# Supplementary material for: Genetic architecture underlying the lignin biosynthesis pathway involves noncoding RNAs and transcription factors for growth and wood properties in Populus
Source: Plant Biotechnol J. 2018 Jul 16;17(1):302–15. doi: 10.1111/pbi.12978 (PMC6330548; doi:10.1111/pbi.12978)
Supplement: Supplementary file 2 — Data S1 The expression profiles of lignin biosynthetic genes detected by RNA‐seq in P. tomentosa. Data S2 The lncRNA‐mRNA pairs identified in our studies. Data S3 The expression abundance of lncRNAs detected by RNA‐seq and lncRNA loci used in our analysis. Data S4 The miRNA‐mRNA pairs identified in our studies. Data S5 The expression abundance of miRNAs detected by RNA‐seq in our analysis. Data S6 The TFBS in each promoter of the lignin biosynthesis genes. Data S7 Pearson's correlation coefficients for each TF‐mRNA pair. Data S8 The expression abundance of TF genes detected by RNA‐seq used in our analysis. Data S9 SNPs within lignin biosynthetic genes used for association analysis. Data S10 SNPs within transcription factor genes used for association analysis. Data S11 SNPs within lncRNA loci used for association analysis. Data S12 SNPs within miRNA genes used for association analysis. Data S13 The gene expression data used for expression QTN mapping in our analysis. Data S14 Detailed information of significant eQTNs for lignin biosynthetic genes in the association population of P. tomentosa. Data S15 Real‐time quantitative PCR primers used in our studies. [file PBI-17-302-s001.xlsx]

## Sheet: Legends for Supporting Data
Data S1 The expression profiles of lignin biosynthetic genes detected by RNA-seq in P. tomentosa.
Data S2 The lncRNA-mRNA pairs identified in our studies.
Data S3 The expression abundance of lncRNAs detected by RNA-seq and lncRNA loci used in our analysis.
Data S4 The miRNA-mRNA pairs identified in our studies.
Data S5 The expression abundance of miRNAs detected by RNA-seq in our analysis.
Data S6 The TFBS in each promoter of lignin biosynthetic genes.
Data S7 Pearson’s correlation coefficients for each TF-mRNA pairs.
Data S8 The expression abundance of TF genes detected by RNA-seq used in our analysis.
Data S9 SNPs within lignin biosynthetic genes used for association analysis.
Data S10 SNPs within transcription factor genes used for association analysis.
Data S11 SNPs within lncRNA loci used for association analysis.
Data S12 SNPs within miRNA genes used for association analysis.
Data S13 The gene expression data used for expression QTN mapping in our analysis.
Data S14 Detailed information of significant eQTNs for lignin biosynthetic genes in the association population of P. tomentosa.
Data S15 Real-time quantitative PCR primers used in our studies.

## Sheet: Data S1
Data S1 The expression profiles of lignin biosynthetic genes detected by RNA-seq in P. tomentosa.
Gene ID	Gene models	Mature xylem (FPKM)	Cambium (FPKM)	Developing xylem (FPKM)	Leaves (FPKM)
Ptr-PAL1	Potri.006G126800	1520.04	17.9839	353.585	1088.5
Ptr-PAL2	Potri.008G038200	1066.8	132.301	722.123	38.8552
Ptr-PAL3	Potri.016G091100	928.099	46.4365	347.104	120.721
Ptr-PAL4	Potri.010G224100	109.546	60.6843	297.879	1.21552
Ptr-PAL5	Potri.010G224200	42.1496	16.1243	84.5005	0.750836
Ptr-C4H2	Potri.019G130700	1769.51	553.602	1869.93	59.1678
Ptr-C4H3	Potri.018G146100	326.487	40.2741	398.791	0.17363
Ptr-C4H4	Potri.006G078100	0	0	0.405381	0.158747
Ptr-4CL2	Potri.018G094200	0.809667	0.175305	0.711407	22.2861
Ptr-4CL3	Potri.001G036900	871.655	166.915	445.802	22.2978
Ptr-4CL4	Potri.019G049500	3.60462	1.6009	1.77043	4.34823
Ptr-4CL5	Potri.003G188500	70.9983	5.20451	29.4228	1.69086
Ptr-4CL6	Potri.001G055700	1.02569	0	0	0
Ptr-4CL7	Potri.005G248500	44.6646	10.8605	14.7929	24.1355
Ptr-4CL9	Potri.003G099700	0.674269	0.371948	0.394403	2.44279
Ptr-4CL11	Potri.004G102000	10.2687	3.24073	1.84669	21.4529
Ptr-4CL12	Potri.017G033600	9.03814	1.12293	0.540067	2.1339
Ptr-4CL13	Potri.010G230200	0.132152	0.294225	0	0.101036
Ptr-4CL14	Potri.010G057000	1.94141	3.84803	3.32245	2.64322
Ptr-4CL17	Potri.012G095000	1.93329	1.17102	0.373409	0.829379
Ptr-4CL20	Potri.006G169700	8.93933	2.29386	10.5272	0.318622
Ptr-4CL21	Potri.008G031500	1.06541	0	0	0
Ptr-HCT1	Potri.003G183900	542.8	64.0332	302.625	8.05017
Ptr-HCT2	Potri.018G105500	0.0300794	0.101898	0	8.64703
Ptr-HCT6	Potri.001G042900	54.3171	106.322	87.888	1.55815
Ptr-HCT7	Potri.005G028000	0	0	0	5.50872
Ptr-HCT8	Potri.004G017600	0.0802648	0	0	0.621387
Ptr-HCT11	Potri.006G010300	1.93784	0.0295125	0.106213	0.468485
Ptr-HCT12	Potri.006G165200	0	1.02523	0	0
Ptr-HCT13	Potri.007G139400	0	0	1.05632	0
Ptr-HCT14	Potri.008G033500	0.0324452	0	0	0.0631735
Ptr-HCT15	Potri.008G034100	0	0.0361373	0	0
Ptr-HCT16	Potri.008G034200	0	0	0	1.02245
Ptr-HCT17	Potri.008G034300	1.05689	0	0	0
Ptr-HCT19	Potri.018G109900	0	0	0.0601983	0
Ptr-HCT20	Potri.019G001200	0	0	0	2.44427		RT
Ptr-HCT21	Potri.019G001400	0	0	0	0.104491
Ptr-C3H2	Potri.016G031100	14.5595	8.69605	14.3596	31.759
Ptr-C3H3	Potri.006G033300	696.019	1005.85	1951.72	63.3426
Ptr-C3H4	Potri.001G025200	0.0827611	0.064979	0	0
Ptr-CCoAOMT1	Potri.009G099800	528.51	642.626	1096.43	90.605
Ptr-CCoAOMT2	Potri.001G304800	939.759	562.984	1196.7	90.081
Ptr-CCoAOMT3	Potri.008G136600	13.8682	6.3093	2.80166	9.96368
Ptr-CCoAOMT4	Potri.010G104400	0	0	0	0.0928783
Ptr-CCoAOMT5	Potri.018G070300	7.67836	15.0821	8.50958	3.0104
Ptr-CCoAOMT6	Potri.002G183600	5.38884	3.41312	3.4154	5.03917
Ptr-CCR2	Potri.003G181400	229.938	177.214	309.101	32.3969
Ptr-CCR8	Potri.004G230900	6.23622	10.4173	5.84663	7.49475
Ptr-CCR9	Potri.009G076300	15.6804	18.0471	7.73166	17.8242
Ptr-CCR10	Potri.002G004100	0.637916	0.261895	0.341547	55.9229
Ptr-CCR11	Potri.002G004500	7.20205	1.53186	2.12565	14.8704
Ptr-CCR13	Potri.001G045100	0.304581	0.0677636	0.73099	0.124381
Ptr-CCR15	Potri.001G045400	0.262998	0	0.454659	0
Ptr-CCR23	Potri.001G256400	21.7444	3.40313	0.916837	10.7759
Ptr-CCR25	Potri.005G257700	6.55159	1.18204	1.09871	2.63835
Ptr-CCR26	Potri.008G120200	4.23944	0.087689	0.419019	2.31738
Ptr-CCR28	Potri.009G052000	75.6016	45.362	24.7501	42.0062
Ptr-CCR29	Potri.009G057500	27.2235	21.8245	19.9505	15.2276
Ptr-CCR30	Potri.009G057600	14.0347	8.35273	5.99318	19.7648
Ptr-CCR33	Potri.010G125400	4.28663	5.24332	0.297934	24.1494
Ptr-COMT1	Potri.015G003100	98.7013	128.01	63.6849	0.198407
Ptr-COMT2	Potri.012G006400	2556.52	3197.34	4679.72	89.8823
Ptr-COMT3	Potri.014G106600	5.21692	117.747	25.0692	0.51216
Ptr-COMT4	Potri.002G180600	130.105	1.78056	0.111728	0.0691693
Ptr-COMT6	Potri.003G051700	9.09918	11.9074	4.26861	12.9261
Ptr-COMT7	Potri.006G120000	14.8883	4.7435	3.82721	37.605
Ptr-COMT8	Potri.011G059500	0	0.894263	0.527336	0
Ptr-COMT9	Potri.004G050400	0	0.0369761	0	2.52487
Ptr-COMT10	Potri.004G050500	0	0.0673561	0	3.27803
Ptr-COMT11	Potri.011G059600	0.101283	0.214374	0.0628634	0
Ptr-COMT12	Potri.019G093000	0	0.374578	0	0
Ptr-COMT13	Potri.013G120800	0.102876	0.356169	1.59491	19.7881
Ptr-COMT15	Potri.009G139800	0.0269634	0.0322406	0.0899274	0
Ptr-COMT16	Potri.013G121800	0	0.0387069	0.10906	6.00755
Ptr-COMT18	Potri.013G121400	0.194216	1.4508	5.58064	96.4177
Ptr-COMT19	Potri.013G122500	0.815136	0.217786	0.57809	19.397
Ptr-COMT22	Potri.013G136400	1.00325	0	0	0
Ptr-COMT23	Potri.013G136300	0	0	0	0.034497
Ptr-COMT24	Potri.019G102900	4.23941	0	0	0
Ptr-COMT25	Potri.001G451100	5.18952	0.306293	1.07282	1.75156
Ptr-COMT27	Potri.002G180500	209.594	3.12993	0.446427	0
Ptr-COMT28	Potri.005G183800	0	0	0	0.469575
Ptr-COMT29	Potri.009G139700	0	0.093619	0.385543	1.78292
Ptr-COMT30	Potri.011G150500	0.873458	0.863025	0.931839	4.16696
Ptr-COMT34	Potri.014G106500	2.04968	1.8832	0.487757	40.8039
Ptr-COMT38	Potri.019G093100	0	0.0350607	0.687966	0
Ptr-CAD1	Potri.009G095800	1108.8	534.332	1099.53	124.072
Ptr-CAD2	Potri.016G078300	224.31	158.042	126.835	3.30161
Ptr-CAD5	Potri.009G062800	0.72714	0.0287721	0.207416	0.160234
Ptr-CAD6	Potri.009G063400	3.0269	1.19068	1.43765	2.61873
Ptr-CAD7	Potri.001G268600	1.95401	0.190807	0.726339	0.924999
Ptr-CAD8	Potri.006G199100	0.204564	0.0432389	0	83.0735
Ptr-CAD10	Potri.001G307200	19.5605	6.67093	5.20452	1.5394
Ptr-CAD12	Potri.002G018300	0.113666	1.10064	0.415994	133.64
Ptr-CAD13	Potri.003G196700	0	1.25864	0	0
Ptr-CAD14	Potri.016G023300	0.069389	0	0.0635072	0
Ptr-CAD16	Potri.006G024300	0.196319	0.033324	0.060682	1.34523
Ptr-CAD18	Potri.005G243700	0	0	1.03715	0
Ptr-CAD19	Potri.006G024400	0.0365117	0	0	0
Ptr-CAD22	Potri.011G148100	29.5094	16.6926	16.7771	21.8612
Ptr-CSE1	Potri.001G175000	50.3527	146.128	106.346	6.5698
Ptr-CSE2	Potri.003G059200	38.0295	79.3053	75.0251	5.02119
Ptr-F5H1	Potri.005G117500	213.665	553.174	1978.69	7.33714
Ptr-F5H2	Potri.007G016400	1081.16	761.133	3333.25	29.0689
Ptr-F5H3	Potri.009G123600	0	0.0506938	0.136773	0.0245157
Ptr-F5H4	Potri.004G161600	0.49191	0	0	0.0719355
Ptr-LAC1	Potri.001G054600	0.828253	28.7698	29.3265	0.12333
Ptr-LAC2	Potri.001G184300	2.76148	64.4025	34.524	0.0833188
Ptr-LAC3	Potri.001G206200	0	0	0	0.109283
Ptr-LAC4	Potri.001G248700	0.0808995	19.2575	26.7589	0.297957
Ptr-LAC5	Potri.001G341600	0.0123313	0.0859355	0	0
Ptr-LAC7	Potri.001G401300	8.04782	485.58	612.22	0.371622
Ptr-LAC8	Potri.004G156400	0	15.9575	9.76829	0.0229748
Ptr-LAC9	Potri.005G200600	0	0	0	1.10332
Ptr-LAC10	Potri.005G200700	0.209609	0.028611	0.161602	0.0262921
Ptr-LAC13	Potri.006G094100	0	0	0	1.10228
Ptr-LAC16	Potri.007G023300	1.23757	0.287461	12.068	0.359068
Ptr-LAC17	Potri.008G064000	0.0308567	0.0474011	0.133983	0.0423062
Ptr-LAC19	Potri.008G073800	2.76171	105.855	110.05	11.5043
Ptr-LAC21	Potri.009G042500	0.644631	19.0973	19.9912	0.495683
Ptr-LAC22	Potri.009G102700	0.0241257	7.21376	5.93098	0.0506503
Ptr-LAC25	Potri.010G183500	4.19414	116.142	251.901	8.10311
Ptr-LAC26	Potri.010G183600	7.5611	196.379	308.032	1.00921
Ptr-LAC27	Potri.010G193100	447.583	442.392	2982.85	14.6263
Ptr-LAC28	Potri.011G071100	0.0249209	0	0.044614	0.229363
Ptr-LAC30	Potri.011G120300	3.69725	160.224	199.659	1.85131
Ptr-LAC31	Potri.012G048900	0	0	0	0.0430938
Ptr-LAC32	Potri.013G152700	1.05379	1.32363	2.89436	0.198658
Ptr-LAC33	Potri.014G100600	0.156835	1.49642	0.390132	0.080749
Ptr-LAC35	Potri.015G040600	0	0	0	1.02346
Ptr-LAC36	Potri.015G040400	0	0.0253773	0	0.0439591
Ptr-LAC37	Potri.016G106000	0.0284416	0	0	0
Ptr-LAC40	Potri.016G112000	15.8578	149.605	164.874	9.43273
Ptr-LAC43	Potri.019G088500	0.0606037	0.0800829	0.330264	0
Ptr-LAC44	Potri.019G088600	0.0441836	0.0859167	0.235951	0
Ptr-PO5	Potri.001G011500	0.0373161	0	0.0671436	0.323048
Ptr-PO9	Potri.001G145800	1.48123	12.4022	20.0644	2.96573
Ptr-PO11	Potri.001G329200	1.02995	0	0	0
Ptr-PO13	Potri.001G458700	0	1.06415	0	0
Ptr-PO15	Potri.002G031200	0.149845	0.279826	0.48509	0.0564452
Ptr-PO16	Potri.002G065300	18.6749	8.77168	32.6099	0.803222
Ptr-PO17	Potri.003G053700	0.0347318	0.0701309	0	0.171843
Ptr-PO18	Potri.003G156100	0	0	0.061075	0
Ptr-PO19	Potri.003G214500	0	0	1.05978	0
Ptr-PO21	Potri.003G214700	21.143	35.6603	33.1728	7.50772
Ptr-PO22	Potri.003G214800	0.637386	4.34397	4.95626	7.00365
Ptr-PO23	Potri.003G214900	0.0173666	0	0	0
Ptr-PO24	Potri.004G006400	0	1.02356	0	0
Ptr-PO25	Potri.004G015300	201.393	687.303	734.731	1119.08
Ptr-PO26	Potri.004G023200	1.04256	0	0	0
Ptr-PO27	Potri.004G052100	0.133551	1.49594	0.210165	0
Ptr-PO28	Potri.004G134800	153.386	0.269636	0.106691	12.428
Ptr-PO30	Potri.004G144600	352.123	5.57398	50.4642	0.18534
Ptr-PO31	Potri.005G072800	88.3814	22.7783	44.7458	9.70743
Ptr-PO33	Potri.005G108900	2.29248	47.8815	43.7993	93.296
Ptr-PO34	Potri.005G118700	0.0768104	1.68711	5.53104	0.144688
Ptr-PO35	Potri.005G135300	0.128662	0	0.07934	13.3384
Ptr-PO36	Potri.005G195600	11.288	142.486	196.803	13.1208
Ptr-PO37	Potri.005G195700	1.33987	0.587381	2.25612	26.6156
Ptr-PO38	Potri.006G069600	13.2115	0.0963571	0.272937	3.08325
Ptr-PO39	Potri.006G107000	0	1.01298	0	0
Ptr-PO40	Potri.006G129900	58.1983	22.4987	73.3637	11.0991
Ptr-PO41	Potri.006G267400	0	0	0	0.489392
Ptr-PO42	Potri.007G019300	0.50755	0.70732	0.346386	24.2165
Ptr-PO43	Potri.007G067200	0.0991019	0.136829	0.242166	0.0318839
Ptr-PO44	Potri.007G074600	0.126285	0	0	0.137582
Ptr-PO45	Potri.007G074700	0.0223826	0.296846	0.411412	0
Ptr-PO46	Potri.007G096200	10.5147	1.18841	3.04923	6.5726
Ptr-PO48	Potri.007G122100	0	0.342399	0.610963	1.93632
Ptr-PO49	Potri.007G122200	0	0	1.03665	0
Ptr-PO51	Potri.008G022600	0.0488575	0	0	0.046244
Ptr-PO52	Potri.008G022700	0.0240708	0.0556743	0	0.094441
Ptr-PO53	Potri.008G103200	0	1.02123	0	0
Ptr-PO54	Potri.008G106400	119.949	0.288989	3.5555	33.334
Ptr-PO55	Potri.008G110600	0	0.053844	0	0
Ptr-PO57	Potri.010G036100	0.837617	1.22254	11.8428	0.361963
Ptr-PO58	Potri.010G134500	0.537028	0.224399	2.38767	0.192887
Ptr-PO61	Potri.010G175100	0	0	0.0795805	0.079881
Ptr-PO62	Potri.010G236900	0	0	0.0974258	0
Ptr-PO63	Potri.011G027300	0	1.07111	0	0
Ptr-PO64	Potri.011G062300	17.9636	7.40577	3.44737	0.0770399
Ptr-PO65	Potri.012G006800	0.0608644	0	0.896511	0
Ptr-PO66	Potri.012G042800	0	0	0	1.03325
Ptr-PO67	Potri.012G076500	0	0	1.04123	0
Ptr-PO68	Potri.013G066800	1.06123	0	0	0
Ptr-PO69	Potri.013G083600	0.200288	0.303995	0.421915	12.7243
Ptr-PO70	Potri.013G154400	0	1.01132	0	0
Ptr-PO72	Potri.013G156500	0.0758935	0.194046	1.25737	179.239
Ptr-PO73	Potri.013G156800	0.113485	0.0550287	0	0.0559339
Ptr-PO74	Potri.014G143200	0	0.0382093	0	7.6607
Ptr-PO75	Potri.015G003500	0.0442245	2.2193	5.55261	8.09595
Ptr-PO76	Potri.015G003600	0.0388011	0.0789076	0.484758	0
Ptr-PO78	Potri.016G058200	0.179082	0.035625	0.257848	0.0344299
Ptr-PO79	Potri.016G058800	0	0.0953624	0.173806	0.101116
Ptr-PO82	Potri.016G132800	0	0	1.06123	0
Ptr-PO83	Potri.016G132900	1.07116	0	0	0
Ptr-PO84	Potri.017G037900	0.437964	2.89517	5.8044	1.02681
Ptr-PO85	Potri.017G038000	0.31904	2.35211	1.89112	0.722761
Ptr-PO87	Potri.018G015500	0.644065	0.21603	0.200338	0.315885
Ptr-PO88	Potri.018G089900	0	0.0451924	0	0
Ptr-PO89	Potri.018G131600	0.351223	0	0.185664	0
Ptr-PO90	Potri.018G136900	109.705	1.33414	3.21223	6.99776
Ptr-PO91	Potri.019G063200	0	0	0	1.00125

## Sheet: Data S2
Data S2 The lncRNA-mRNA pairs identified in our studies.
LncRNA ID	Target Gene	Type	Distance (Cis)	E-value (Trans)
TCONS_00003569	Potri.001G054600	cis	-3.074kb	/
TCONS_00004219	Potri.001G145800	cis	0kb	/
TCONS_00004219	Potri.001G145800	trans	/	-89.1
TCONS_00004223	Potri.001G145800	cis	-4.373kb	/
TCONS_00004224	Potri.001G145800	cis	-4.373kb	/
TCONS_00006484	Potri.001G458700	cis	+2.549kb	/
TCONS_00010737	Potri.001G145800	cis	-2.315kb	/
TCONS_00011246	Potri.001G054600	trans	/	-85.6
TCONS_00011246	Potri.001G341600	trans	/	-75.5
TCONS_00011246	Potri.001G401300	cis	0kb	/
TCONS_00011246	Potri.001G401300	trans	/	-91.9
TCONS_00011246	Potri.011G120300	trans	/	-80.7
TCONS_00014447	Potri.001G036900	cis	-2.624kb	/
TCONS_00014485	Potri.001G054600	cis	-4.15kb	/
TCONS_00014486	Potri.001G054600	cis	-4.15kb	/
TCONS_00014702	Potri.001G145800	cis	-4.477kb	/
TCONS_00016920	Potri.001G145800	cis	-1.273kb	/
TCONS_00017033	Potri.001G184300	cis	+3.888kb	/
TCONS_00020491	Potri.003G214900	trans	/	-76.8
TCONS_00020570	Potri.001G042900	cis	0kb	/
TCONS_00020570	Potri.001G042900	trans	/	-103.9
TCONS_00020570	Potri.003G183900	trans	/	-97.8
TCONS_00020604	Potri.001G054600	cis	-3.087kb	/
TCONS_00020605	Potri.001G054600	cis	-3.087kb	/
TCONS_00020841	Potri.001G145800	cis	-3.08kb	/
TCONS_00022861	Potri.001G145800	cis	-0.76kb	/
TCONS_00023485	Potri.001G451100	cis	0kb	/
TCONS_00023485	Potri.001G451100	trans	/	-89.9
TCONS_00025559	Potri.001G054600	cis	-5.829kb	/
TCONS_00028217	Potri.001G042900	cis	0kb	/
TCONS_00028217	Potri.001G042900	trans	/	-103.9
TCONS_00028217	Potri.003G183900	trans	/	-97.8
TCONS_00030681	Potri.001G042900	cis	0kb	/
TCONS_00030681	Potri.001G042900	trans	/	-103.9
TCONS_00030681	Potri.003G183900	trans	/	-97.8
TCONS_00031093	Potri.001G145800	cis	-1.114kb	/
TCONS_00031094	Potri.001G145800	cis	-3.107kb	/
TCONS_00031095	Potri.001G145800	cis	-3.107kb	/
TCONS_00033373	Potri.002G004100	cis	-5.15kb	/
TCONS_00036686	Potri.002G180500	cis	0kb	/
TCONS_00036686	Potri.002G180500	trans	/	-88.1
TCONS_00036686	Potri.002G180600	cis	0kb	/
TCONS_00036686	Potri.002G180600	trans	/	-88.1
TCONS_00036686	Potri.014G106600	trans	/	-83.2
TCONS_00036687	Potri.002G180500	cis	0kb	/
TCONS_00036687	Potri.002G180500	trans	/	-88.1
TCONS_00036687	Potri.002G180600	cis	0kb	/
TCONS_00036687	Potri.002G180600	trans	/	-88.1
TCONS_00036687	Potri.014G106600	trans	/	-83.2
TCONS_00036688	Potri.002G180500	cis	0kb	/
TCONS_00036688	Potri.002G180500	trans	/	-88.1
TCONS_00036688	Potri.002G180600	cis	0kb	/
TCONS_00036688	Potri.002G180600	trans	/	-88.1
TCONS_00036688	Potri.014G106600	trans	/	-83.2
TCONS_00038885	Potri.002G180500	cis	0kb	/
TCONS_00038885	Potri.002G180500	trans	/	-88.1
TCONS_00038885	Potri.002G180600	cis	0kb	/
TCONS_00038885	Potri.002G180600	trans	/	-88.1
TCONS_00038885	Potri.014G106600	trans	/	-83.2
TCONS_00038887	Potri.002G180500	trans	/	-88.1
TCONS_00038887	Potri.002G180600	trans	/	-88.1
TCONS_00038887	Potri.014G106600	trans	/	-83.2
TCONS_00038904	Potri.002G183600	cis	0kb	/
TCONS_00038904	Potri.002G183600	trans	/	-97.9
TCONS_00038905	Potri.002G183600	cis	0kb	/
TCONS_00038905	Potri.002G183600	trans	/	-94.8
TCONS_00042683	Potri.002G183600	trans	/	-97.1
TCONS_00044238	Potri.002G180500	cis	0kb	/
TCONS_00044238	Potri.002G180500	trans	/	-88.1
TCONS_00044238	Potri.002G180600	cis	0kb	/
TCONS_00044238	Potri.002G180600	trans	/	-88.1
TCONS_00044238	Potri.014G106600	trans	/	-83.2
TCONS_00044242	Potri.002G180500	trans	/	-88.1
TCONS_00044242	Potri.002G180600	trans	/	-88.1
TCONS_00044242	Potri.014G106600	trans	/	-83.2
TCONS_00046024	Potri.002G004100	trans	/	-69.6
TCONS_00046024	Potri.005G257700	trans	/	-82.6
TCONS_00046510	Potri.002G180500	cis	0kb	/
TCONS_00046510	Potri.002G180500	trans	/	-88.1
TCONS_00046510	Potri.002G180600	trans	/	-88.1
TCONS_00046510	Potri.014G106600	trans	/	-83.2
TCONS_00048406	Potri.002G183600	cis	0kb	/
TCONS_00048406	Potri.002G183600	trans	/	-92.6
TCONS_00049388	Potri.002G183600	trans	/	-92.6
TCONS_00049389	Potri.002G183600	cis	0kb	/
TCONS_00049389	Potri.002G183600	trans	/	-92.6
TCONS_00050977	Potri.002G183600	cis	0kb	/
TCONS_00050977	Potri.002G183600	trans	/	-88
TCONS_00052181	Potri.002G065300	cis	0kb	/
TCONS_00052181	Potri.002G065300	trans	/	-92.8
TCONS_00052181	Potri.005G195600	trans	/	-85.8
TCONS_00052181	Potri.005G195700	trans	/	-88
TCONS_00052611	Potri.002G180500	cis	-3.206kb	/
TCONS_00052630	Potri.002G183600	cis	0kb	/
TCONS_00052630	Potri.002G183600	trans	/	-97.9
TCONS_00052631	Potri.002G183600	cis	0kb	/
TCONS_00052631	Potri.002G183600	trans	/	-97.9
TCONS_00056430	Potri.003G183900	cis	+5.456kb	/
TCONS_00058839	Potri.003G099700	cis	-7.115kb	/
TCONS_00059933	Potri.003G099700	cis	+1.29kb	/
TCONS_00060903	Potri.003G099700	cis	+1.503kb	/
TCONS_00060904	Potri.003G099700	cis	-5.225kb	/
TCONS_00061082	Potri.003G183900	cis	+8.523kb	/
TCONS_00062052	Potri.003G099700	cis	-3.945kb	/
TCONS_00066343	Potri.003G099700	cis	0kb	/
TCONS_00066343	Potri.003G099700	trans	/	-91.2
TCONS_00066345	Potri.003G099700	cis	0kb	/
TCONS_00066345	Potri.003G099700	trans	/	-101.5
TCONS_00066346	Potri.003G099700	cis	0kb	/
TCONS_00066346	Potri.003G099700	trans	/	-90.1
TCONS_00066347	Potri.003G099700	trans	/	-104.5
TCONS_00066495	Potri.003G183900	cis	+5.408kb	/
TCONS_00067111	Potri.003G099700	cis	0kb	/
TCONS_00067111	Potri.003G099700	trans	/	-104.5
TCONS_00068877	Potri.003G053700	cis	-8.408kb	/
TCONS_00069338	Potri.003G183900	cis	+5.834kb	/
TCONS_00071476	Potri.004G017600	cis	+7.744kb	/
TCONS_00073636	Potri.004G017600	cis	+8.273kb	/
TCONS_00073639	Potri.004G017600	cis	+3.645kb	/
TCONS_00075891	Potri.004G017600	cis	+3.643kb	/
TCONS_00076209	Potri.004G161600	cis	-4.352kb	/
TCONS_00077099	Potri.004G144600	cis	0kb	/
TCONS_00077099	Potri.004G144600	trans	/	-91
TCONS_00080767	Potri.004G017600	cis	0kb	/
TCONS_00080767	Potri.004G017600	trans	/	-97.9
TCONS_00080827	Potri.004G050400	cis	0kb	/
TCONS_00080827	Potri.004G050500	cis	0kb	/
TCONS_00080827	Potri.004G050500	trans	/	-89
TCONS_00080827	Potri.011G059600	trans	/	-82.8
TCONS_00088562	Potri.005G108900	cis	+9.724kb	/
TCONS_00088565	Potri.005G108900	cis	-0.378kb	/
TCONS_00088566	Potri.005G108900	cis	-1.261kb	/
TCONS_00089608	Potri.005G257700	cis	-1.734kb	/
TCONS_00089609	Potri.005G257700	cis	-3.235kb	/
TCONS_00092470	Potri.005G257700	cis	-1.714kb	/
TCONS_00095780	Potri.005G108900	cis	-0.862kb	/
TCONS_00095781	Potri.005G108900	cis	-1.05kb	/
TCONS_00097134	Potri.005G257700	cis	-1.256kb	/
TCONS_00099492	Potri.001G206200	trans	/	-64.1
TCONS_00099492	Potri.005G200600	cis	0kb	/
TCONS_00099492	Potri.005G200600	trans	/	-94.8
TCONS_00099492	Potri.005G200700	cis	+8.233kb	/
TCONS_00099492	Potri.005G200700	trans	/	-73
TCONS_00099492	Potri.011G071100	trans	/	-85.6
TCONS_00099492	Potri.019G088500	trans	/	-67.4
TCONS_00099492	Potri.019G088600	trans	/	-66.5
TCONS_00099493	Potri.005G200600	cis	0kb	/
TCONS_00099493	Potri.005G200600	trans	/	-86.3
TCONS_00099493	Potri.005G200700	cis	+8.184kb	/
TCONS_00099493	Potri.005G200700	trans	/	-71.3
TCONS_00099493	Potri.011G071100	trans	/	-81.8
TCONS_00099493	Potri.019G088500	trans	/	-87.7
TCONS_00099493	Potri.019G088600	trans	/	-87.2
TCONS_00099629	Potri.005G257700	cis	-3.769kb	/
TCONS_00101210	Potri.005G243700	cis	+5.169kb	/
TCONS_00101824	Potri.005G108900	cis	-0.82kb	/
TCONS_00104764	Potri.005G257700	cis	-6.423kb	/
TCONS_00105103	Potri.005G108900	cis	-0.874kb	/
TCONS_00107215	Potri.006G010300	cis	0kb	/
TCONS_00107215	Potri.006G010300	trans	/	-101.5
TCONS_00107215	Potri.007G139400	trans	/	-70
TCONS_00107218	Potri.006G010300	cis	0kb	/
TCONS_00107218	Potri.006G010300	trans	/	-83.1
TCONS_00110962	Potri.006G267400	cis	+0.628kb	/
TCONS_00113600	Potri.006G267400	cis	+0.678kb	/
TCONS_00114236	Potri.006G033300	cis	0kb	/
TCONS_00114236	Potri.006G033300	trans	/	-105.6
TCONS_00114236	Potri.016G031100	trans	/	-94.8
TCONS_00116110	Potri.006G199100	cis	-6.539kb	/
TCONS_00116289	Potri.006G267400	cis	+0.664kb	/
TCONS_00121060	Potri.006G033300	cis	-2.63kb	/
TCONS_00121062	Potri.006G033300	cis	-4.107kb	/
TCONS_00122769	Potri.006G024300	cis	-0.486kb	/
TCONS_00125387	Potri.006G010300	cis	0kb	/
TCONS_00125387	Potri.006G010300	trans	/	-101.5
TCONS_00126792	Potri.007G019300	cis	-2.831kb	/
TCONS_00127123	Potri.007G067200	cis	+4.349kb	/
TCONS_00127616	Potri.007G139400	cis	+5.76kb	/
TCONS_00127617	Potri.007G139400	cis	+5.52kb	/
TCONS_00128181	Potri.007G019300	cis	-2.831kb	/
TCONS_00128964	Potri.007G019300	cis	-2.725kb	/
TCONS_00129611	Potri.007G023300	cis	+2.344kb	/
TCONS_00129787	Potri.007G096200	cis	+7.207kb	/
TCONS_00130261	Potri.007G019300	cis	-2.965kb	/
TCONS_00130978	Potri.007G019300	cis	-2.83kb	/
TCONS_00132352	Potri.007G067200	cis	+3.948kb	/
TCONS_00132354	Potri.007G067200	cis	+2.736kb	/
TCONS_00132884	Potri.007G019300	cis	-2.842kb	/
TCONS_00132885	Potri.007G019300	cis	-2.842kb	/
TCONS_00132994	Potri.007G067200	cis	+2.689kb	/
TCONS_00133417	Potri.007G096200	cis	+9.516kb	/
TCONS_00135410	Potri.007G019300	cis	-2.83kb	/
TCONS_00135622	Potri.007G067200	cis	+3.537kb	/
TCONS_00135623	Potri.007G067200	cis	+2.745kb	/
TCONS_00135717	Potri.007G096200	cis	-5.533kb	/
TCONS_00136085	Potri.007G019300	cis	-2.907kb	/
TCONS_00138144	Potri.008G038200	cis	+2.226kb	/
TCONS_00143999	Potri.008G110600	cis	+8.645kb	/
TCONS_00146032	Potri.008G038200	cis	+3.4kb	/
TCONS_00148002	Potri.008G038200	cis	+2.21kb	/
TCONS_00149417	Potri.008G038200	cis	+2.233kb	/
TCONS_00149563	Potri.008G110600	cis	-0.503kb	/
TCONS_00150322	Potri.008G110600	cis	+8.644kb	/
TCONS_00152392	Potri.008G110600	cis	+9.809kb	/
TCONS_00153160	Potri.008G110600	cis	+8.665kb	/
TCONS_00155396	Potri.009G123600	cis	-2.448kb	/
TCONS_00155581	Potri.001G184300	trans	/	-104.5
TCONS_00156611	Potri.009G123600	cis	-3.806kb	/
TCONS_00156688	Potri.001G184300	trans	/	-91.3
TCONS_00157438	Potri.001G184300	trans	/	-89.6
TCONS_00158035	Potri.009G076300	cis	0kb	/
TCONS_00158035	Potri.009G076300	trans	/	-91.4
TCONS_00160255	Potri.009G076300	cis	+2.426kb	/
TCONS_00160256	Potri.009G076300	cis	+2.413kb	/
TCONS_00160352	Potri.009G139800	cis	-2.922kb	/
TCONS_00161733	Potri.009G095800	cis	-3.347kb	/
TCONS_00161734	Potri.009G095800	cis	-4.686kb	/
TCONS_00164642	Potri.009G076300	cis	-3.787kb	/
TCONS_00164817	Potri.009G123600	cis	-1.405kb	/
TCONS_00168298	Potri.010G134500	cis	+7.841kb	/
TCONS_00172906	Potri.010G057000	cis	-1.055kb	/
TCONS_00178109	Potri.010G134500	cis	+6.621kb	/
TCONS_00182353	Potri.010G230200	cis	-0.549kb	/
TCONS_00183478	Potri.010G036100	cis	-0.71kb	/
TCONS_00183563	Potri.010G057000	cis	-2.236kb	/
TCONS_00184211	Potri.010G230200	cis	-2.889kb	/
TCONS_00186169	Potri.004G052100	trans	/	-80.9
TCONS_00186169	Potri.011G062300	cis	0kb	/
TCONS_00186169	Potri.011G062300	trans	/	-91.2
TCONS_00187699	Potri.001G054600	trans	/	-91.9
TCONS_00187699	Potri.001G341600	trans	/	-73.8
TCONS_00187699	Potri.001G401300	trans	/	-86.7
TCONS_00187699	Potri.011G120300	cis	0kb	/
TCONS_00187699	Potri.011G120300	trans	/	-84.2
TCONS_00189620	Potri.001G054600	trans	/	-81.9
TCONS_00189620	Potri.001G341600	trans	/	-72.5
TCONS_00189620	Potri.001G401300	trans	/	-83.8
TCONS_00189620	Potri.011G120300	cis	0kb	/
TCONS_00189620	Potri.011G120300	trans	/	-89.8
TCONS_00193338	Potri.001G054600	trans	/	-78.7
TCONS_00193338	Potri.001G341600	trans	/	-73.8
TCONS_00193338	Potri.001G401300	trans	/	-77.8
TCONS_00193338	Potri.011G120300	cis	0kb	/
TCONS_00193338	Potri.011G120300	trans	/	-84.9
TCONS_00197420	Potri.012G095000	cis	0kb	/
TCONS_00197420	Potri.012G095000	trans	/	-91.4
TCONS_00198407	Potri.012G095000	cis	0kb	/
TCONS_00198407	Potri.012G095000	trans	/	-104.5
TCONS_00204979	Potri.012G095000	trans	/	-83.8
TCONS_00204982	Potri.012G095000	cis	0kb	/
TCONS_00204982	Potri.012G095000	trans	/	-88.7
TCONS_00207615	Potri.013G156800	cis	-1.675kb	/
TCONS_00209346	Potri.013G152700	cis	-4.465kb	/
TCONS_00210073	Potri.013G156800	cis	-1.677kb	/
TCONS_00211536	Potri.013G152700	cis	-3.853kb	/
TCONS_00212825	Potri.013G152700	cis	-2.428kb	/
TCONS_00213789	Potri.013G152700	cis	-4.01kb	/
TCONS_00213790	Potri.013G152700	cis	-4.01kb	/
TCONS_00216541	Potri.013G120800	cis	0kb	/
TCONS_00216541	Potri.013G120800	trans	/	-104.5
TCONS_00216541	Potri.013G121400	trans	/	-101.5
TCONS_00216541	Potri.013G121800	trans	/	-104.5
TCONS_00216541	Potri.013G122500	trans	/	-101.5
TCONS_00218750	Potri.014G100600	cis	-2.532kb	/
TCONS_00218751	Potri.014G100600	cis	-2.532kb	/
TCONS_00220411	Potri.014G100600	cis	-2.454kb	/
TCONS_00222296	Potri.014G100600	cis	-2.505kb	/
TCONS_00222297	Potri.014G100600	cis	-2.505kb	/
TCONS_00228084	Potri.014G100600	cis	+9.149kb	/
TCONS_00235183	Potri.015G003600	cis	-0.954kb	/
TCONS_00237001	Potri.015G003600	cis	-0.928kb	/
TCONS_00239128	Potri.015G003600	cis	-0.918kb	/
TCONS_00242738	Potri.006G033300	trans	/	-78.2
TCONS_00242738	Potri.016G031100	cis	0kb	/
TCONS_00242738	Potri.016G031100	trans	/	-86
TCONS_00246863	Potri.016G031100	cis	0kb	/
TCONS_00246863	Potri.016G031100	trans	/	-95.7
TCONS_00246864	Potri.016G031100	cis	0kb	/
TCONS_00246864	Potri.016G031100	trans	/	-95.7
TCONS_00247460	Potri.016G031100	cis	-1.663kb	/
TCONS_00248207	Potri.011G150500	trans	/	-89.1
TCONS_00248936	Potri.016G031100	cis	-2.679kb	/
TCONS_00249407	Potri.016G031100	cis	-2.808kb	/
TCONS_00249497	Potri.001G451100	trans	/	-62.8
TCONS_00249497	Potri.011G150500	trans	/	-88.1
TCONS_00263286	Potri.018G109900	cis	-1.331kb	/
TCONS_00265836	Potri.018G109900	cis	-1.255kb	/
TCONS_00266501	Potri.018G109900	cis	-1.226kb	/
TCONS_00267276	Potri.018G109900	cis	-1.328kb	/
TCONS_00267807	Potri.018G109900	cis	-2.715kb	/
TCONS_00269594	Potri.018G109900	cis	-2.568kb	/
TCONS_00271007	Potri.018G136900	cis	-1.15kb	/
TCONS_00275478	Potri.019G102900	cis	-8.821kb	/
TCONS_00277604	Potri.019G088500	cis	0kb	/
TCONS_00277604	Potri.019G088600	cis	0kb	/
TCONS_00280147	Potri.019G102900	cis	-8.494kb	/

## Sheet: Data S3
Data S3 The expression abundance of lncRNAs detected by RNA-seq and lncRNA loci used in our analysis.
LncRNA locus ID	LncRNA ID	Transcript length of lncRNAs (nt)	Mature xylem (FPKM)	Cambium (FPKM)	Developing xylem (FPKM)	Leaves (FPKM)
LncRNA locus 01	TCONS_00020491	780	1.36865	0	0	2.20017
LncRNA locus 02	TCONS_00014447	1557	0	0.685226	3.84409	0.0836571
LncRNA locus 03	TCONS_00020570	1867	1.13321	0	0	0
	TCONS_00030681	677	25.8293	31.6588	39.935	1.49649
LncRNA locus 04	TCONS_00028217	636	8.97588	2.43074	0	0
LncRNA locus 05	TCONS_00003569	1656	0.414458	1.54071	0.293047	0.0622256
	TCONS_00020605	2188	0	0	1.38618	0
	TCONS_00020604	994	0.585519	0.549997	1.12299	0
	TCONS_00014486	1190	2.34725	3.03032	2.44808	1.39692
	TCONS_00014485	1189	1.19803	0.0291077	0	0.0380878
	TCONS_00025559	508	1.8254	0	0.406213	1.23421
LncRNA locus 06	TCONS_00004219	482	0	1.66833	2.21861	0.343917
	TCONS_00022861	2646	0	0	0	1.87816
	TCONS_00031093	2078	0.706466	4.56352	0	1.35819
	TCONS_00016920	1963	1.56809	4.06081	13.5869	0.229786
	TCONS_00010737	837	3.94432	8.20353	19.0662	3.14648
	TCONS_00020841	1944	0.0984036	0.555052	1.94186	0
	TCONS_00031095	1701	0.167475	1.14121	1.38223	0.373401
	TCONS_00031094	1559	0.918702	1.51788	4.41122	0.627347
	TCONS_00004224	917	0.880341	1.09865	0	0.610305
	TCONS_00004223	850	1.31114	0	0	0
	TCONS_00014702	721	0.342684	0.908753	6.48548	0
LncRNA locus 07	TCONS_00011246	1225	1.84771	119.22	129.038	0.340662
LncRNA locus 08	TCONS_00023485	1129	0.370362	0.366645	1.7555	0.028877
LncRNA locus 09	TCONS_00006484	1014	7.91996	3.34493	1.63991	35.2837
LncRNA locus 10	TCONS_00046024	1820	0	1.39731	0.351933	0
LncRNA locus 11	TCONS_00033373	294	1.36307	1.01062	2.27162	1.13634
LncRNA locus 12	TCONS_00052181	567	1.2437	0.126542	0.0909069	0.0915363
LncRNA locus 13	TCONS_00052611	204	0	0	0	25.8846
	TCONS_00046510	783	93.2658	0.165481	0.613549	0
	TCONS_00036686	363	151.749	0	0	0
	TCONS_00036687	363	158.187	0	0	0
	TCONS_00036688	363	4.74644	0	0	0
	TCONS_00038885	331	193.427	6.41138	0	0.330587
	TCONS_00038887	345	163.866	5.79712	0	0
	TCONS_00044242	345	147.013	1.09115	0	0
	TCONS_00044238	315	119.607	0.511506	0	0
LncRNA locus 14	TCONS_00052630	1404	1.22343	0.203395	0	0
	TCONS_00038904	1289	0	1.54149	0	0
	TCONS_00049388	954	1.39809	0.00157671	0.0196094	0.206169
	TCONS_00049389	1029	0.193316	0.464321	0	1.17576
	TCONS_00042683	810	0.161881	0	3.10719	1.35448
	TCONS_00050977	343	3.85467	3.1411	3.06323	3.74489
	TCONS_00038905	738	2.54154	1.62705	0	1.05715
	TCONS_00052631	1056	0	0.129423	1.20513	0
	TCONS_00048406	1102	1.17663	0	0	0
LncRNA locus 15	TCONS_00068877	1526	0.24019	0.888119	1.7701	0
LncRNA locus 16	TCONS_00060903	790	0.251692	0.19404	1.48025	0.172871
	TCONS_00059933	833	0.63688	0.287436	1.13828	26.185
LncRNA locus 17	TCONS_00066343	710	0	0.0791333	0.315881	1.9948
	TCONS_00066345	1557	1.32787	0.000865344	0.00147718	0.566698
	TCONS_00067111	1613	0	0	0	0.174231
	TCONS_00066347	1051	0.41726	0.00150158	0.0023162	1.98344
	TCONS_00066346	480	0	0	0	2.01728
	TCONS_00062052	2257	1.17208	0	0	0.0952835
	TCONS_00060904	1183	12.4202	1.21912	0.205683	0.101323
	TCONS_00058839	616	5.96018	3.21734	5.70591	0.20846
LncRNA locus 18	TCONS_00066495	1903	0.304526	1.67678	0.0655728	0.197743
	TCONS_00061082	833	0	0	0	0.440534
	TCONS_00069338	792	1.88294	0.579822	0	0.289554
	TCONS_00056430	967	1.39187	1.53764	4.3886	0
LncRNA locus 19	TCONS_00073636	2481	0	1.72439	0	0
	TCONS_00071476	2125	0.284176	0.265384	1.30911	0
	TCONS_00073639	1646	0	1.97344	0	0
	TCONS_00075891	1378	0.165099	0	1.42325	0.0606582
LncRNA locus 20	TCONS_00080767	1434	0	0	0	8.79485
LncRNA locus 21	TCONS_00080827	1059	0	0	0	0.789168
LncRNA locus 22	TCONS_00077099	491	118.376	1.64162	34.6641	0
LncRNA locus 23	TCONS_00076209	3110	1.65009	0.269289	0.551385	0
LncRNA locus 24	TCONS_00017033	650	6.32286	1.68817	0.865518	1.67059
LncRNA locus 25	TCONS_00088562	1584	1.20715	3.25439	1.29949	0.252676
LncRNA locus 26	TCONS_00088565	840	2.1666	1.5375	0.334151	1.69201
	TCONS_00101824	1307	0.261899	0.470593	0	1.12469
	TCONS_00095780	744	0	0	1.10913	1.15075
	TCONS_00105103	1169	0.020892	0	0	1.82437
	TCONS_00095781	680	1.20026	0.401445	0	0
	TCONS_00088566	1074	1.69205	0.113846	0	0
LncRNA locus 27	TCONS_00099492	526	0	0	0	1.90877
	TCONS_00099493	311	0	0	0	3.78712
LncRNA locus 28	TCONS_00101210	1702	0.951535	3.47443	0	2.59281
LncRNA locus 29	TCONS_00097134	2591	0.071802	0	1.42642	0
	TCONS_00092470	2115	1.61042	3.20599	0.881552	0
	TCONS_00089608	2176	0.920005	1.12098	6.03203	0.121637
	TCONS_00089609	1547	0	0	0	1.33265
	TCONS_00099629	1355	16.4764	0	1.85069	0.00826587
	TCONS_00104764	455	37.7592	210.287	186.918	8.22051
LncRNA locus 30	TCONS_00107215	258	20.4761	0.636866	0	1.848
	TCONS_00107218	489	5.90055	0	0	0
	TCONS_00125387	450	1.25654	0	0	0
LncRNA locus 31	TCONS_00122769	1155	0.174435	0	0	1.233
LncRNA locus 32	TCONS_00121060	263	0.0754098	1.51118	30.8172	23.5239
	TCONS_00121062	652	0.26661	0.229219	1.28281	0
LncRNA locus 33	TCONS_00247460	1566	0	0	0	1.04282
	TCONS_00248936	361	0	0	0	10.2651
	TCONS_00249407	321	0	0.295572	0	11.718
LncRNA locus 34	TCONS_00114236	301	179.649	178.852	353.963	25.2407
LncRNA locus 35	TCONS_00242738	267	11.1467	0	5.75108	12.9602
	TCONS_00246864	544	0	0	0	1.63058
	TCONS_00246863	575	0	0	0	1.42054
LncRNA locus 36	TCONS_00116110	1439	0	0	0	1.38583
LncRNA locus 37	TCONS_00110962	2574	1.06126	1.60697	1.22551	0.66413
	TCONS_00113600	1915	0.317232	2.31586	1.10176	0
	TCONS_00116289	1908	5.08679	4.76203	3.99659	11.0197
LncRNA locus 38	TCONS_00128964	1644	0	2.81304	0	0
	TCONS_00132885	1569	0.973115	7.03525	4.93596	0
	TCONS_00132884	1753	0.254386	1.05597	1.30795	0
	TCONS_00136085	1282	0.0549579	0	0	1.16047
	TCONS_00130978	1393	1.46889	1.21724	1.43433	0.653273
	TCONS_00135410	1237	2.1656	2.77658	2.4808	0.936291
	TCONS_00126792	1439	1.24863	0	0.00200521	0.683463
	TCONS_00128181	1261	0.471532	1.98562	0	0
	TCONS_00130261	1454	0	0	0	1.16379
LncRNA locus 39	TCONS_00129611	1015	5.99528	4.63972	2.33594	14.034
LncRNA locus 40	TCONS_00132994	2576	0	1.0645	0	0
	TCONS_00132352	2444	0	0	0	1.07714
	TCONS_00127123	440	1.20163	0.249989	0.387588	0.0212182
	TCONS_00135623	1331	1.24688	0.175588	0	0
	TCONS_00135622	963	0	0	0	0.0570354
	TCONS_00132354	480	2.27526	0.518188	0.249506	0.347107
LncRNA locus 41	TCONS_00133417	1822	2.83959	0.49146	0.543696	0.0220079
	TCONS_00129787	2145	2.53579	1.1313	1.06534	0
LncRNA locus 42	TCONS_00135717	624	0.0905644	1.11507	0	0
LncRNA locus 43	TCONS_00127617	1517	1.54019	1.78688	3.57763	0.120884
	TCONS_00127616	1641	0	1.47119	0	0
LncRNA locus 44	TCONS_00138144	1186	230.355	124.248	156.642	3.1204
LncRNA locus 45	TCONS_00146032	1155	0	0	0	1.29608
	TCONS_00148002	1389	5.21622	15.0198	17.2799	0.54989
	TCONS_00149417	1279	2.53768	4.32136	3.20937	0.828553
LncRNA locus 46	TCONS_00178109	711	0	0	0	2.52514
	TCONS_00168298	557	6.35793	3.40211	1.44923	15.7568
LncRNA locus 47	TCONS_00153160	2094	1.42586	0	0	0
	TCONS_00150322	1479	1.40953	1.08093	0	0
	TCONS_00143999	1087	2.41625	0.00183295	2.10129	0.566416
	TCONS_00152392	778	1.41984	0	0	0
LncRNA locus 48	TCONS_00149563	1072	0	0.406445	0	2.46336
LncRNA locus 49	TCONS_00156688	1543	0.542551	14.4715	29.3156	0
	TCONS_00157438	1101	0	8.33636	11.8274	0.0811433
	TCONS_00155581	214	0.687323	155.482	162.621	0
LncRNA locus 50	TCONS_00160255	1180	0	1.40307	0	0
	TCONS_00160256	1192	1.36932	0	0.28222	0.260165
	TCONS_00158035	1246	0.490353	1.60951	0	0.257246
LncRNA locus 51	TCONS_00161733	1069	0	1.94595	0.231062	0
	TCONS_00161734	1050	0.114525	0.259406	1.76024	0
LncRNA locus 52	TCONS_00164817	1668	0.483563	0.217209	1.60241	0.28793
	TCONS_00155396	891	0	1.42444	0	2.40259
	TCONS_00156611	526	2.9298	2.24692	4.12984	1.73523
LncRNA locus 53	TCONS_00160352	2861	1.33546	1.66384	1.67396	0.125137
LncRNA locus 54	TCONS_00172906	1534	0	0.741985	2.43309	0.106125
	TCONS_00183563	1084	1.10762	0	0	0
LncRNA locus 55	TCONS_00183478	1693	2.84745	0.660427	3.00905	0.538538
LncRNA locus 56	TCONS_00182353	1839	0.283882	0	1.37078	0
	TCONS_00184211	1123	0.375095	1.39626	0.362863	0.0426159
LncRNA locus 57	TCONS_00186169	1240	4.0079	0.243031	0.315526	0
LncRNA locus 58	TCONS_00189620	880	2.26684	109.955	153.104	0.778194
	TCONS_00187699	243	11.5025	726.554	555.235	8.18719
	TCONS_00193338	279	0.822184	112.924	106.635	7.89949
LncRNA locus 59	TCONS_00249497	561	0.458091	1.67734	0.548441	0.611127
	TCONS_00248207	777	0.548546	0.191842	0	1.20899
LncRNA locus 60	TCONS_00198407	260	2.88081	3.48257	0	2.5766
	TCONS_00204979	646	1.98034	0.128078	0.800807	0.113923
	TCONS_00204982	765	2.14334	1.73538	1.21577	0.757156
	TCONS_00197420	285	11.5695	0	0	5.65187
LncRNA locus 61	TCONS_00216541	327	0	0	0	2.67601
LncRNA locus 62	TCONS_00212825	2693	0	1.34919	0	0
	TCONS_00211536	1613	1.88083	0.557839	0	0.432841
	TCONS_00213789	579	1.4051	1.37983	0.716263	0.18262
	TCONS_00213790	1571	1.59091	0	0.3555	0.191679
	TCONS_00209346	524	2.75558	1.16455	3.27671	0
LncRNA locus 63	TCONS_00207615	603	1.76073	5.6929	7.21749	1.52769
	TCONS_00210073	561	2.26505	7.47849	0.0495236	0
LncRNA locus 64	TCONS_00228084	484	4.87509	17.2092	22.9193	3.01395
LncRNA locus 65	TCONS_00220411	775	2.77415	2.83899	3.61288	0
	TCONS_00222296	913	1.35548	0.912198	0.0983298	0.114393
	TCONS_00222297	854	0	2.15756	0	0
	TCONS_00218751	888	1.07867	0	0	0
	TCONS_00218750	967	0	0.465197	1.33647	0.584016
LncRNA locus 66	TCONS_00239128	1324	31.6524	3.69633	0.00148597	7.70524
	TCONS_00237001	4023	8.75069	8.86495	4.60364	0.6657
	TCONS_00235183	1301	11.0398	8.36135	2.60423	0
LncRNA locus 67	TCONS_00266501	743	0	0	2.92879	0.282038
	TCONS_00265836	976	3.35857	6.1427	2.23734	4.75302
	TCONS_00263286	994	0	1.1858	0	0
	TCONS_00267276	608	5.20565	1.86177	3.601	0
	TCONS_00269594	652	0	0.590124	2.8788	0
	TCONS_00267807	632	1.00115	0	0	0.736791
LncRNA locus 68	TCONS_00271007	1223	1.82065	0	0	0
LncRNA locus 69	TCONS_00277604	258	0	0	0	1.07759
LncRNA locus 70	TCONS_00280147	2424	0.541503	0.149247	0	1.75837
	TCONS_00275478	529	5.10363	0.720181	0	2.91989
LncRNA locus 71	TCONS_00164642	798	0	0	0	1.40091

## Sheet: Data S4
Data S4 The miRNA-mRNA pairs identified in our studies.
MiRNA ID	Target	Expectation	Alignment Range	Cleavage Site
Pto-miR160e	Potri.003G051700	3.5	672-692	681
Pto-miR167a	Potri.006G267400	5	1063-1084	1072
Pto-miR167b	Potri.006G267400	5	1063-1084	1072
Pto-miR167c	Potri.006G267400	5	1063-1084	1072
Pto-miR167d	Potri.006G267400	5	1063-1084	1072
Pto-miR167e	Potri.006G267400	5	1063-1084	1072
Pto-miR167f	Potri.006G267400	5	1063-1084	1072
Pto-miR167g	Potri.006G267400	5	1063-1084	1072
Pto-miR167h	Potri.001G054600	4.5	1185-1206	1194
Pto-miR167h	Potri.001G401300	4.5	1394-1415	1403
Pto-miR172e	Potri.013G136400	5	1024-1044	1033
Pto-miR172e	Potri.019G102900	4.5	1037-1057	1046
Pto-miR172g	Potri.013G136400	4	1024-1044	1033
Pto-miR172g	Potri.019G102900	4.5	1037-1057	1046
Pto-miR172h	Potri.013G136400	4	1024-1044	1033
Pto-miR172h	Potri.019G102900	4.5	1037-1057	1046
Pto-miR394a	Potri.003G059200	5	376-395	385
Pto-miR394b	Potri.003G059200	5	376-395	385
Pto-miR396g	Potri.010G183500	3.5	1723-1743	1732
Pto-miR396g	Potri.010G183500	3.5	1895-1915	1904
Pto-miR397a	Potri.001G054600	1	693-713	702
Pto-miR397a	Potri.001G184300	1	843-863	852
Pto-miR397a	Potri.001G248700	1.5	705-725	714
Pto-miR397a	Potri.001G401300	1.5	902-922	911
Pto-miR397a	Potri.004G156400	2.5	693-713	702
Pto-miR397a	Potri.006G094100	1.5	684-704	693
Pto-miR397a	Potri.008G073800	3.5	806-826	815
Pto-miR397a	Potri.009G042500	1.5	792-812	801
Pto-miR397a	Potri.009G102700	2.5	681-701	690
Pto-miR397a	Potri.010G183600	2.5	751-771	760
Pto-miR397a	Potri.011G120300	2.5	780-800	789
Pto-miR397a	Potri.016G106000	1.5	666-686	675
Pto-miR397a	Potri.016G112000	1	925-945	934
Pto-miR397b	Potri.001G054600	2	693-713	702
Pto-miR397b	Potri.001G184300	2	843-863	852
Pto-miR397b	Potri.001G248700	2.5	705-725	714
Pto-miR397b	Potri.001G401300	2.5	902-922	911
Pto-miR397b	Potri.004G156400	3.5	693-713	702
Pto-miR397b	Potri.006G094100	2.5	684-704	693
Pto-miR397b	Potri.008G073800	4.5	806-826	815
Pto-miR397b	Potri.009G042500	2.5	792-812	801
Pto-miR397b	Potri.009G102700	3.5	681-701	690
Pto-miR397b	Potri.010G183600	3.5	751-771	760
Pto-miR397b	Potri.011G120300	3.5	780-800	789
Pto-miR397b	Potri.016G106000	2.5	666-686	675
Pto-miR397b	Potri.016G112000	2	925-945	934
Pto-miR408	Potri.008G073800	3.5	239-259	248
Pto-miR408	Potri.010G183500	3.5	196-216	205
Pto-miR408	Potri.010G183600	4.5	187-207	196
Pto-miR475a	Potri.010G183500	4	1979-1999	1988
Pto-miR475b	Potri.010G183500	4	1979-1999	1988
Pto-miR475c	Potri.018G094200	4.5	858-878	867
Pto-miR475d	Potri.010G183500	4	1979-1999	1988
Pto-miR482c	Potri.002G065300	4.5	6-27	15
Pto-miR482d	Potri.001G175000	5	2116-2137	2125
Pto-miR6425a	Potri.008G034200	2.5	380-401	389
Pto-miR6425b	Potri.008G034200	2.5	380-401	389
Pto-miR6425c	Potri.008G034200	2.5	380-401	389
Pto-miR6425d	Potri.008G034200	2.5	380-401	389
Pto-miR6425e	Potri.008G034200	2.5	380-401	389
Pto-miR6427	Potri.011G150500	4.5	280-300	289
Pto-miR6427	Potri.015G003600	4.5	109-129	118
Pto-miR6439a	Potri.004G052100	5	200-221	209
Pto-miR6443	Potri.005G117500	4.5	903-923	912
Pto-miR6443	Potri.007G016400	3.5	841-861	850
Pto-miR6446	Potri.004G156400	4.5	1457-1477	1466
Pto-miR6452	Potri.009G057600	4.5	524-544	533
Pto-miR6456	Potri.016G132800	5	459-481	468
Pto-miR6462c	Potri.001G175000	5	461-482	470

## Sheet: Data S5
Data S5 The expression abundance of miRNAs detected by RNA-seq in our analysis.
MiRNA ID	Cambium (Tpm)	Developing xylem (Tpm)	Mature xylem (Tpm)	Leaves (Tpm)	Apex shoot（Tpm）	Phloem（Tpm）
Pto-MIR160e	0.033361	0.0573565	0.246186	0.0319955	3.03637	1.06865
Pto-MIR167a	0	0.0573565	0.284526	0.991861	7.8357	2.94583
Pto-MIR167b	0	0.0211063	0.0812933	0.935869	7.39336	2.77953
Pto-MIR167c	0	0.0573565	0.0166805	0.943868	7.45655	2.80329
Pto-MIR167d	0	0	0	0.951867	7.51975	2.82704
Pto-MIR167e	6.27775	5.62094	5.03751	251.549	1987.23	747.1
Pto-MIR167f	0.123093	0.0573565	0.0500415	21.7649	171.943	64.6419
Pto-MIR167g	0	0.0573565	0.0500415	21.7809	172.069	64.6894
Pto-MIR167h	0	0.0573565	0.0500415	0.351951	2.78041	1.04529
Pto-MIR172e	5.78537	18.1247	0.850705	0.0159978	37.5602	59.9136
Pto-MIR172g	11.94	27.8179	0.934107	0.0799888	187.801	299.568
Pto-MIR172h	11.6938	27.6458	0.867385	0.0799888	187.801	299.568
Pto-MIR394a	0.1231	0	0.0167	0.2	4.2535	2.1279
Pto-MIR394b	0.1231	0	0.0167	0.024	4.2526	1.9953
Pto-MIR396g	0	0.114713	0.066722	0.671906	2.07619	13.0081
Pto-MIR397a	0	0	0.203233	0.351951	21.2437	6.81376
Pto-MIR397b	0	0	0	0.00799888	0.482812	0.154858
Pto-MIR408	2.09258	2.0262	2.19492	5.07929	347.626	38.3486
Pto-MIR475a	7.1394	0.316929	3.9576	5.84718	147.758	123.902
Pto-MIR475b	7.50868	0.283568	4.07231	5.83118	147.354	123.563
Pto-MIR475c	4.30826	3.90024	1.25104	1.24782	31.5325	26.4414
Pto-MIR475d	7.0163	0.300249	3.72817	5.81518	146.95	123.224
Pto-MIR482c	0	0.229426	0.567137	12.4223	152.048	124.223
Pto-MIR482d	0	0	0.0406	0	0.1288	0.1145
Pto-MIR6425a	0	0	0	0.151979	2.35871	8.52752
Pto-MIR6425b	0	0.114713	0	0.135981	2.11042	7.62989
Pto-MIR6425c	0	0	0	0.151979	2.35871	8.52752
Pto-MIR6425d	0	0.114713	0	0.151979	2.35871	8.52752
Pto-MIR6425e	0	0	0	0.151979	2.35871	8.52752
Pto-MIR6427	7.0163	21.1072	14.5621	6.54407	24.7366	6.93671
Pto-MIR6439a	0	0	0	0.0085963	0	0
Pto-MIR6443	0	0.0211063	0.033361	0.0879877	0	0
Pto-MIR6446	0	0	0	0.0085963	0	0
Pto-MIR6452	0	0.0399944	0	0	0	2.5556
Pto-MIR6456	0	0	0	0.0959865	13.0369	0
Pto-MIR6462c	0	0	0.1231	0	0.5564	0.6846
				6.54407

## Sheet: Data S6
Data S6 The TFBS in each promoter of lignin biosynthetic genes.
Gene model	TFBS ID	TF family	Posistion	Strand	Binding sequence
Potri.001G011500	TFBS_0129	AT-Hook	-1230	-	AATTTtttt
Potri.001G011500	TFBS_0129	AT-Hook	-1471	+	acaaAAATT
Potri.001G011500	TFBS_0129	AT-Hook	-1314	+	aaaaAAATT
Potri.001G025200	TFBS_0129	AT-Hook	-1879	+	aaaaAAATT
Potri.001G025200	TFBS_0129	AT-Hook	-1871	+	ttaaAAATT
Potri.001G025200	TFBS_0129	AT-Hook	-1813	+	gaaaAAATT
Potri.001G025200	TFBS_0129	AT-Hook	-1750	+	taaaAAATT
Potri.001G025200	TFBS_0129	AT-Hook	-1692	+	taaaAAATT
Potri.001G025200	TFBS_0129	AT-Hook	-1627	+	taaaAAATT
Potri.001G025200	TFBS_0129	AT-Hook	-1555	+	taaaAAATT
Potri.001G036900	TFBS_0129	AT-Hook	-1925	-	AATTTtttc
Potri.001G036900	TFBS_0129	AT-Hook	-913	-	AATTTttta
Potri.001G036900	TFBS_0129	AT-Hook	-611	-	AATTTttat
Potri.001G036900	TFBS_0129	AT-Hook	-366	-	AATTTtttt
Potri.001G036900	TFBS_0129	AT-Hook	-993	+	ataaAAATT
Potri.001G045100	TFBS_0129	AT-Hook	-1730	-	AATTTttta
Potri.001G045100	TFBS_0129	AT-Hook	-1000	-	AATTTtttt
Potri.001G045100	TFBS_0129	AT-Hook	-800	-	AATTTttat
Potri.001G045100	TFBS_0129	AT-Hook	-710	-	AATTTtttt
Potri.001G045100	TFBS_0129	AT-Hook	-1594	+	aaaaAAATT
Potri.001G045100	TFBS_0129	AT-Hook	-1173	+	acaaAAATT
Potri.001G045100	TFBS_0129	AT-Hook	-732	+	aaaaAAATT
Potri.001G045100	TFBS_0129	AT-Hook	-640	+	aaaaAAATT
Potri.001G045400	TFBS_0129	AT-Hook	-1999	-	AATTTttat
Potri.001G045400	TFBS_0129	AT-Hook	-1982	+	tcaaAAATT
Potri.001G054600	TFBS_0129	AT-Hook	-1951	-	AATTTttgc
Potri.001G054600	TFBS_0129	AT-Hook	-1937	-	AATTTttag
Potri.001G055700	TFBS_0129	AT-Hook	-1815	+	aaaaAAATT
Potri.001G055700	TFBS_0129	AT-Hook	-1197	+	aaaaAAATT
Potri.001G055700	TFBS_0129	AT-Hook	-1129	+	taaaAAATT
Potri.001G055700	TFBS_0129	AT-Hook	-1118	+	aaaaAAATT
Potri.001G055700	TFBS_0129	AT-Hook	-394	+	gcaaAAATT
Potri.001G145800	TFBS_0129	AT-Hook	-1003	-	AATTTtttg
Potri.001G145800	TFBS_0129	AT-Hook	-1565	+	aaaaAAATT
Potri.001G145800	TFBS_0129	AT-Hook	-840	+	gtaaAAATT
Potri.001G175000	TFBS_0129	AT-Hook	-1842	+	aaaaAAATT
Potri.001G175000	TFBS_0129	AT-Hook	-1795	+	aaaaAAATT
Potri.001G175000	TFBS_0129	AT-Hook	-1777	+	taaaAAATT
Potri.001G175000	TFBS_0129	AT-Hook	-1760	-	AATTTttaa
Potri.001G175000	TFBS_0129	AT-Hook	-1601	-	AATTTttta
Potri.001G175000	TFBS_0129	AT-Hook	-1249	+	agaaAAATT
Potri.001G175000	TFBS_0129	AT-Hook	-1100	+	taaaAAATT
Potri.001G175000	TFBS_0129	AT-Hook	-929	+	tcaaAAATT
Potri.001G175000	TFBS_0129	AT-Hook	-632	-	AATTTtttt
Potri.001G175000	TFBS_0129	AT-Hook	-412	-	AATTTtttt
Potri.001G175000	TFBS_0129	AT-Hook	-389	-	AATTTttaa
Potri.001G184300	TFBS_0129	AT-Hook	-1636	-	AATTTtttt
Potri.001G184300	TFBS_0129	AT-Hook	-1608	-	AATTTtttt
Potri.001G184300	TFBS_0129	AT-Hook	-1566	-	AATTTttaa
Potri.001G184300	TFBS_0129	AT-Hook	-1791	+	aaaaAAATT
Potri.001G184300	TFBS_0129	AT-Hook	-1648	+	ccaaAAATT
Potri.001G184300	TFBS_0129	AT-Hook	-1550	+	aaaaAAATT
Potri.001G206200	TFBS_0129	AT-Hook	-852	+	aaaaAAATT
Potri.001G206200	TFBS_0129	AT-Hook	-251	+	agaaAAATT
Potri.001G248700	TFBS_0129	AT-Hook	-1441	-	AATTTtttt
Potri.001G248700	TFBS_0129	AT-Hook	-1206	-	AATTTtttt
Potri.001G256400	TFBS_0129	AT-Hook	-1240	-	AATTTtttt
Potri.001G268600	TFBS_0129	AT-Hook	-1031	-	AATTTtttt
Potri.001G268600	TFBS_0129	AT-Hook	-876	-	AATTTtttt
Potri.001G268600	TFBS_0129	AT-Hook	-170	+	acaaAAATT
Potri.001G304800	TFBS_0129	AT-Hook	-548	-	AATTTtttt
Potri.001G304800	TFBS_0129	AT-Hook	-1344	+	ttaaAAATT
Potri.001G304800	TFBS_0129	AT-Hook	-1303	+	aaaaAAATT
Potri.001G304800	TFBS_0129	AT-Hook	-1284	+	aaaaAAATT
Potri.001G304800	TFBS_0129	AT-Hook	-1109	+	aaaaAAATT
Potri.001G304800	TFBS_0129	AT-Hook	-746	+	ttaaAAATT
Potri.001G307200	TFBS_0129	AT-Hook	-1625	-	AATTTtttt
Potri.001G307200	TFBS_0129	AT-Hook	-1500	-	AATTTtttt
Potri.001G307200	TFBS_0129	AT-Hook	-1487	-	AATTTtttt
Potri.001G307200	TFBS_0129	AT-Hook	-139	-	AATTTtttt
Potri.001G307200	TFBS_0129	AT-Hook	-95	-	AATTTttaa
Potri.001G307200	TFBS_0129	AT-Hook	-1957	+	taaaAAATT
Potri.001G307200	TFBS_0129	AT-Hook	-1452	+	aaaaAAATT
Potri.001G307200	TFBS_0129	AT-Hook	-1420	+	acaaAAATT
Potri.001G307200	TFBS_0129	AT-Hook	-1252	+	aaaaAAATT
Potri.001G307200	TFBS_0129	AT-Hook	-1230	+	aaaaAAATT
Potri.001G307200	TFBS_0129	AT-Hook	-1109	+	aaaaAAATT
Potri.001G307200	TFBS_0129	AT-Hook	-794	+	ttaaAAATT
Potri.001G307200	TFBS_0129	AT-Hook	-787	+	ttaaAAATT
Potri.001G307200	TFBS_0129	AT-Hook	-616	+	agaaAAATT
Potri.001G307200	TFBS_0129	AT-Hook	-355	+	taaaAAATT
Potri.001G307200	TFBS_0129	AT-Hook	-150	+	taaaAAATT
Potri.001G307200	TFBS_0129	AT-Hook	-80	+	aaaaAAATT
Potri.001G341600	TFBS_0129	AT-Hook	-1680	+	taaaAAATT
Potri.001G401300	TFBS_0129	AT-Hook	-1026	-	AATTTttat
Potri.001G401300	TFBS_0129	AT-Hook	-1005	-	AATTTttaa
Potri.001G401300	TFBS_0129	AT-Hook	-928	-	AATTTttta
Potri.001G401300	TFBS_0129	AT-Hook	-1855	+	ttaaAAATT
Potri.001G401300	TFBS_0129	AT-Hook	-1846	+	aaaaAAATT
Potri.001G451100	TFBS_0129	AT-Hook	-1992	+	aaaaAAATT
Potri.001G451100	TFBS_0129	AT-Hook	-1048	+	gaaaAAATT
Potri.001G451100	TFBS_0129	AT-Hook	-460	+	taaaAAATT
Potri.001G458700	TFBS_0129	AT-Hook	-1573	-	AATTTttca
Potri.001G458700	TFBS_0129	AT-Hook	-1500	-	AATTTttct
Potri.001G458700	TFBS_0129	AT-Hook	-1761	+	taaaAAATT
Potri.001G458700	TFBS_0129	AT-Hook	-1690	+	ataaAAATT
Potri.001G458700	TFBS_0129	AT-Hook	-712	+	acaaAAATT
Potri.002G004100	TFBS_0129	AT-Hook	-824	-	AATTTtttc
Potri.002G004100	TFBS_0129	AT-Hook	-1529	+	ataaAAATT
Potri.002G004100	TFBS_0129	AT-Hook	-1437	+	gtaaAAATT
Potri.002G004100	TFBS_0129	AT-Hook	-1413	+	ataaAAATT
Potri.002G004100	TFBS_0129	AT-Hook	-1257	+	aaaaAAATT
Potri.002G004100	TFBS_0129	AT-Hook	-762	+	aaaaAAATT
Potri.002G004100	TFBS_0129	AT-Hook	-719	+	taaaAAATT
Potri.002G004500	TFBS_0129	AT-Hook	-1543	-	AATTTttct
Potri.002G004500	TFBS_0129	AT-Hook	-1169	-	AATTTttgg
Potri.002G004500	TFBS_0129	AT-Hook	-748	-	AATTTttca
Potri.002G004500	TFBS_0129	AT-Hook	-281	-	AATTTtttt
Potri.002G004500	TFBS_0129	AT-Hook	-1968	+	agaaAAATT
Potri.002G004500	TFBS_0129	AT-Hook	-1704	+	aaaaAAATT
Potri.002G018300	TFBS_0129	AT-Hook	-1830	-	AATTTtttt
Potri.002G018300	TFBS_0129	AT-Hook	-1590	-	AATTTttct
Potri.002G018300	TFBS_0129	AT-Hook	-1547	-	AATTTttaa
Potri.002G018300	TFBS_0129	AT-Hook	-1540	-	AATTTtttt
Potri.002G018300	TFBS_0129	AT-Hook	-1528	-	AATTTtttt
Potri.002G018300	TFBS_0129	AT-Hook	-1734	+	ttaaAAATT
Potri.002G018300	TFBS_0129	AT-Hook	-1501	+	aaaaAAATT
Potri.002G018300	TFBS_0129	AT-Hook	-1494	+	ttaaAAATT
Potri.002G018300	TFBS_0129	AT-Hook	-797	+	ttaaAAATT
Potri.002G018300	TFBS_0129	AT-Hook	-567	+	caaaAAATT
Potri.002G018300	TFBS_0129	AT-Hook	-503	+	ataaAAATT
Potri.002G031200	TFBS_0129	AT-Hook	-339	-	AATTTtttt
Potri.002G031200	TFBS_0129	AT-Hook	-308	+	aaaaAAATT
Potri.002G031200	TFBS_0129	AT-Hook	-167	+	taaaAAATT
Potri.002G065300	TFBS_0129	AT-Hook	-1894	-	AATTTttaa
Potri.002G065300	TFBS_0129	AT-Hook	-1770	-	AATTTtttt
Potri.002G065300	TFBS_0129	AT-Hook	-844	-	AATTTtttt
Potri.002G065300	TFBS_0129	AT-Hook	-747	-	AATTTtttt
Potri.002G065300	TFBS_0129	AT-Hook	-400	-	AATTTttta
Potri.002G065300	TFBS_0129	AT-Hook	-143	-	AATTTttca
Potri.002G065300	TFBS_0129	AT-Hook	-1855	+	aaaaAAATT
Potri.002G065300	TFBS_0129	AT-Hook	-1781	+	caaaAAATT
Potri.002G065300	TFBS_0129	AT-Hook	-1655	+	cgaaAAATT
Potri.002G065300	TFBS_0129	AT-Hook	-1347	+	aaaaAAATT
Potri.002G065300	TFBS_0129	AT-Hook	-1312	+	taaaAAATT
Potri.002G065300	TFBS_0129	AT-Hook	-666	+	aaaaAAATT
Potri.002G065300	TFBS_0129	AT-Hook	-566	+	aaaaAAATT
Potri.002G065300	TFBS_0129	AT-Hook	-455	+	ataaAAATT
Potri.002G180500	TFBS_0129	AT-Hook	-1991	-	AATTTtttt
Potri.002G180500	TFBS_0129	AT-Hook	-1468	-	AATTTttac
Potri.002G180500	TFBS_0129	AT-Hook	-1097	-	AATTTttat
Potri.002G180500	TFBS_0129	AT-Hook	-1026	-	AATTTttta
Potri.002G180500	TFBS_0129	AT-Hook	-919	-	AATTTtttt
Potri.002G180500	TFBS_0129	AT-Hook	-814	-	AATTTttta
Potri.002G180500	TFBS_0129	AT-Hook	-1324	+	ataaAAATT
Potri.002G180500	TFBS_0129	AT-Hook	-1288	+	agaaAAATT
Potri.002G180500	TFBS_0129	AT-Hook	-1216	+	tgaaAAATT
Potri.002G180600	TFBS_0129	AT-Hook	-1958	-	AATTTttaa
Potri.002G180600	TFBS_0129	AT-Hook	-1472	-	AATTTttac
Potri.002G180600	TFBS_0129	AT-Hook	-1101	-	AATTTttat
Potri.002G180600	TFBS_0129	AT-Hook	-1030	-	AATTTttta
Potri.002G180600	TFBS_0129	AT-Hook	-1292	+	agaaAAATT
Potri.002G180600	TFBS_0129	AT-Hook	-1220	+	tgaaAAATT
Potri.002G180600	TFBS_0129	AT-Hook	-768	+	aaaaAAATT
Potri.003G051700	TFBS_0129	AT-Hook	-1665	-	AATTTttaa
Potri.003G051700	TFBS_0129	AT-Hook	-715	-	AATTTttat
Potri.003G051700	TFBS_0129	AT-Hook	-436	-	AATTTttta
Potri.003G051700	TFBS_0129	AT-Hook	-216	-	AATTTttta
Potri.003G051700	TFBS_0129	AT-Hook	-1219	+	taaaAAATT
Potri.003G051700	TFBS_0129	AT-Hook	-526	+	gaaaAAATT
Potri.003G051700	TFBS_0129	AT-Hook	-251	+	ttaaAAATT
Potri.003G053700	TFBS_0129	AT-Hook	-1807	-	AATTTtttt
Potri.003G053700	TFBS_0129	AT-Hook	-1671	-	AATTTttta
Potri.003G053700	TFBS_0129	AT-Hook	-1647	-	AATTTtttt
Potri.003G053700	TFBS_0129	AT-Hook	-1620	-	AATTTtttt
Potri.003G053700	TFBS_0129	AT-Hook	-865	-	AATTTttca
Potri.003G053700	TFBS_0129	AT-Hook	-758	-	AATTTttaa
Potri.003G053700	TFBS_0129	AT-Hook	-542	-	AATTTttat
Potri.003G053700	TFBS_0129	AT-Hook	-1774	+	taaaAAATT
Potri.003G053700	TFBS_0129	AT-Hook	-1576	+	agaaAAATT
Potri.003G053700	TFBS_0129	AT-Hook	-904	+	aaaaAAATT
Potri.003G053700	TFBS_0129	AT-Hook	-471	+	ttaaAAATT
Potri.003G053700	TFBS_0129	AT-Hook	-430	+	taaaAAATT
Potri.003G059200	TFBS_0129	AT-Hook	-1949	+	ataaAAATT
Potri.003G059200	TFBS_0129	AT-Hook	-1780	-	AATTTttta
Potri.003G059200	TFBS_0129	AT-Hook	-1773	+	taaaAAATT
Potri.003G059200	TFBS_0129	AT-Hook	-1278	-	AATTTttta
Potri.003G059200	TFBS_0129	AT-Hook	-821	-	AATTTttac
Potri.003G059200	TFBS_0129	AT-Hook	-754	-	AATTTttat
Potri.003G059200	TFBS_0129	AT-Hook	-747	+	ataaAAATT
Potri.003G059200	TFBS_0129	AT-Hook	-582	-	AATTTttct
Potri.003G099700	TFBS_0129	AT-Hook	-671	-	AATTTttat
Potri.003G099700	TFBS_0129	AT-Hook	-328	-	AATTTtttt
Potri.003G099700	TFBS_0129	AT-Hook	-187	-	AATTTtttt
Potri.003G156100	TFBS_0129	AT-Hook	-1429	-	AATTTttaa
Potri.003G156100	TFBS_0129	AT-Hook	-1419	-	AATTTttag
Potri.003G156100	TFBS_0129	AT-Hook	-1375	-	AATTTtttt
Potri.003G156100	TFBS_0129	AT-Hook	-1290	-	AATTTttct
Potri.003G156100	TFBS_0129	AT-Hook	-1025	+	taaaAAATT
Potri.003G181400	TFBS_0129	AT-Hook	-1942	-	AATTTttaa
Potri.003G181400	TFBS_0129	AT-Hook	-1069	-	AATTTtttt
Potri.003G181400	TFBS_0129	AT-Hook	-343	-	AATTTtttt
Potri.003G181400	TFBS_0129	AT-Hook	-303	-	AATTTtttt
Potri.003G181400	TFBS_0129	AT-Hook	-1937	+	ttaaAAATT
Potri.003G181400	TFBS_0129	AT-Hook	-1880	+	aaaaAAATT
Potri.003G181400	TFBS_0129	AT-Hook	-1006	+	acaaAAATT
Potri.003G183900	TFBS_0129	AT-Hook	-1847	-	AATTTttaa
Potri.003G183900	TFBS_0129	AT-Hook	-1172	-	AATTTttta
Potri.003G183900	TFBS_0129	AT-Hook	-577	-	AATTTttaa
Potri.003G183900	TFBS_0129	AT-Hook	-332	-	AATTTtttt
Potri.003G183900	TFBS_0129	AT-Hook	-1436	+	ttaaAAATT
Potri.003G183900	TFBS_0129	AT-Hook	-1371	+	aaaaAAATT
Potri.003G183900	TFBS_0129	AT-Hook	-1113	+	ataaAAATT
Potri.003G183900	TFBS_0129	AT-Hook	-547	+	ataaAAATT
Potri.003G183900	TFBS_0129	AT-Hook	-316	+	ttaaAAATT
Potri.003G188500	TFBS_0129	AT-Hook	-1957	-	AATTTttat
Potri.003G188500	TFBS_0129	AT-Hook	-1646	-	AATTTttta
Potri.003G188500	TFBS_0129	AT-Hook	-1472	-	AATTTttat
Potri.003G188500	TFBS_0129	AT-Hook	-647	-	AATTTttaa
Potri.003G188500	TFBS_0129	AT-Hook	-1446	+	ataaAAATT
Potri.003G188500	TFBS_0129	AT-Hook	-1234	+	aaaaAAATT
Potri.003G188500	TFBS_0129	AT-Hook	-666	+	ataaAAATT
Potri.003G188500	TFBS_0129	AT-Hook	-256	+	taaaAAATT
Potri.003G196700	TFBS_0129	AT-Hook	-1271	-	AATTTtttt
Potri.003G196700	TFBS_0129	AT-Hook	-1260	-	AATTTtttt
Potri.003G196700	TFBS_0129	AT-Hook	-1117	-	AATTTttaa
Potri.003G196700	TFBS_0129	AT-Hook	-1220	+	taaaAAATT
Potri.003G214700	TFBS_0129	AT-Hook	-1456	-	AATTTttat
Potri.003G214700	TFBS_0129	AT-Hook	-1261	-	AATTTttgg
Potri.003G214700	TFBS_0129	AT-Hook	-1058	-	AATTTttac
Potri.003G214700	TFBS_0129	AT-Hook	-1016	-	AATTTtttt
Potri.003G214700	TFBS_0129	AT-Hook	-298	-	AATTTttca
Potri.003G214700	TFBS_0129	AT-Hook	-76	-	AATTTttta
Potri.003G214700	TFBS_0129	AT-Hook	-264	+	agaaAAATT
Potri.003G214800	TFBS_0129	AT-Hook	-1399	-	AATTTttag
Potri.003G214900	TFBS_0129	AT-Hook	-1901	-	AATTTttaa
Potri.003G214900	TFBS_0129	AT-Hook	-745	+	aaaaAAATT
Potri.004G015300	TFBS_0129	AT-Hook	-116	-	AATTTtttt
Potri.004G015300	TFBS_0129	AT-Hook	-78	-	AATTTttta
Potri.004G015300	TFBS_0129	AT-Hook	-125	+	aaaaAAATT
Potri.004G015300	TFBS_0129	AT-Hook	-19	+	acaaAAATT
Potri.004G017600	TFBS_0129	AT-Hook	-393	+	agaaAAATT
Potri.004G023200	TFBS_0129	AT-Hook	-1102	+	cgaaAAATT
Potri.004G023200	TFBS_0129	AT-Hook	-669	+	ataaAAATT
Potri.004G050400	TFBS_0129	AT-Hook	-1745	+	taaaAAATT
Potri.004G050400	TFBS_0129	AT-Hook	-1574	+	aaaaAAATT
Potri.004G050400	TFBS_0129	AT-Hook	-1150	+	ataaAAATT
Potri.004G050400	TFBS_0129	AT-Hook	-1068	+	aaaaAAATT
Potri.004G050400	TFBS_0129	AT-Hook	-996	+	ctaaAAATT
Potri.004G050400	TFBS_0129	AT-Hook	-963	+	ataaAAATT
Potri.004G050500	TFBS_0129	AT-Hook	-1962	-	AATTTttaa
Potri.004G050500	TFBS_0129	AT-Hook	-1974	+	tgaaAAATT
Potri.004G050500	TFBS_0129	AT-Hook	-1925	+	taaaAAATT
Potri.004G050500	TFBS_0129	AT-Hook	-1704	+	aaaaAAATT
Potri.004G050500	TFBS_0129	AT-Hook	-674	+	ctaaAAATT
Potri.004G050500	TFBS_0129	AT-Hook	-572	+	aaaaAAATT
Potri.004G050500	TFBS_0129	AT-Hook	-436	+	aaaaAAATT
Potri.004G050500	TFBS_0129	AT-Hook	-406	+	aaaaAAATT
Potri.004G052100	TFBS_0129	AT-Hook	-1731	-	AATTTtttt
Potri.004G052100	TFBS_0129	AT-Hook	-296	-	AATTTtttt
Potri.004G052100	TFBS_0129	AT-Hook	-1740	+	aaaaAAATT
Potri.004G052100	TFBS_0129	AT-Hook	-1481	+	aaaaAAATT
Potri.004G052100	TFBS_0129	AT-Hook	-746	+	ataaAAATT
Potri.004G052100	TFBS_0129	AT-Hook	-667	+	aaaaAAATT
Potri.004G102000	TFBS_0129	AT-Hook	-1751	-	AATTTttaa
Potri.004G102000	TFBS_0129	AT-Hook	-1156	-	AATTTtttt
Potri.004G102000	TFBS_0129	AT-Hook	-1678	+	aaaaAAATT
Potri.004G102000	TFBS_0129	AT-Hook	-1271	+	aaaaAAATT
Potri.004G102000	TFBS_0129	AT-Hook	-905	+	taaaAAATT
Potri.004G102000	TFBS_0129	AT-Hook	-837	+	aaaaAAATT
Potri.004G102000	TFBS_0129	AT-Hook	-91	+	taaaAAATT
Potri.004G134800	TFBS_0129	AT-Hook	-818	-	AATTTttat
Potri.004G134800	TFBS_0129	AT-Hook	-359	+	ttaaAAATT
Potri.004G144600	TFBS_0129	AT-Hook	-1790	-	AATTTttaa
Potri.004G144600	TFBS_0129	AT-Hook	-248	-	AATTTtttt
Potri.004G156400	TFBS_0129	AT-Hook	-1859	-	AATTTtttc
Potri.004G161600	TFBS_0129	AT-Hook	-1914	-	AATTTttcc
Potri.004G161600	TFBS_0129	AT-Hook	-814	-	AATTTttat
Potri.004G161600	TFBS_0129	AT-Hook	-222	-	AATTTttta
Potri.004G161600	TFBS_0129	AT-Hook	-1329	+	agaaAAATT
Potri.004G161600	TFBS_0129	AT-Hook	-671	+	aaaaAAATT
Potri.004G161600	TFBS_0129	AT-Hook	-389	+	tcaaAAATT
Potri.004G161600	TFBS_0129	AT-Hook	-129	+	ccaaAAATT
Potri.004G230900	TFBS_0129	AT-Hook	-1519	-	AATTTtttg
Potri.004G230900	TFBS_0129	AT-Hook	-1544	+	caaaAAATT
Potri.004G230900	TFBS_0129	AT-Hook	-627	+	aaaaAAATT
Potri.004G230900	TFBS_0129	AT-Hook	-13	+	taaaAAATT
Potri.005G028000	TFBS_0129	AT-Hook	-1851	-	AATTTttaa
Potri.005G028000	TFBS_0129	AT-Hook	-1809	-	AATTTttta
Potri.005G028000	TFBS_0129	AT-Hook	-1801	-	AATTTtttt
Potri.005G028000	TFBS_0129	AT-Hook	-1785	-	AATTTttta
Potri.005G028000	TFBS_0129	AT-Hook	-1655	-	AATTTtttt
Potri.005G028000	TFBS_0129	AT-Hook	-1633	-	AATTTtttt
Potri.005G028000	TFBS_0129	AT-Hook	-1593	-	AATTTttaa
Potri.005G028000	TFBS_0129	AT-Hook	-1462	-	AATTTtttt
Potri.005G028000	TFBS_0129	AT-Hook	-1265	-	AATTTtttt
Potri.005G028000	TFBS_0129	AT-Hook	-1205	-	AATTTtttt
Potri.005G028000	TFBS_0129	AT-Hook	-511	-	AATTTtttc
Potri.005G028000	TFBS_0129	AT-Hook	-440	-	AATTTttta
Potri.005G028000	TFBS_0129	AT-Hook	-403	-	AATTTttta
Potri.005G028000	TFBS_0129	AT-Hook	-1275	+	ttaaAAATT
Potri.005G028000	TFBS_0129	AT-Hook	-819	+	aaaaAAATT
Potri.005G028000	TFBS_0129	AT-Hook	-712	+	taaaAAATT
Potri.005G028000	TFBS_0129	AT-Hook	-379	+	aaaaAAATT
Potri.005G028000	TFBS_0129	AT-Hook	-370	+	taaaAAATT
Potri.005G072800	TFBS_0129	AT-Hook	-185	+	aaaaAAATT
Potri.005G072800	TFBS_0129	AT-Hook	-174	+	aaaaAAATT
Potri.005G108900	TFBS_0129	AT-Hook	-689	-	AATTTttcg
Potri.005G108900	TFBS_0129	AT-Hook	-474	-	AATTTttta
Potri.005G108900	TFBS_0129	AT-Hook	-1729	+	taaaAAATT
Potri.005G108900	TFBS_0129	AT-Hook	-1691	+	caaaAAATT
Potri.005G108900	TFBS_0129	AT-Hook	-1631	+	taaaAAATT
Potri.005G108900	TFBS_0129	AT-Hook	-1618	+	caaaAAATT
Potri.005G108900	TFBS_0129	AT-Hook	-1542	+	aaaaAAATT
Potri.005G135300	TFBS_0129	AT-Hook	-1863	-	AATTTttac
Potri.005G135300	TFBS_0129	AT-Hook	-775	+	gaaaAAATT
Potri.005G183800	TFBS_0129	AT-Hook	-1123	-	AATTTtttg
Potri.005G183800	TFBS_0129	AT-Hook	-1030	-	AATTTttgt
Potri.005G195600	TFBS_0129	AT-Hook	-1365	-	AATTTtttt
Potri.005G195600	TFBS_0129	AT-Hook	-1343	-	AATTTtttt
Potri.005G195600	TFBS_0129	AT-Hook	-865	-	AATTTttct
Potri.005G195600	TFBS_0129	AT-Hook	-616	-	AATTTttat
Potri.005G195600	TFBS_0129	AT-Hook	-540	-	AATTTttta
Potri.005G195600	TFBS_0129	AT-Hook	-253	-	AATTTttta
Potri.005G195600	TFBS_0129	AT-Hook	-1952	+	ataaAAATT
Potri.005G195600	TFBS_0129	AT-Hook	-229	+	ataaAAATT
Potri.005G195700	TFBS_0129	AT-Hook	-1367	-	AATTTtttt
Potri.005G195700	TFBS_0129	AT-Hook	-1208	-	AATTTtttt
Potri.005G195700	TFBS_0129	AT-Hook	-1078	-	AATTTtttg
Potri.005G195700	TFBS_0129	AT-Hook	-977	-	AATTTtttt
Potri.005G195700	TFBS_0129	AT-Hook	-955	-	AATTTttta
Potri.005G195700	TFBS_0129	AT-Hook	-905	-	AATTTttct
Potri.005G195700	TFBS_0129	AT-Hook	-560	-	AATTTtttt
Potri.005G195700	TFBS_0129	AT-Hook	-504	-	AATTTttaa
Potri.005G195700	TFBS_0129	AT-Hook	-1036	+	ttaaAAATT
Potri.005G200600	TFBS_0129	AT-Hook	-830	-	AATTTtttt
Potri.005G200600	TFBS_0129	AT-Hook	-811	-	AATTTtttt
Potri.005G200600	TFBS_0129	AT-Hook	-774	-	AATTTtttt
Potri.005G200600	TFBS_0129	AT-Hook	-672	-	AATTTtttt
Potri.005G200600	TFBS_0129	AT-Hook	-480	-	AATTTttgt
Potri.005G200700	TFBS_0129	AT-Hook	-1971	-	AATTTttta
Potri.005G200700	TFBS_0129	AT-Hook	-1903	-	AATTTttta
Potri.005G200700	TFBS_0129	AT-Hook	-866	-	AATTTttat
Potri.005G200700	TFBS_0129	AT-Hook	-556	-	AATTTtttt
Potri.005G200700	TFBS_0129	AT-Hook	-471	-	AATTTtttc
Potri.005G200700	TFBS_0129	AT-Hook	-446	-	AATTTttat
Potri.005G200700	TFBS_0129	AT-Hook	-378	-	AATTTtttt
Potri.005G200700	TFBS_0129	AT-Hook	-1981	+	aaaaAAATT
Potri.005G200700	TFBS_0129	AT-Hook	-540	+	ataaAAATT
Potri.005G200700	TFBS_0129	AT-Hook	-416	+	caaaAAATT
Potri.005G243700	TFBS_0129	AT-Hook	-1459	-	AATTTttat
Potri.005G243700	TFBS_0129	AT-Hook	-1196	-	AATTTtttt
Potri.005G243700	TFBS_0129	AT-Hook	-1145	-	AATTTttaa
Potri.005G243700	TFBS_0129	AT-Hook	-804	-	AATTTtttt
Potri.005G243700	TFBS_0129	AT-Hook	-125	-	AATTTttat
Potri.005G243700	TFBS_0129	AT-Hook	-829	+	ttaaAAATT
Potri.005G243700	TFBS_0129	AT-Hook	-557	+	taaaAAATT
Potri.005G248500	TFBS_0129	AT-Hook	-193	-	AATTTtttc
Potri.005G248500	TFBS_0129	AT-Hook	-1368	+	taaaAAATT
Potri.005G248500	TFBS_0129	AT-Hook	-883	+	aaaaAAATT
Potri.005G257700	TFBS_0129	AT-Hook	-184	-	AATTTtttg
Potri.006G010300	TFBS_0129	AT-Hook	-1413	-	AATTTttgt
Potri.006G010300	TFBS_0129	AT-Hook	-1092	-	AATTTtttc
Potri.006G010300	TFBS_0129	AT-Hook	-1057	-	AATTTtttt
Potri.006G010300	TFBS_0129	AT-Hook	-793	-	AATTTtttt
Potri.006G010300	TFBS_0129	AT-Hook	-351	-	AATTTttta
Potri.006G010300	TFBS_0129	AT-Hook	-1739	+	aaaaAAATT
Potri.006G010300	TFBS_0129	AT-Hook	-1551	+	tgaaAAATT
Potri.006G010300	TFBS_0129	AT-Hook	-1424	+	taaaAAATT
Potri.006G024300	TFBS_0129	AT-Hook	-774	-	AATTTtttt
Potri.006G024300	TFBS_0129	AT-Hook	-52	-	AATTTttgt
Potri.006G024400	TFBS_0129	AT-Hook	-1926	-	AATTTttcc
Potri.006G033300	TFBS_0129	AT-Hook	-1073	-	AATTTttaa
Potri.006G033300	TFBS_0129	AT-Hook	-1280	+	aaaaAAATT
Potri.006G033300	TFBS_0129	AT-Hook	-1109	+	ttaaAAATT
Potri.006G033300	TFBS_0129	AT-Hook	-885	+	aaaaAAATT
Potri.006G078100	TFBS_0129	AT-Hook	-449	-	AATTTttta
Potri.006G078100	TFBS_0129	AT-Hook	-333	-	AATTTttaa
Potri.006G078100	TFBS_0129	AT-Hook	-1311	+	ttaaAAATT
Potri.006G078100	TFBS_0129	AT-Hook	-553	+	aaaaAAATT
Potri.006G078100	TFBS_0129	AT-Hook	-523	+	acaaAAATT
Potri.006G078100	TFBS_0129	AT-Hook	-293	+	gaaaAAATT
Potri.006G094100	TFBS_0129	AT-Hook	-1015	-	AATTTttgg
Potri.006G094100	TFBS_0129	AT-Hook	-1568	+	aaaaAAATT
Potri.006G094100	TFBS_0129	AT-Hook	-1175	+	ttaaAAATT
Potri.006G107000	TFBS_0129	AT-Hook	-977	-	AATTTttat
Potri.006G107000	TFBS_0129	AT-Hook	-452	-	AATTTttta
Potri.006G107000	TFBS_0129	AT-Hook	-1867	+	ctaaAAATT
Potri.006G107000	TFBS_0129	AT-Hook	-1679	+	acaaAAATT
Potri.006G107000	TFBS_0129	AT-Hook	-1648	+	ttaaAAATT
Potri.006G107000	TFBS_0129	AT-Hook	-1529	+	ttaaAAATT
Potri.006G107000	TFBS_0129	AT-Hook	-1436	+	aaaaAAATT
Potri.006G107000	TFBS_0129	AT-Hook	-1260	+	caaaAAATT
Potri.006G107000	TFBS_0129	AT-Hook	-557	+	ttaaAAATT
Potri.006G107000	TFBS_0129	AT-Hook	-547	+	taaaAAATT
Potri.006G120000	TFBS_0129	AT-Hook	-1101	-	AATTTtttt
Potri.006G120000	TFBS_0129	AT-Hook	-774	-	AATTTtttt
Potri.006G120000	TFBS_0129	AT-Hook	-759	-	AATTTtttt
Potri.006G120000	TFBS_0129	AT-Hook	-634	-	AATTTttat
Potri.006G120000	TFBS_0129	AT-Hook	-411	-	AATTTtttt
Potri.006G120000	TFBS_0129	AT-Hook	-170	-	AATTTtttt
Potri.006G120000	TFBS_0129	AT-Hook	-1916	+	ccaaAAATT
Potri.006G120000	TFBS_0129	AT-Hook	-1014	+	taaaAAATT
Potri.006G120000	TFBS_0129	AT-Hook	-666	+	gaaaAAATT
Potri.006G126800	TFBS_0129	AT-Hook	-1855	-	AATTTtttc
Potri.006G126800	TFBS_0129	AT-Hook	-1647	-	AATTTttct
Potri.006G126800	TFBS_0129	AT-Hook	-1627	-	AATTTtttt
Potri.006G126800	TFBS_0129	AT-Hook	-903	-	AATTTttat
Potri.006G126800	TFBS_0129	AT-Hook	-865	-	AATTTtttt
Potri.006G126800	TFBS_0129	AT-Hook	-802	-	AATTTttaa
Potri.006G126800	TFBS_0129	AT-Hook	-488	-	AATTTtttg
Potri.006G126800	TFBS_0129	AT-Hook	-975	+	taaaAAATT
Potri.006G129900	TFBS_0129	AT-Hook	-1788	-	AATTTttat
Potri.006G129900	TFBS_0129	AT-Hook	-743	-	AATTTttaa
Potri.006G165200	TFBS_0129	AT-Hook	-1705	-	AATTTtttg
Potri.006G165200	TFBS_0129	AT-Hook	-1685	-	AATTTtttt
Potri.006G165200	TFBS_0129	AT-Hook	-826	-	AATTTtttt
Potri.006G165200	TFBS_0129	AT-Hook	-321	-	AATTTttgt
Potri.006G165200	TFBS_0129	AT-Hook	-1131	+	gaaaAAATT
Potri.006G169700	TFBS_0129	AT-Hook	-1610	-	AATTTtttt
Potri.006G169700	TFBS_0129	AT-Hook	-1439	-	AATTTttta
Potri.006G169700	TFBS_0129	AT-Hook	-817	-	AATTTtttt
Potri.006G169700	TFBS_0129	AT-Hook	-1479	+	taaaAAATT
Potri.006G169700	TFBS_0129	AT-Hook	-258	+	gcaaAAATT
Potri.006G199100	TFBS_0129	AT-Hook	-1411	-	AATTTttta
Potri.006G199100	TFBS_0129	AT-Hook	-1379	-	AATTTttca
Potri.006G199100	TFBS_0129	AT-Hook	-1363	-	AATTTtttc
Potri.006G199100	TFBS_0129	AT-Hook	-106	+	aaaaAAATT
Potri.006G199100	TFBS_0129	AT-Hook	-56	+	aaaaAAATT
Potri.006G267400	TFBS_0129	AT-Hook	-572	+	ttaaAAATT
Potri.007G016400	TFBS_0129	AT-Hook	-1979	-	AATTTttaa
Potri.007G016400	TFBS_0129	AT-Hook	-679	-	AATTTtttt
Potri.007G019300	TFBS_0129	AT-Hook	-1427	-	AATTTtttt
Potri.007G019300	TFBS_0129	AT-Hook	-285	-	AATTTttta
Potri.007G019300	TFBS_0129	AT-Hook	-1936	+	ttaaAAATT
Potri.007G019300	TFBS_0129	AT-Hook	-212	+	taaaAAATT
Potri.007G023300	TFBS_0129	AT-Hook	-1923	+	acaaAAATT
Potri.007G023300	TFBS_0129	AT-Hook	-655	+	acaaAAATT
Potri.007G067200	TFBS_0129	AT-Hook	-1240	-	AATTTttta
Potri.007G067200	TFBS_0129	AT-Hook	-1195	-	AATTTttaa
Potri.007G067200	TFBS_0129	AT-Hook	-515	-	AATTTtttt
Potri.007G067200	TFBS_0129	AT-Hook	-1580	+	taaaAAATT
Potri.007G067200	TFBS_0129	AT-Hook	-1528	+	tgaaAAATT
Potri.007G067200	TFBS_0129	AT-Hook	-1505	+	aaaaAAATT
Potri.007G067200	TFBS_0129	AT-Hook	-1474	+	tgaaAAATT
Potri.007G067200	TFBS_0129	AT-Hook	-525	+	gaaaAAATT
Potri.007G074600	TFBS_0129	AT-Hook	-627	-	AATTTttaa
Potri.007G074600	TFBS_0129	AT-Hook	-712	+	taaaAAATT
Potri.007G074600	TFBS_0129	AT-Hook	-661	+	aaaaAAATT
Potri.007G074600	TFBS_0129	AT-Hook	-632	+	taaaAAATT
Potri.007G074700	TFBS_0129	AT-Hook	-1941	-	AATTTttat
Potri.007G074700	TFBS_0129	AT-Hook	-741	-	AATTTttct
Potri.007G074700	TFBS_0129	AT-Hook	-1953	+	taaaAAATT
Potri.007G096200	TFBS_0129	AT-Hook	-214	-	AATTTtttt
Potri.007G096200	TFBS_0129	AT-Hook	-1230	+	aaaaAAATT
Potri.007G122100	TFBS_0129	AT-Hook	-958	+	aaaaAAATT
Potri.007G122100	TFBS_0129	AT-Hook	-813	+	taaaAAATT
Potri.007G122200	TFBS_0129	AT-Hook	-260	-	AATTTtttt
Potri.007G122200	TFBS_0129	AT-Hook	-861	+	ttaaAAATT
Potri.007G139400	TFBS_0129	AT-Hook	-1992	-	AATTTtttt
Potri.007G139400	TFBS_0129	AT-Hook	-1498	-	AATTTttta
Potri.007G139400	TFBS_0129	AT-Hook	-1344	-	AATTTttga
Potri.007G139400	TFBS_0129	AT-Hook	-972	-	AATTTtttt
Potri.007G139400	TFBS_0129	AT-Hook	-952	-	AATTTtttt
Potri.007G139400	TFBS_0129	AT-Hook	-981	+	aaaaAAATT
Potri.007G139400	TFBS_0129	AT-Hook	-580	+	taaaAAATT
Potri.007G139400	TFBS_0129	AT-Hook	-300	+	aaaaAAATT
Potri.008G022600	TFBS_0129	AT-Hook	-1074	-	AATTTtttt
Potri.008G022600	TFBS_0129	AT-Hook	-913	-	AATTTttat
Potri.008G022600	TFBS_0129	AT-Hook	-1033	+	aaaaAAATT
Potri.008G022700	TFBS_0129	AT-Hook	-701	-	AATTTtttt
Potri.008G022700	TFBS_0129	AT-Hook	-821	+	ataaAAATT
Potri.008G022700	TFBS_0129	AT-Hook	-660	+	aaaaAAATT
Potri.008G031500	TFBS_0129	AT-Hook	-922	-	AATTTttca
Potri.008G031500	TFBS_0129	AT-Hook	-559	-	AATTTtttt
Potri.008G031500	TFBS_0129	AT-Hook	-498	+	agaaAAATT
Potri.008G031500	TFBS_0129	AT-Hook	-279	+	taaaAAATT
Potri.008G033500	TFBS_0129	AT-Hook	-1829	-	AATTTtttt
Potri.008G033500	TFBS_0129	AT-Hook	-1682	-	AATTTttaa
Potri.008G033500	TFBS_0129	AT-Hook	-1566	-	AATTTtttt
Potri.008G033500	TFBS_0129	AT-Hook	-885	-	AATTTttgt
Potri.008G033500	TFBS_0129	AT-Hook	-787	-	AATTTtttt
Potri.008G033500	TFBS_0129	AT-Hook	-1533	+	ttaaAAATT
Potri.008G033500	TFBS_0129	AT-Hook	-1080	+	taaaAAATT
Potri.008G033500	TFBS_0129	AT-Hook	-658	+	aaaaAAATT
Potri.008G034100	TFBS_0129	AT-Hook	-966	+	ggaaAAATT
Potri.008G034200	TFBS_0129	AT-Hook	-1505	-	AATTTttta
Potri.008G034200	TFBS_0129	AT-Hook	-1025	-	AATTTtttt
Potri.008G034200	TFBS_0129	AT-Hook	-312	-	AATTTtttg
Potri.008G034200	TFBS_0129	AT-Hook	-26	-	AATTTttgg
Potri.008G034200	TFBS_0129	AT-Hook	-1777	+	ataaAAATT
Potri.008G034200	TFBS_0129	AT-Hook	-850	+	taaaAAATT
Potri.008G034300	TFBS_0129	AT-Hook	-1902	-	AATTTtttt
Potri.008G034300	TFBS_0129	AT-Hook	-615	-	AATTTttgc
Potri.008G034300	TFBS_0129	AT-Hook	-320	-	AATTTttgt
Potri.008G034300	TFBS_0129	AT-Hook	-250	-	AATTTttac
Potri.008G034300	TFBS_0129	AT-Hook	-119	-	AATTTttac
Potri.008G034300	TFBS_0129	AT-Hook	-1539	+	tgaaAAATT
Potri.008G034300	TFBS_0129	AT-Hook	-1167	+	aaaaAAATT
Potri.008G034300	TFBS_0129	AT-Hook	-725	+	agaaAAATT
Potri.008G034300	TFBS_0129	AT-Hook	-687	+	ttaaAAATT
Potri.008G034300	TFBS_0129	AT-Hook	-651	+	ataaAAATT
Potri.008G034300	TFBS_0129	AT-Hook	-540	+	ggaaAAATT
Potri.008G034300	TFBS_0129	AT-Hook	-515	+	taaaAAATT
Potri.008G038200	TFBS_0129	AT-Hook	-775	-	AATTTttta
Potri.008G038200	TFBS_0129	AT-Hook	-1178	+	tgaaAAATT
Potri.008G038200	TFBS_0129	AT-Hook	-567	+	ccaaAAATT
Potri.008G038200	TFBS_0129	AT-Hook	-311	+	aaaaAAATT
Potri.008G064000	TFBS_0129	AT-Hook	-1529	-	AATTTtttg
Potri.008G073800	TFBS_0129	AT-Hook	-1675	-	AATTTttgg
Potri.008G073800	TFBS_0129	AT-Hook	-1164	-	AATTTtttt
Potri.008G073800	TFBS_0129	AT-Hook	-1142	-	AATTTttac
Potri.008G103200	TFBS_0129	AT-Hook	-1082	-	AATTTttaa
Potri.008G103200	TFBS_0129	AT-Hook	-692	-	AATTTttct
Potri.008G103200	TFBS_0129	AT-Hook	-1241	+	aaaaAAATT
Potri.008G103200	TFBS_0129	AT-Hook	-243	+	aaaaAAATT
Potri.008G106400	TFBS_0129	AT-Hook	-1586	-	AATTTtttt
Potri.008G106400	TFBS_0129	AT-Hook	-1305	-	AATTTttat
Potri.008G106400	TFBS_0129	AT-Hook	-1234	-	AATTTttta
Potri.008G106400	TFBS_0129	AT-Hook	-1127	-	AATTTtttt
Potri.008G106400	TFBS_0129	AT-Hook	-643	-	AATTTtttt
Potri.008G106400	TFBS_0129	AT-Hook	-1679	+	aaaaAAATT
Potri.008G106400	TFBS_0129	AT-Hook	-735	+	aaaaAAATT
Potri.008G106400	TFBS_0129	AT-Hook	-363	+	aaaaAAATT
Potri.008G120200	TFBS_0129	AT-Hook	-899	-	AATTTtttt
Potri.008G120200	TFBS_0129	AT-Hook	-640	-	AATTTttaa
Potri.008G120200	TFBS_0129	AT-Hook	-459	-	AATTTtttt
Potri.008G120200	TFBS_0129	AT-Hook	-287	-	AATTTtttt
Potri.008G120200	TFBS_0129	AT-Hook	-226	-	AATTTtttt
Potri.008G120200	TFBS_0129	AT-Hook	-26	-	AATTTtttt
Potri.008G120200	TFBS_0129	AT-Hook	-719	+	aaaaAAATT
Potri.008G120200	TFBS_0129	AT-Hook	-630	+	caaaAAATT
Potri.008G136600	TFBS_0129	AT-Hook	-1595	-	AATTTttat
Potri.008G136600	TFBS_0129	AT-Hook	-1451	-	AATTTtttt
Potri.008G136600	TFBS_0129	AT-Hook	-1378	-	AATTTttaa
Potri.008G136600	TFBS_0129	AT-Hook	-622	-	AATTTttta
Potri.008G136600	TFBS_0129	AT-Hook	-1462	+	caaaAAATT
Potri.008G136600	TFBS_0129	AT-Hook	-1333	+	aaaaAAATT
Potri.009G042500	TFBS_0129	AT-Hook	-1461	-	AATTTttac
Potri.009G042500	TFBS_0129	AT-Hook	-709	-	AATTTtttt
Potri.009G052000	TFBS_0129	AT-Hook	-1092	-	AATTTttta
Potri.009G052000	TFBS_0129	AT-Hook	-518	-	AATTTtttt
Potri.009G052000	TFBS_0129	AT-Hook	-340	-	AATTTtttt
Potri.009G052000	TFBS_0129	AT-Hook	-1566	+	aaaaAAATT
Potri.009G052000	TFBS_0129	AT-Hook	-1450	+	taaaAAATT
Potri.009G052000	TFBS_0129	AT-Hook	-1296	+	ataaAAATT
Potri.009G057500	TFBS_0129	AT-Hook	-1622	-	AATTTttaa
Potri.009G057500	TFBS_0129	AT-Hook	-1567	-	AATTTtttt
Potri.009G057500	TFBS_0129	AT-Hook	-502	-	AATTTttaa
Potri.009G057500	TFBS_0129	AT-Hook	-229	+	ttaaAAATT
Potri.009G057500	TFBS_0129	AT-Hook	-47	+	taaaAAATT
Potri.009G057600	TFBS_0129	AT-Hook	-173	+	ttaaAAATT
Potri.009G062800	TFBS_0129	AT-Hook	-798	-	AATTTttat
Potri.009G062800	TFBS_0129	AT-Hook	-1660	+	ttaaAAATT
Potri.009G062800	TFBS_0129	AT-Hook	-941	+	ttaaAAATT
Potri.009G062800	TFBS_0129	AT-Hook	-441	+	ttaaAAATT
Potri.009G063400	TFBS_0129	AT-Hook	-1092	-	AATTTttta
Potri.009G063400	TFBS_0129	AT-Hook	-621	-	AATTTtttg
Potri.009G063400	TFBS_0129	AT-Hook	-587	-	AATTTtttg
Potri.009G063400	TFBS_0129	AT-Hook	-546	-	AATTTtttt
Potri.009G063400	TFBS_0129	AT-Hook	-401	-	AATTTtttt
Potri.009G063400	TFBS_0129	AT-Hook	-361	-	AATTTttaa
Potri.009G063400	TFBS_0129	AT-Hook	-1965	+	caaaAAATT
Potri.009G063400	TFBS_0129	AT-Hook	-1175	+	caaaAAATT
Potri.009G063400	TFBS_0129	AT-Hook	-393	+	taaaAAATT
Potri.009G076300	TFBS_0129	AT-Hook	-1625	-	AATTTtttg
Potri.009G076300	TFBS_0129	AT-Hook	-193	-	AATTTtttt
Potri.009G076300	TFBS_0129	AT-Hook	-1708	+	ttaaAAATT
Potri.009G076300	TFBS_0129	AT-Hook	-1638	+	aaaaAAATT
Potri.009G076300	TFBS_0129	AT-Hook	-564	+	aaaaAAATT
Potri.009G095800	TFBS_0129	AT-Hook	-1713	-	AATTTttat
Potri.009G095800	TFBS_0129	AT-Hook	-1644	-	AATTTttta
Potri.009G095800	TFBS_0129	AT-Hook	-1553	-	AATTTtttc
Potri.009G095800	TFBS_0129	AT-Hook	-1537	-	AATTTtttt
Potri.009G095800	TFBS_0129	AT-Hook	-1079	-	AATTTttct
Potri.009G095800	TFBS_0129	AT-Hook	-1044	-	AATTTttta
Potri.009G095800	TFBS_0129	AT-Hook	-1004	-	AATTTtttt
Potri.009G095800	TFBS_0129	AT-Hook	-624	-	AATTTtttt
Potri.009G095800	TFBS_0129	AT-Hook	-547	-	AATTTtttc
Potri.009G095800	TFBS_0129	AT-Hook	-508	-	AATTTtttt
Potri.009G095800	TFBS_0129	AT-Hook	-1832	+	tgaaAAATT
Potri.009G095800	TFBS_0129	AT-Hook	-966	+	ttaaAAATT
Potri.009G095800	TFBS_0129	AT-Hook	-488	+	aaaaAAATT
Potri.009G099800	TFBS_0129	AT-Hook	-1606	-	AATTTtttt
Potri.009G099800	TFBS_0129	AT-Hook	-1596	-	AATTTttta
Potri.009G099800	TFBS_0129	AT-Hook	-1574	-	AATTTtttt
Potri.009G099800	TFBS_0129	AT-Hook	-415	-	AATTTttag
Potri.009G099800	TFBS_0129	AT-Hook	-1050	+	aaaaAAATT
Potri.009G102700	TFBS_0129	AT-Hook	-1941	+	aaaaAAATT
Potri.009G102700	TFBS_0129	AT-Hook	-646	+	aaaaAAATT
Potri.009G123600	TFBS_0129	AT-Hook	-583	-	AATTTtttt
Potri.009G123600	TFBS_0129	AT-Hook	-520	-	AATTTttaa
Potri.009G123600	TFBS_0129	AT-Hook	-257	-	AATTTtttt
Potri.009G123600	TFBS_0129	AT-Hook	-593	+	aaaaAAATT
Potri.009G139700	TFBS_0129	AT-Hook	-326	-	AATTTtttt
Potri.009G139700	TFBS_0129	AT-Hook	-1221	+	ataaAAATT
Potri.009G139700	TFBS_0129	AT-Hook	-343	+	aaaaAAATT
Potri.009G139800	TFBS_0129	AT-Hook	-170	-	AATTTttta
Potri.009G139800	TFBS_0129	AT-Hook	-100	-	AATTTttca
Potri.009G139800	TFBS_0129	AT-Hook	-1347	+	taaaAAATT
Potri.009G139800	TFBS_0129	AT-Hook	-1018	+	aaaaAAATT
Potri.010G036100	TFBS_0129	AT-Hook	-1522	-	AATTTttta
Potri.010G036100	TFBS_0129	AT-Hook	-1514	-	AATTTtttt
Potri.010G036100	TFBS_0129	AT-Hook	-797	-	AATTTtttt
Potri.010G036100	TFBS_0129	AT-Hook	-377	-	AATTTtttt
Potri.010G036100	TFBS_0129	AT-Hook	-1456	+	aaaaAAATT
Potri.010G036100	TFBS_0129	AT-Hook	-524	+	ggaaAAATT
Potri.010G036100	TFBS_0129	AT-Hook	-483	+	gaaaAAATT
Potri.010G036100	TFBS_0129	AT-Hook	-344	+	ttaaAAATT
Potri.010G057000	TFBS_0129	AT-Hook	-265	-	AATTTtttt
Potri.010G057000	TFBS_0129	AT-Hook	-1931	+	aaaaAAATT
Potri.010G057000	TFBS_0129	AT-Hook	-1727	+	ataaAAATT
Potri.010G057000	TFBS_0129	AT-Hook	-673	+	aaaaAAATT
Potri.010G104400	TFBS_0129	AT-Hook	-1947	-	AATTTttat
Potri.010G104400	TFBS_0129	AT-Hook	-1650	-	AATTTtttt
Potri.010G104400	TFBS_0129	AT-Hook	-816	-	AATTTtttt
Potri.010G104400	TFBS_0129	AT-Hook	-1682	+	ttaaAAATT
Potri.010G104400	TFBS_0129	AT-Hook	-1659	+	ttaaAAATT
Potri.010G104400	TFBS_0129	AT-Hook	-826	+	aaaaAAATT
Potri.010G125400	TFBS_0129	AT-Hook	-1204	+	tgaaAAATT
Potri.010G134500	TFBS_0129	AT-Hook	-1667	-	AATTTtttc
Potri.010G134500	TFBS_0129	AT-Hook	-428	-	AATTTtttt
Potri.010G134500	TFBS_0129	AT-Hook	-1769	+	acaaAAATT
Potri.010G134500	TFBS_0129	AT-Hook	-1304	+	caaaAAATT
Potri.010G134500	TFBS_0129	AT-Hook	-483	+	aaaaAAATT
Potri.010G175100	TFBS_0129	AT-Hook	-1457	-	AATTTttta
Potri.010G175100	TFBS_0129	AT-Hook	-1058	-	AATTTttat
Potri.010G175100	TFBS_0129	AT-Hook	-987	-	AATTTttta
Potri.010G175100	TFBS_0129	AT-Hook	-1290	+	aaaaAAATT
Potri.010G175100	TFBS_0129	AT-Hook	-1255	+	aaaaAAATT
Potri.010G175100	TFBS_0129	AT-Hook	-1219	+	tgaaAAATT
Potri.010G175100	TFBS_0129	AT-Hook	-1182	+	gaaaAAATT
Potri.010G175100	TFBS_0129	AT-Hook	-218	+	ataaAAATT
Potri.010G183500	TFBS_0129	AT-Hook	-1875	-	AATTTttaa
Potri.010G183500	TFBS_0129	AT-Hook	-876	-	AATTTtttc
Potri.010G183500	TFBS_0129	AT-Hook	-284	+	aaaaAAATT
Potri.010G183600	TFBS_0129	AT-Hook	-1391	-	AATTTttta
Potri.010G183600	TFBS_0129	AT-Hook	-1337	-	AATTTttta
Potri.010G183600	TFBS_0129	AT-Hook	-1925	+	aaaaAAATT
Potri.010G183600	TFBS_0129	AT-Hook	-1502	+	caaaAAATT
Potri.010G183600	TFBS_0129	AT-Hook	-1403	+	taaaAAATT
Potri.010G183600	TFBS_0129	AT-Hook	-784	+	taaaAAATT
Potri.010G193100	TFBS_0129	AT-Hook	-1789	-	AATTTttaa
Potri.010G193100	TFBS_0129	AT-Hook	-1624	-	AATTTttta
Potri.010G193100	TFBS_0129	AT-Hook	-768	-	AATTTtttg
Potri.010G193100	TFBS_0129	AT-Hook	-1603	+	agaaAAATT
Potri.010G193100	TFBS_0129	AT-Hook	-45	+	aaaaAAATT
Potri.010G224200	TFBS_0129	AT-Hook	-1977	-	AATTTttat
Potri.010G224200	TFBS_0129	AT-Hook	-1824	+	aaaaAAATT
Potri.010G230200	TFBS_0129	AT-Hook	-1752	-	AATTTttta
Potri.010G230200	TFBS_0129	AT-Hook	-389	-	AATTTttca
Potri.010G236900	TFBS_0129	AT-Hook	-1958	-	AATTTttgt
Potri.010G236900	TFBS_0129	AT-Hook	-1617	+	tgaaAAATT
Potri.010G236900	TFBS_0129	AT-Hook	-1403	+	tgaaAAATT
Potri.010G236900	TFBS_0129	AT-Hook	-502	+	ataaAAATT
Potri.011G027300	TFBS_0129	AT-Hook	-1732	-	AATTTtttg
Potri.011G027300	TFBS_0129	AT-Hook	-1627	+	ctaaAAATT
Potri.011G059500	TFBS_0129	AT-Hook	-1779	-	AATTTttta
Potri.011G059500	TFBS_0129	AT-Hook	-1312	-	AATTTtttt
Potri.011G059500	TFBS_0129	AT-Hook	-1751	+	tgaaAAATT
Potri.011G059600	TFBS_0129	AT-Hook	-1896	-	AATTTtttt
Potri.011G059600	TFBS_0129	AT-Hook	-1739	-	AATTTttac
Potri.011G059600	TFBS_0129	AT-Hook	-1612	-	AATTTttca
Potri.011G059600	TFBS_0129	AT-Hook	-864	-	AATTTtttt
Potri.011G059600	TFBS_0129	AT-Hook	-603	-	AATTTttat
Potri.011G059600	TFBS_0129	AT-Hook	-1695	+	ttaaAAATT
Potri.011G059600	TFBS_0129	AT-Hook	-655	+	ataaAAATT
Potri.011G062300	TFBS_0129	AT-Hook	-1855	-	AATTTtttt
Potri.011G062300	TFBS_0129	AT-Hook	-158	-	AATTTttat
Potri.011G071100	TFBS_0129	AT-Hook	-1171	-	AATTTttat
Potri.011G071100	TFBS_0129	AT-Hook	-1930	+	ttaaAAATT
Potri.011G071100	TFBS_0129	AT-Hook	-1850	+	ctaaAAATT
Potri.011G071100	TFBS_0129	AT-Hook	-827	+	aaaaAAATT
Potri.011G071100	TFBS_0129	AT-Hook	-565	+	taaaAAATT
Potri.011G120300	TFBS_0129	AT-Hook	-1472	-	AATTTtttt
Potri.011G120300	TFBS_0129	AT-Hook	-1023	-	AATTTttta
Potri.011G148100	TFBS_0129	AT-Hook	-1301	-	AATTTtttt
Potri.011G148100	TFBS_0129	AT-Hook	-1108	+	aaaaAAATT
Potri.011G150500	TFBS_0129	AT-Hook	-1780	-	AATTTtttc
Potri.011G150500	TFBS_0129	AT-Hook	-1301	-	AATTTtttt
Potri.011G150500	TFBS_0129	AT-Hook	-681	-	AATTTtttt
Potri.011G150500	TFBS_0129	AT-Hook	-672	-	AATTTttat
Potri.011G150500	TFBS_0129	AT-Hook	-175	-	AATTTttgt
Potri.011G150500	TFBS_0129	AT-Hook	-518	+	tcaaAAATT
Potri.011G150500	TFBS_0129	AT-Hook	-230	+	aaaaAAATT
Potri.011G150500	TFBS_0129	AT-Hook	-130	+	aaaaAAATT
Potri.012G006400	TFBS_0129	AT-Hook	-1446	-	AATTTtttt
Potri.012G006400	TFBS_0129	AT-Hook	-833	-	AATTTttac
Potri.012G006400	TFBS_0129	AT-Hook	-332	-	AATTTtttc
Potri.012G006400	TFBS_0129	AT-Hook	-298	-	AATTTtttt
Potri.012G006400	TFBS_0129	AT-Hook	-239	-	AATTTttta
Potri.012G006400	TFBS_0129	AT-Hook	-1233	+	acaaAAATT
Potri.012G006400	TFBS_0129	AT-Hook	-702	+	aaaaAAATT
Potri.012G006400	TFBS_0129	AT-Hook	-181	+	ttaaAAATT
Potri.012G006800	TFBS_0129	AT-Hook	-1381	-	AATTTtttt
Potri.012G006800	TFBS_0129	AT-Hook	-571	+	aaaaAAATT
Potri.012G042800	TFBS_0129	AT-Hook	-1992	+	aaaaAAATT
Potri.012G042800	TFBS_0129	AT-Hook	-563	+	tgaaAAATT
Potri.012G048900	TFBS_0129	AT-Hook	-1954	-	AATTTttcc
Potri.012G048900	TFBS_0129	AT-Hook	-1363	-	AATTTttgc
Potri.012G048900	TFBS_0129	AT-Hook	-813	-	AATTTtttt
Potri.012G048900	TFBS_0129	AT-Hook	-760	-	AATTTttaa
Potri.012G048900	TFBS_0129	AT-Hook	-275	-	AATTTttgg
Potri.012G048900	TFBS_0129	AT-Hook	-1732	+	aaaaAAATT
Potri.012G048900	TFBS_0129	AT-Hook	-755	+	ttaaAAATT
Potri.012G048900	TFBS_0129	AT-Hook	-669	+	taaaAAATT
Potri.012G048900	TFBS_0129	AT-Hook	-333	+	agaaAAATT
Potri.012G076500	TFBS_0129	AT-Hook	-872	+	ttaaAAATT
Potri.012G095000	TFBS_0129	AT-Hook	-1997	-	AATTTttta
Potri.012G095000	TFBS_0129	AT-Hook	-1663	-	AATTTttaa
Potri.012G095000	TFBS_0129	AT-Hook	-1623	-	AATTTttaa
Potri.012G095000	TFBS_0129	AT-Hook	-1601	-	AATTTttaa
Potri.012G095000	TFBS_0129	AT-Hook	-1078	-	AATTTttag
Potri.012G095000	TFBS_0129	AT-Hook	-309	-	AATTTtttt
Potri.012G095000	TFBS_0129	AT-Hook	-298	-	AATTTtttc
Potri.012G095000	TFBS_0129	AT-Hook	-1435	+	ataaAAATT
Potri.012G095000	TFBS_0129	AT-Hook	-1193	+	taaaAAATT
Potri.012G095000	TFBS_0129	AT-Hook	-1083	+	ataaAAATT
Potri.013G083600	TFBS_0129	AT-Hook	-1624	-	AATTTtttt
Potri.013G083600	TFBS_0129	AT-Hook	-1560	+	aaaaAAATT
Potri.013G083600	TFBS_0129	AT-Hook	-1445	+	aaaaAAATT
Potri.013G120800	TFBS_0129	AT-Hook	-1499	-	AATTTttcc
Potri.013G120800	TFBS_0129	AT-Hook	-103	-	AATTTttca
Potri.013G120800	TFBS_0129	AT-Hook	-90	-	AATTTtttt
Potri.013G121400	TFBS_0129	AT-Hook	-1101	-	AATTTttac
Potri.013G121800	TFBS_0129	AT-Hook	-1425	-	AATTTtttt
Potri.013G121800	TFBS_0129	AT-Hook	-1330	-	AATTTttta
Potri.013G121800	TFBS_0129	AT-Hook	-1075	-	AATTTttgt
Potri.013G121800	TFBS_0129	AT-Hook	-840	-	AATTTtttt
Potri.013G121800	TFBS_0129	AT-Hook	-474	-	AATTTtttt
Potri.013G121800	TFBS_0129	AT-Hook	-638	+	taaaAAATT
Potri.013G121800	TFBS_0129	AT-Hook	-499	+	gcaaAAATT
Potri.013G122500	TFBS_0129	AT-Hook	-1614	-	AATTTttaa
Potri.013G122500	TFBS_0129	AT-Hook	-1470	-	AATTTtttt
Potri.013G122500	TFBS_0129	AT-Hook	-1322	-	AATTTttta
Potri.013G122500	TFBS_0129	AT-Hook	-805	-	AATTTtttt
Potri.013G122500	TFBS_0129	AT-Hook	-1651	+	aaaaAAATT
Potri.013G122500	TFBS_0129	AT-Hook	-1032	+	taaaAAATT
Potri.013G122500	TFBS_0129	AT-Hook	-1004	+	ttaaAAATT
Potri.013G122500	TFBS_0129	AT-Hook	-954	+	taaaAAATT
Potri.013G122500	TFBS_0129	AT-Hook	-433	+	aaaaAAATT
Potri.013G136300	TFBS_0129	AT-Hook	-1869	-	AATTTtttt
Potri.013G136300	TFBS_0129	AT-Hook	-1817	-	AATTTttga
Potri.013G136300	TFBS_0129	AT-Hook	-1753	-	AATTTtttt
Potri.013G136300	TFBS_0129	AT-Hook	-1234	+	ataaAAATT
Potri.013G136300	TFBS_0129	AT-Hook	-60	+	aaaaAAATT
Potri.013G136400	TFBS_0129	AT-Hook	-1248	-	AATTTttca
Potri.013G136400	TFBS_0129	AT-Hook	-83	+	aaaaAAATT
Potri.013G152700	TFBS_0129	AT-Hook	-712	-	AATTTttct
Potri.013G154400	TFBS_0129	AT-Hook	-772	+	taaaAAATT
Potri.013G154400	TFBS_0129	AT-Hook	-721	+	aaaaAAATT
Potri.013G154400	TFBS_0129	AT-Hook	-707	+	aaaaAAATT
Potri.013G154400	TFBS_0129	AT-Hook	-29	+	tcaaAAATT
Potri.013G156500	TFBS_0129	AT-Hook	-1806	-	AATTTttat
Potri.013G156500	TFBS_0129	AT-Hook	-963	-	AATTTtttt
Potri.013G156500	TFBS_0129	AT-Hook	-894	-	AATTTttaa
Potri.014G100600	TFBS_0129	AT-Hook	-277	+	tgaaAAATT
Potri.014G100600	TFBS_0129	AT-Hook	-53	+	taaaAAATT
Potri.014G106500	TFBS_0129	AT-Hook	-1832	-	AATTTttaa
Potri.014G106500	TFBS_0129	AT-Hook	-827	-	AATTTttaa
Potri.014G106500	TFBS_0129	AT-Hook	-738	-	AATTTttaa
Potri.014G106500	TFBS_0129	AT-Hook	-152	-	AATTTttat
Potri.014G106500	TFBS_0129	AT-Hook	-1913	+	taaaAAATT
Potri.014G106500	TFBS_0129	AT-Hook	-1850	+	aaaaAAATT
Potri.014G106500	TFBS_0129	AT-Hook	-756	+	aaaaAAATT
Potri.014G106600	TFBS_0129	AT-Hook	-1259	-	AATTTttta
Potri.014G106600	TFBS_0129	AT-Hook	-1171	-	AATTTttaa
Potri.014G106600	TFBS_0129	AT-Hook	-843	-	AATTTttag
Potri.014G106600	TFBS_0129	AT-Hook	-232	-	AATTTtttt
Potri.014G106600	TFBS_0129	AT-Hook	-161	-	AATTTttaa
Potri.014G106600	TFBS_0129	AT-Hook	-40	-	AATTTttcc
Potri.014G106600	TFBS_0129	AT-Hook	-1858	+	aaaaAAATT
Potri.014G106600	TFBS_0129	AT-Hook	-1233	+	ataaAAATT
Potri.014G106600	TFBS_0129	AT-Hook	-911	+	ttaaAAATT
Potri.014G106600	TFBS_0129	AT-Hook	-848	+	ataaAAATT
Potri.014G143200	TFBS_0129	AT-Hook	-966	-	AATTTtttg
Potri.014G143200	TFBS_0129	AT-Hook	-771	-	AATTTttat
Potri.014G143200	TFBS_0129	AT-Hook	-891	+	ataaAAATT
Potri.015G003100	TFBS_0129	AT-Hook	-950	-	AATTTttaa
Potri.015G003500	TFBS_0129	AT-Hook	-1810	-	AATTTttcc
Potri.015G003500	TFBS_0129	AT-Hook	-1374	+	aaaaAAATT
Potri.015G003500	TFBS_0129	AT-Hook	-1364	+	aaaaAAATT
Potri.015G003500	TFBS_0129	AT-Hook	-866	+	acaaAAATT
Potri.015G040400	TFBS_0129	AT-Hook	-1154	-	AATTTttag
Potri.015G040400	TFBS_0129	AT-Hook	-268	-	AATTTttgg
Potri.015G040600	TFBS_0129	AT-Hook	-1311	-	AATTTttta
Potri.015G040600	TFBS_0129	AT-Hook	-1244	-	AATTTttaa
Potri.015G040600	TFBS_0129	AT-Hook	-972	-	AATTTtttt
Potri.016G023300	TFBS_0129	AT-Hook	-1556	-	AATTTtttc
Potri.016G023300	TFBS_0129	AT-Hook	-505	-	AATTTttta
Potri.016G023300	TFBS_0129	AT-Hook	-277	-	AATTTtttt
Potri.016G023300	TFBS_0129	AT-Hook	-263	+	aaaaAAATT
Potri.016G031100	TFBS_0129	AT-Hook	-856	-	AATTTtttt
Potri.016G031100	TFBS_0129	AT-Hook	-751	-	AATTTtttt
Potri.016G031100	TFBS_0129	AT-Hook	-691	-	AATTTtttt
Potri.016G031100	TFBS_0129	AT-Hook	-662	-	AATTTttag
Potri.016G031100	TFBS_0129	AT-Hook	-230	-	AATTTtttt
Potri.016G031100	TFBS_0129	AT-Hook	-1033	+	aaaaAAATT
Potri.016G031100	TFBS_0129	AT-Hook	-1000	+	taaaAAATT
Potri.016G031100	TFBS_0129	AT-Hook	-761	+	taaaAAATT
Potri.016G031100	TFBS_0129	AT-Hook	-365	+	taaaAAATT
Potri.016G058200	TFBS_0129	AT-Hook	-1517	-	AATTTttgc
Potri.016G058200	TFBS_0129	AT-Hook	-1497	-	AATTTttaa
Potri.016G058200	TFBS_0129	AT-Hook	-1434	-	AATTTttta
Potri.016G058200	TFBS_0129	AT-Hook	-1490	+	aaaaAAATT
Potri.016G058200	TFBS_0129	AT-Hook	-1427	+	taaaAAATT
Potri.016G058200	TFBS_0129	AT-Hook	-1409	+	taaaAAATT
Potri.016G078300	TFBS_0129	AT-Hook	-1675	-	AATTTtttt
Potri.016G078300	TFBS_0129	AT-Hook	-1438	-	AATTTtttc
Potri.016G078300	TFBS_0129	AT-Hook	-948	-	AATTTttta
Potri.016G078300	TFBS_0129	AT-Hook	-425	+	caaaAAATT
Potri.016G091100	TFBS_0129	AT-Hook	-1560	-	AATTTttat
Potri.016G091100	TFBS_0129	AT-Hook	-1745	+	aaaaAAATT
Potri.016G106000	TFBS_0129	AT-Hook	-277	-	AATTTttcc
Potri.016G112000	TFBS_0129	AT-Hook	-1970	-	AATTTtttt
Potri.016G112000	TFBS_0129	AT-Hook	-1308	-	AATTTttta
Potri.016G112000	TFBS_0129	AT-Hook	-904	-	AATTTttct
Potri.016G112000	TFBS_0129	AT-Hook	-1788	+	aaaaAAATT
Potri.016G112000	TFBS_0129	AT-Hook	-1602	+	aaaaAAATT
Potri.016G112000	TFBS_0129	AT-Hook	-1580	+	ttaaAAATT
Potri.016G112000	TFBS_0129	AT-Hook	-1415	+	aaaaAAATT
Potri.016G112000	TFBS_0129	AT-Hook	-1391	+	aaaaAAATT
Potri.016G112000	TFBS_0129	AT-Hook	-1031	+	aaaaAAATT
Potri.016G132800	TFBS_0129	AT-Hook	-1812	-	AATTTttct
Potri.016G132800	TFBS_0129	AT-Hook	-1431	-	AATTTttaa
Potri.016G132800	TFBS_0129	AT-Hook	-510	-	AATTTtttt
Potri.016G132800	TFBS_0129	AT-Hook	-591	+	aaaaAAATT
Potri.016G132800	TFBS_0129	AT-Hook	-521	+	taaaAAATT
Potri.016G132800	TFBS_0129	AT-Hook	-304	+	taaaAAATT
Potri.016G132900	TFBS_0129	AT-Hook	-495	-	AATTTttac
Potri.016G132900	TFBS_0129	AT-Hook	-409	-	AATTTttgt
Potri.016G132900	TFBS_0129	AT-Hook	-233	-	AATTTtttt
Potri.016G132900	TFBS_0129	AT-Hook	-1922	+	ttaaAAATT
Potri.016G132900	TFBS_0129	AT-Hook	-1799	+	ttaaAAATT
Potri.016G132900	TFBS_0129	AT-Hook	-1585	+	ctaaAAATT
Potri.016G132900	TFBS_0129	AT-Hook	-1173	+	ctaaAAATT
Potri.017G033600	TFBS_0129	AT-Hook	-17	+	ataaAAATT
Potri.017G037900	TFBS_0129	AT-Hook	-1337	-	AATTTttgt
Potri.017G037900	TFBS_0129	AT-Hook	-1233	-	AATTTttaa
Potri.017G037900	TFBS_0129	AT-Hook	-1225	-	AATTTtttg
Potri.017G037900	TFBS_0129	AT-Hook	-937	-	AATTTttta
Potri.017G037900	TFBS_0129	AT-Hook	-685	-	AATTTtttt
Potri.017G037900	TFBS_0129	AT-Hook	-301	-	AATTTttac
Potri.017G037900	TFBS_0129	AT-Hook	-1256	+	ttaaAAATT
Potri.017G037900	TFBS_0129	AT-Hook	-947	+	taaaAAATT
Potri.017G037900	TFBS_0129	AT-Hook	-348	+	acaaAAATT
Potri.017G037900	TFBS_0129	AT-Hook	-281	+	acaaAAATT
Potri.017G038000	TFBS_0129	AT-Hook	-257	-	AATTTttaa
Potri.017G038000	TFBS_0129	AT-Hook	-761	+	aaaaAAATT
Potri.017G038000	TFBS_0129	AT-Hook	-751	+	tcaaAAATT
Potri.017G038000	TFBS_0129	AT-Hook	-489	+	aaaaAAATT
Potri.017G038000	TFBS_0129	AT-Hook	-237	+	taaaAAATT
Potri.018G015500	TFBS_0129	AT-Hook	-829	-	AATTTttgt
Potri.018G015500	TFBS_0129	AT-Hook	-332	-	AATTTttaa
Potri.018G015500	TFBS_0129	AT-Hook	-1675	+	tcaaAAATT
Potri.018G015500	TFBS_0129	AT-Hook	-596	+	aaaaAAATT
Potri.018G015500	TFBS_0129	AT-Hook	-522	+	aaaaAAATT
Potri.018G015500	TFBS_0129	AT-Hook	-280	+	aaaaAAATT
Potri.018G070300	TFBS_0129	AT-Hook	-1981	+	ctaaAAATT
Potri.018G070300	TFBS_0129	AT-Hook	-1065	+	ttaaAAATT
Potri.018G094200	TFBS_0129	AT-Hook	-1710	-	AATTTtttt
Potri.018G094200	TFBS_0129	AT-Hook	-594	-	AATTTtttt
Potri.018G094200	TFBS_0129	AT-Hook	-714	+	taaaAAATT
Potri.018G105500	TFBS_0129	AT-Hook	-1155	-	AATTTttat
Potri.018G105500	TFBS_0129	AT-Hook	-901	-	AATTTtttt
Potri.018G105500	TFBS_0129	AT-Hook	-822	-	AATTTtttt
Potri.018G105500	TFBS_0129	AT-Hook	-765	-	AATTTttag
Potri.018G105500	TFBS_0129	AT-Hook	-387	-	AATTTttat
Potri.018G105500	TFBS_0129	AT-Hook	-354	-	AATTTtttg
Potri.018G105500	TFBS_0129	AT-Hook	-333	-	AATTTttac
Potri.018G105500	TFBS_0129	AT-Hook	-162	-	AATTTttta
Potri.018G105500	TFBS_0129	AT-Hook	-110	-	AATTTtttt
Potri.018G105500	TFBS_0129	AT-Hook	-1987	+	aaaaAAATT
Potri.018G105500	TFBS_0129	AT-Hook	-1914	+	aaaaAAATT
Potri.018G105500	TFBS_0129	AT-Hook	-1746	+	aaaaAAATT
Potri.018G105500	TFBS_0129	AT-Hook	-1464	+	aaaaAAATT
Potri.018G105500	TFBS_0129	AT-Hook	-507	+	tgaaAAATT
Potri.018G105500	TFBS_0129	AT-Hook	-431	+	ttaaAAATT
Potri.018G109900	TFBS_0129	AT-Hook	-1960	+	ataaAAATT
Potri.018G136900	TFBS_0129	AT-Hook	-1958	-	AATTTttag
Potri.018G136900	TFBS_0129	AT-Hook	-1934	+	tgaaAAATT
Potri.018G146100	TFBS_0129	AT-Hook	-1168	-	AATTTttac
Potri.018G146100	TFBS_0129	AT-Hook	-309	-	AATTTtttc
Potri.018G146100	TFBS_0129	AT-Hook	-1597	+	aaaaAAATT
Potri.018G146100	TFBS_0129	AT-Hook	-487	+	ttaaAAATT
Potri.018G146100	TFBS_0129	AT-Hook	-383	+	aaaaAAATT
Potri.019G001200	TFBS_0129	AT-Hook	-1418	-	AATTTttta
Potri.019G001200	TFBS_0129	AT-Hook	-1207	-	AATTTtttt
Potri.019G001200	TFBS_0129	AT-Hook	-1175	-	AATTTttaa
Potri.019G001200	TFBS_0129	AT-Hook	-768	-	AATTTtttt
Potri.019G001200	TFBS_0129	AT-Hook	-697	-	AATTTttaa
Potri.019G001200	TFBS_0129	AT-Hook	-313	-	AATTTttaa
Potri.019G001200	TFBS_0129	AT-Hook	-260	-	AATTTttaa
Potri.019G001200	TFBS_0129	AT-Hook	-1905	+	ataaAAATT
Potri.019G001200	TFBS_0129	AT-Hook	-1266	+	aaaaAAATT
Potri.019G001200	TFBS_0129	AT-Hook	-1141	+	tcaaAAATT
Potri.019G001200	TFBS_0129	AT-Hook	-778	+	taaaAAATT
Potri.019G001200	TFBS_0129	AT-Hook	-653	+	tgaaAAATT
Potri.019G001200	TFBS_0129	AT-Hook	-533	+	taaaAAATT
Potri.019G001200	TFBS_0129	AT-Hook	-514	+	aaaaAAATT
Potri.019G001200	TFBS_0129	AT-Hook	-107	+	aaaaAAATT
Potri.019G001400	TFBS_0129	AT-Hook	-1308	-	AATTTttta
Potri.019G001400	TFBS_0129	AT-Hook	-886	-	AATTTtttt
Potri.019G001400	TFBS_0129	AT-Hook	-818	-	AATTTttat
Potri.019G001400	TFBS_0129	AT-Hook	-749	-	AATTTttac
Potri.019G001400	TFBS_0129	AT-Hook	-1891	+	ataaAAATT
Potri.019G001400	TFBS_0129	AT-Hook	-808	+	tgaaAAATT
Potri.019G049500	TFBS_0129	AT-Hook	-1589	-	AATTTttat
Potri.019G049500	TFBS_0129	AT-Hook	-1365	-	AATTTtttt
Potri.019G049500	TFBS_0129	AT-Hook	-1955	+	taaaAAATT
Potri.019G049500	TFBS_0129	AT-Hook	-1838	+	ataaAAATT
Potri.019G049500	TFBS_0129	AT-Hook	-681	+	taaaAAATT
Potri.019G049500	TFBS_0129	AT-Hook	-262	+	ataaAAATT
Potri.019G063200	TFBS_0129	AT-Hook	-1847	-	AATTTttct
Potri.019G063200	TFBS_0129	AT-Hook	-1097	-	AATTTttgt
Potri.019G063200	TFBS_0129	AT-Hook	-766	+	aaaaAAATT
Potri.019G088500	TFBS_0129	AT-Hook	-1919	-	AATTTttat
Potri.019G088500	TFBS_0129	AT-Hook	-1828	-	AATTTtttt
Potri.019G088500	TFBS_0129	AT-Hook	-362	-	AATTTtttt
Potri.019G088500	TFBS_0129	AT-Hook	-1818	+	aaaaAAATT
Potri.019G088500	TFBS_0129	AT-Hook	-1307	+	ttaaAAATT
Potri.019G088500	TFBS_0129	AT-Hook	-431	+	aaaaAAATT
Potri.019G088500	TFBS_0129	AT-Hook	-396	+	aaaaAAATT
Potri.019G088600	TFBS_0129	AT-Hook	-1404	-	AATTTttat
Potri.019G088600	TFBS_0129	AT-Hook	-1388	-	AATTTttat
Potri.019G088600	TFBS_0129	AT-Hook	-1503	+	ttaaAAATT
Potri.019G088600	TFBS_0129	AT-Hook	-1298	+	aaaaAAATT
Potri.019G088600	TFBS_0129	AT-Hook	-803	+	taaaAAATT
Potri.019G093000	TFBS_0129	AT-Hook	-730	-	AATTTttat
Potri.019G093000	TFBS_0129	AT-Hook	-646	-	AATTTtttt
Potri.019G093000	TFBS_0129	AT-Hook	-578	-	AATTTttac
Potri.019G093000	TFBS_0129	AT-Hook	-1318	+	aaaaAAATT
Potri.019G093000	TFBS_0129	AT-Hook	-1272	+	taaaAAATT
Potri.019G093000	TFBS_0129	AT-Hook	-1009	+	ataaAAATT
Potri.019G093100	TFBS_0129	AT-Hook	-970	-	AATTTttac
Potri.019G093100	TFBS_0129	AT-Hook	-272	-	AATTTttag
Potri.019G093100	TFBS_0129	AT-Hook	-1490	+	gtaaAAATT
Potri.019G093100	TFBS_0129	AT-Hook	-886	+	ataaAAATT
Potri.019G093100	TFBS_0129	AT-Hook	-696	+	aaaaAAATT
Potri.019G102900	TFBS_0129	AT-Hook	-1091	-	AATTTttct
Potri.019G102900	TFBS_0129	AT-Hook	-631	+	cgaaAAATT
Potri.019G130700	TFBS_0129	AT-Hook	-543	+	aaaaAAATT
Potri.019G130700	TFBS_0129	AT-Hook	-350	+	ttaaAAATT
Potri.019G130700	TFBS_0129	AT-Hook	-338	+	ataaAAATT
Potri.019G130700	TFBS_0129	AT-Hook	-316	+	taaaAAATT
Potri.019G130700	TFBS_0129	AT-Hook	-296	+	ataaAAATT
Potri.001G011500	TFBS_0130	AT-Hook	-1420	+	gATATAattt
Potri.001G025200	TFBS_0130	AT-Hook	-1967	-	caatTATATt
Potri.001G025200	TFBS_0130	AT-Hook	-130	-	aaatTATATg
Potri.001G025200	TFBS_0130	AT-Hook	-1782	+	tATATAatct
Potri.001G025200	TFBS_0130	AT-Hook	-1592	+	tATATAatct
Potri.001G036900	TFBS_0130	AT-Hook	-1341	-	tattTATATa
Potri.001G036900	TFBS_0130	AT-Hook	-1219	-	aaatTATATa
Potri.001G036900	TFBS_0130	AT-Hook	-1050	-	aaaaTATATt
Potri.001G036900	TFBS_0130	AT-Hook	-1345	+	tATATAttta
Potri.001G036900	TFBS_0130	AT-Hook	-1211	+	tATATAaatg
Potri.001G036900	TFBS_0130	AT-Hook	-300	+	aATATAatgg
Potri.001G036900	TFBS_0130	AT-Hook	-240	+	aATATAatgg
Potri.001G042900	TFBS_0130	AT-Hook	-1871	-	ttatTATATt
Potri.001G042900	TFBS_0130	AT-Hook	-1125	-	taaaTATATa
Potri.001G042900	TFBS_0130	AT-Hook	-1798	+	aATATAtttt
Potri.001G042900	TFBS_0130	AT-Hook	-938	+	tATATAtttt
Potri.001G042900	TFBS_0130	AT-Hook	-122	+	tATATAtttt
Potri.001G045100	TFBS_0130	AT-Hook	-1637	-	aaaaTATATa
Potri.001G045100	TFBS_0130	AT-Hook	-1233	-	aaaaTATATt
Potri.001G045100	TFBS_0130	AT-Hook	-1148	-	caaaTATATg
Potri.001G045100	TFBS_0130	AT-Hook	-817	-	aaaaTATATt
Potri.001G045100	TFBS_0130	AT-Hook	-616	-	tattTATATt
Potri.001G045100	TFBS_0130	AT-Hook	-232	-	taatTATATt
Potri.001G045100	TFBS_0130	AT-Hook	-1735	+	aATATAattt
Potri.001G045100	TFBS_0130	AT-Hook	-879	+	tATATAaata
Potri.001G045100	TFBS_0130	AT-Hook	-267	+	aATATAtttt
Potri.001G045400	TFBS_0130	AT-Hook	-51	-	ctatTATATa
Potri.001G054600	TFBS_0130	AT-Hook	-1075	+	aATATAttta
Potri.001G055700	TFBS_0130	AT-Hook	-795	-	atatTATATc
Potri.001G055700	TFBS_0130	AT-Hook	-1276	+	aATATAattg
Potri.001G145800	TFBS_0130	AT-Hook	-1239	+	tATATAatgg
Potri.001G145800	TFBS_0130	AT-Hook	-1086	+	gATATAaata
Potri.001G175000	TFBS_0130	AT-Hook	-1870	-	gaaaTATATc
Potri.001G175000	TFBS_0130	AT-Hook	-1853	+	tATATAtttt
Potri.001G175000	TFBS_0130	AT-Hook	-1376	+	tATATAataa
Potri.001G175000	TFBS_0130	AT-Hook	-1368	+	aATATAataa
Potri.001G175000	TFBS_0130	AT-Hook	-1298	+	gATATAttta
Potri.001G175000	TFBS_0130	AT-Hook	-1201	-	ttatTATATa
Potri.001G175000	TFBS_0130	AT-Hook	-203	-	atatTATATa
Potri.001G175000	TFBS_0130	AT-Hook	-164	+	tATATAtttg
Potri.001G175000	TFBS_0130	AT-Hook	-62	+	gATATAatat
Potri.001G184300	TFBS_0130	AT-Hook	-1726	-	aaaaTATATt
Potri.001G184300	TFBS_0130	AT-Hook	-1724	+	aATATAtttt
Potri.001G184300	TFBS_0130	AT-Hook	-1536	+	gATATAtttc
Potri.001G206200	TFBS_0130	AT-Hook	-247	-	aaatTATATa
Potri.001G248700	TFBS_0130	AT-Hook	-1106	-	taatTATATa
Potri.001G248700	TFBS_0130	AT-Hook	-933	-	gaatTATATt
Potri.001G248700	TFBS_0130	AT-Hook	-716	-	tgatTATATa
Potri.001G248700	TFBS_0130	AT-Hook	-1551	+	tATATAaata
Potri.001G256400	TFBS_0130	AT-Hook	-1296	-	agatTATATc
Potri.001G256400	TFBS_0130	AT-Hook	-816	+	gATATAatat
Potri.001G268600	TFBS_0130	AT-Hook	-1642	-	aaaaTATATa
Potri.001G268600	TFBS_0130	AT-Hook	-1545	-	taatTATATt
Potri.001G268600	TFBS_0130	AT-Hook	-802	+	cATATAattt
Potri.001G268600	TFBS_0130	AT-Hook	-275	+	aATATAataa
Potri.001G304800	TFBS_0130	AT-Hook	-722	+	aATATAttta
Potri.001G304800	TFBS_0130	AT-Hook	-593	+	tATATAtttg
Potri.001G307200	TFBS_0130	AT-Hook	-1886	-	acatTATATt
Potri.001G307200	TFBS_0130	AT-Hook	-1545	-	aattTATATa
Potri.001G307200	TFBS_0130	AT-Hook	-65	-	ttatTATATt
Potri.001G307200	TFBS_0130	AT-Hook	-1993	+	aATATAattt
Potri.001G307200	TFBS_0130	AT-Hook	-1894	+	aATATAatac
Potri.001G307200	TFBS_0130	AT-Hook	-1541	+	tATATAtttg
Potri.001G307200	TFBS_0130	AT-Hook	-1040	+	aATATAatac
Potri.001G329200	TFBS_0130	AT-Hook	-1736	-	agatTATATa
Potri.001G329200	TFBS_0130	AT-Hook	-177	-	tattTATATt
Potri.001G329200	TFBS_0130	AT-Hook	-1996	+	tATATAaatt
Potri.001G329200	TFBS_0130	AT-Hook	-1848	+	aATATAatat
Potri.001G329200	TFBS_0130	AT-Hook	-795	+	tATATAtttt
Potri.001G329200	TFBS_0130	AT-Hook	-422	+	tATATAatgg
Potri.001G341600	TFBS_0130	AT-Hook	-1808	+	tATATAatac
Potri.001G341600	TFBS_0130	AT-Hook	-674	+	aATATAttta
Potri.001G341600	TFBS_0130	AT-Hook	-657	+	aATATAatat
Potri.001G341600	TFBS_0130	AT-Hook	-513	+	tATATAatct
Potri.001G401300	TFBS_0130	AT-Hook	-1926	-	gaaaTATATt
Potri.001G401300	TFBS_0130	AT-Hook	-1242	-	aaaaTATATt
Potri.001G401300	TFBS_0130	AT-Hook	-789	-	gaatTATATt
Potri.001G401300	TFBS_0130	AT-Hook	-783	-	tattTATATa
Potri.001G401300	TFBS_0130	AT-Hook	-1240	+	aATATAtttt
Potri.001G451100	TFBS_0130	AT-Hook	-1988	-	aaatTATATa
Potri.001G451100	TFBS_0130	AT-Hook	-471	-	taaaTATATt
Potri.001G451100	TFBS_0130	AT-Hook	-469	+	aATATAtttt
Potri.001G458700	TFBS_0130	AT-Hook	-1641	-	aaaaTATATa
Potri.001G458700	TFBS_0130	AT-Hook	-1602	+	gATATAatta
Potri.001G458700	TFBS_0130	AT-Hook	-475	+	aATATAttta
Potri.002G004100	TFBS_0130	AT-Hook	-1553	-	agatTATATt
Potri.002G004100	TFBS_0130	AT-Hook	-732	-	aaaaTATATt
Potri.002G004100	TFBS_0130	AT-Hook	-1362	+	aATATAatta
Potri.002G004100	TFBS_0130	AT-Hook	-730	+	aATATAtttt
Potri.002G004500	TFBS_0130	AT-Hook	-702	-	aaaaTATATg
Potri.002G004500	TFBS_0130	AT-Hook	-94	-	taatTATATg
Potri.002G018300	TFBS_0130	AT-Hook	-1742	-	taaaTATATt
Potri.002G018300	TFBS_0130	AT-Hook	-1730	-	aaatTATATt
Potri.002G018300	TFBS_0130	AT-Hook	-1510	-	ttatTATATa
Potri.002G018300	TFBS_0130	AT-Hook	-44	-	aaatTATATa
Potri.002G018300	TFBS_0130	AT-Hook	-1713	+	tATATAtttt
Potri.002G018300	TFBS_0130	AT-Hook	-1517	+	aATATAttta
Potri.002G018300	TFBS_0130	AT-Hook	-854	+	aATATAatta
Potri.002G018300	TFBS_0130	AT-Hook	-273	+	aATATAatcg
Potri.002G018300	TFBS_0130	AT-Hook	-17	+	aATATAatca
Potri.002G031200	TFBS_0130	AT-Hook	-1229	-	tgatTATATt
Potri.002G031200	TFBS_0130	AT-Hook	-284	-	aaaaTATATt
Potri.002G031200	TFBS_0130	AT-Hook	-99	-	aaatTATATt
Potri.002G031200	TFBS_0130	AT-Hook	-282	+	aATATAtttt
Potri.002G031200	TFBS_0130	AT-Hook	-204	+	gATATAatta
Potri.002G065300	TFBS_0130	AT-Hook	-1918	-	aaaaTATATt
Potri.002G065300	TFBS_0130	AT-Hook	-1541	-	aattTATATa
Potri.002G180500	TFBS_0130	AT-Hook	-1681	-	taatTATATt
Potri.002G180500	TFBS_0130	AT-Hook	-1186	-	tgatTATATc
Potri.002G180500	TFBS_0130	AT-Hook	-848	-	aaatTATATa
Potri.002G180500	TFBS_0130	AT-Hook	-1982	+	aATATAattt
Potri.002G180500	TFBS_0130	AT-Hook	-1147	+	tATATAtttt
Potri.002G180500	TFBS_0130	AT-Hook	-844	+	tATATAtttt
Potri.002G180600	TFBS_0130	AT-Hook	-1685	-	taatTATATt
Potri.002G180600	TFBS_0130	AT-Hook	-1190	-	tgatTATATc
Potri.002G180600	TFBS_0130	AT-Hook	-1016	-	caaaTATATg
Potri.002G180600	TFBS_0130	AT-Hook	-849	-	aaatTATATa
Potri.002G180600	TFBS_0130	AT-Hook	-1151	+	tATATAtttt
Potri.002G180600	TFBS_0130	AT-Hook	-845	+	tATATAtttt
Potri.003G051700	TFBS_0130	AT-Hook	-234	-	aaaaTATATa
Potri.003G051700	TFBS_0130	AT-Hook	-269	+	gATATAtttt
Potri.003G053700	TFBS_0130	AT-Hook	-447	-	aaatTATATa
Potri.003G053700	TFBS_0130	AT-Hook	-440	-	atatTATATa
Potri.003G053700	TFBS_0130	AT-Hook	-340	-	tgatTATATa
Potri.003G053700	TFBS_0130	AT-Hook	-1260	+	aATATAatct
Potri.003G053700	TFBS_0130	AT-Hook	-802	+	gATATAtttt
Potri.003G059200	TFBS_0130	AT-Hook	-627	+	aATATAatta
Potri.003G099700	TFBS_0130	AT-Hook	-33	-	taatTATATt
Potri.003G156100	TFBS_0130	AT-Hook	-853	+	aATATAattg
Potri.003G156100	TFBS_0130	AT-Hook	-83	+	tATATAaatt
Potri.003G183900	TFBS_0130	AT-Hook	-1465	-	aaaaTATATc
Potri.003G183900	TFBS_0130	AT-Hook	-1387	-	aaaaTATATt
Potri.003G183900	TFBS_0130	AT-Hook	-311	-	aattTATATa
Potri.003G183900	TFBS_0130	AT-Hook	-98	-	gattTATATa
Potri.003G183900	TFBS_0130	AT-Hook	-666	+	gATATAattg
Potri.003G183900	TFBS_0130	AT-Hook	-385	+	gATATAattt
Potri.003G183900	TFBS_0130	AT-Hook	-307	+	tATATAatta
Potri.003G188500	TFBS_0130	AT-Hook	-1591	-	aaaaTATATa
Potri.003G188500	TFBS_0130	AT-Hook	-1128	-	ggatTATATa
Potri.003G188500	TFBS_0130	AT-Hook	-809	-	aaatTATATt
Potri.003G188500	TFBS_0130	AT-Hook	-662	-	aaatTATATa
Potri.003G188500	TFBS_0130	AT-Hook	-395	-	acatTATATt
Potri.003G188500	TFBS_0130	AT-Hook	-1457	+	cATATAattc
Potri.003G188500	TFBS_0130	AT-Hook	-658	+	tATATAtttt
Potri.003G188500	TFBS_0130	AT-Hook	-637	+	aATATAattt
Potri.003G196700	TFBS_0130	AT-Hook	-1421	-	tcatTATATa
Potri.003G196700	TFBS_0130	AT-Hook	-990	-	agatTATATg
Potri.003G196700	TFBS_0130	AT-Hook	-711	-	ccatTATATg
Potri.003G196700	TFBS_0130	AT-Hook	-1940	+	aATATAattt
Potri.003G196700	TFBS_0130	AT-Hook	-1195	+	aATATAatat
Potri.003G214700	TFBS_0130	AT-Hook	-1805	-	aaaaTATATt
Potri.003G214700	TFBS_0130	AT-Hook	-1197	-	aaaaTATATa
Potri.003G214700	TFBS_0130	AT-Hook	-977	-	ttatTATATa
Potri.003G214700	TFBS_0130	AT-Hook	-957	-	aaaaTATATc
Potri.003G214700	TFBS_0130	AT-Hook	-895	-	tgatTATATa
Potri.003G214700	TFBS_0130	AT-Hook	-1803	+	aATATAttta
Potri.003G214700	TFBS_0130	AT-Hook	-1191	+	tATATAtttt
Potri.003G214700	TFBS_0130	AT-Hook	-1026	+	aATATAatat
Potri.003G214700	TFBS_0130	AT-Hook	-1021	+	aATATAattt
Potri.003G214700	TFBS_0130	AT-Hook	-119	+	tATATAtttg
Potri.003G214800	TFBS_0130	AT-Hook	-1705	-	aaaaTATATg
Potri.003G214800	TFBS_0130	AT-Hook	-910	+	tATATAatca
Potri.003G214900	TFBS_0130	AT-Hook	-741	-	aaatTATATt
Potri.003G214900	TFBS_0130	AT-Hook	-1824	+	aATATAatgt
Potri.003G214900	TFBS_0130	AT-Hook	-1815	+	tATATAatta
Potri.004G006400	TFBS_0130	AT-Hook	-1929	+	gATATAatga
Potri.004G015300	TFBS_0130	AT-Hook	-1622	-	taatTATATt
Potri.004G015300	TFBS_0130	AT-Hook	-1537	-	taatTATATg
Potri.004G015300	TFBS_0130	AT-Hook	-1390	-	agatTATATa
Potri.004G015300	TFBS_0130	AT-Hook	-704	-	caaaTATATt
Potri.004G017600	TFBS_0130	AT-Hook	-1638	-	aaaaTATATt
Potri.004G017600	TFBS_0130	AT-Hook	-1993	+	aATATAtttt
Potri.004G017600	TFBS_0130	AT-Hook	-942	+	cATATAattt
Potri.004G023200	TFBS_0130	AT-Hook	-792	-	aaatTATATc
Potri.004G023200	TFBS_0130	AT-Hook	-1153	+	gATATAtttc
Potri.004G023200	TFBS_0130	AT-Hook	-1064	+	aATATAatga
Potri.004G023200	TFBS_0130	AT-Hook	-987	+	tATATAtttt
Potri.004G023200	TFBS_0130	AT-Hook	-213	+	aATATAatgc
Potri.004G050400	TFBS_0130	AT-Hook	-1971	-	tattTATATa
Potri.004G050400	TFBS_0130	AT-Hook	-378	-	aaatTATATc
Potri.004G050400	TFBS_0130	AT-Hook	-1998	+	aATATAtttt
Potri.004G050400	TFBS_0130	AT-Hook	-1967	+	tATATAattt
Potri.004G050400	TFBS_0130	AT-Hook	-1732	+	cATATAtttt
Potri.004G050400	TFBS_0130	AT-Hook	-1620	+	cATATAtttt
Potri.004G050400	TFBS_0130	AT-Hook	-1013	+	aATATAaata
Potri.004G050400	TFBS_0130	AT-Hook	-940	+	aATATAaata
Potri.004G050500	TFBS_0130	AT-Hook	-402	-	aaatTATATt
Potri.004G052100	TFBS_0130	AT-Hook	-1668	-	aaaaTATATt
Potri.004G052100	TFBS_0130	AT-Hook	-1510	-	gaaaTATATt
Potri.004G052100	TFBS_0130	AT-Hook	-227	-	aaaaTATATc
Potri.004G052100	TFBS_0130	AT-Hook	-792	+	aATATAattt
Potri.004G052100	TFBS_0130	AT-Hook	-323	+	gATATAattg
Potri.004G102000	TFBS_0130	AT-Hook	-1727	-	aaaaTATATt
Potri.004G102000	TFBS_0130	AT-Hook	-1451	-	caatTATATa
Potri.004G102000	TFBS_0130	AT-Hook	-1167	-	aaaaTATATt
Potri.004G102000	TFBS_0130	AT-Hook	-1447	+	tATATAtttt
Potri.004G102000	TFBS_0130	AT-Hook	-823	+	aATATAattt
Potri.004G102000	TFBS_0130	AT-Hook	-47	+	aATATAttta
Potri.004G134800	TFBS_0130	AT-Hook	-1329	-	tgatTATATt
Potri.004G134800	TFBS_0130	AT-Hook	-570	-	aaaaTATATc
Potri.004G134800	TFBS_0130	AT-Hook	-1829	+	aATATAattt
Potri.004G134800	TFBS_0130	AT-Hook	-895	+	gATATAattt
Potri.004G134800	TFBS_0130	AT-Hook	-694	+	aATATAattt
Potri.004G134800	TFBS_0130	AT-Hook	-615	+	cATATAtttc
Potri.004G144600	TFBS_0130	AT-Hook	-1866	-	taaaTATATt
Potri.004G144600	TFBS_0130	AT-Hook	-1860	-	tattTATATa
Potri.004G144600	TFBS_0130	AT-Hook	-1522	-	taaaTATATg
Potri.004G144600	TFBS_0130	AT-Hook	-1429	-	aaaaTATATa
Potri.004G144600	TFBS_0130	AT-Hook	-239	-	aaaaTATATc
Potri.004G144600	TFBS_0130	AT-Hook	-213	-	ttatTATATt
Potri.004G144600	TFBS_0130	AT-Hook	-1864	+	aATATAttta
Potri.004G144600	TFBS_0130	AT-Hook	-392	+	aATATAatat
Potri.004G156400	TFBS_0130	AT-Hook	-552	-	aaatTATATt
Potri.004G156400	TFBS_0130	AT-Hook	-437	+	tATATAtttt
Potri.004G161600	TFBS_0130	AT-Hook	-1099	-	caaaTATATt
Potri.004G161600	TFBS_0130	AT-Hook	-1087	-	gaaaTATATa
Potri.004G161600	TFBS_0130	AT-Hook	-872	-	taaaTATATa
Potri.004G161600	TFBS_0130	AT-Hook	-622	-	aaaaTATATt
Potri.004G161600	TFBS_0130	AT-Hook	-1693	+	cATATAtttt
Potri.004G161600	TFBS_0130	AT-Hook	-1079	+	tATATAtttt
Potri.004G161600	TFBS_0130	AT-Hook	-903	+	aATATAatat
Potri.004G161600	TFBS_0130	AT-Hook	-697	+	tATATAaatt
Potri.004G161600	TFBS_0130	AT-Hook	-620	+	aATATAtttt
Potri.004G161600	TFBS_0130	AT-Hook	-542	+	aATATAtttt
Potri.004G230900	TFBS_0130	AT-Hook	-1143	-	caaaTATATt
Potri.004G230900	TFBS_0130	AT-Hook	-1141	+	aATATAtttt
Potri.005G028000	TFBS_0130	AT-Hook	-1885	-	aaaaTATATt
Potri.005G028000	TFBS_0130	AT-Hook	-1820	-	aaaaTATATa
Potri.005G028000	TFBS_0130	AT-Hook	-578	-	aaaaTATATa
Potri.005G028000	TFBS_0130	AT-Hook	-1660	+	aATATAattt
Potri.005G028000	TFBS_0130	AT-Hook	-1172	+	tATATAtttt
Potri.005G028000	TFBS_0130	AT-Hook	-574	+	tATATAataa
Potri.005G028000	TFBS_0130	AT-Hook	-525	+	aATATAatat
Potri.005G072800	TFBS_0130	AT-Hook	-1741	-	aaaaTATATt
Potri.005G072800	TFBS_0130	AT-Hook	-937	-	tgatTATATc
Potri.005G072800	TFBS_0130	AT-Hook	-646	-	gattTATATa
Potri.005G072800	TFBS_0130	AT-Hook	-235	-	taaaTATATt
Potri.005G072800	TFBS_0130	AT-Hook	-323	+	aATATAatgt
Potri.005G108900	TFBS_0130	AT-Hook	-1627	-	aaatTATATc
Potri.005G108900	TFBS_0130	AT-Hook	-1392	-	tattTATATa
Potri.005G108900	TFBS_0130	AT-Hook	-1350	-	aaaaTATATa
Potri.005G108900	TFBS_0130	AT-Hook	-211	-	aaatTATATt
Potri.005G117500	TFBS_0130	AT-Hook	-1931	-	atatTATATa
Potri.005G117500	TFBS_0130	AT-Hook	-476	-	caaaTATATt
Potri.005G117500	TFBS_0130	AT-Hook	-388	-	aaaaTATATt
Potri.005G117500	TFBS_0130	AT-Hook	-371	-	aaaaTATATt
Potri.005G117500	TFBS_0130	AT-Hook	-337	-	aaaaTATATt
Potri.005G117500	TFBS_0130	AT-Hook	-1557	+	aATATAataa
Potri.005G117500	TFBS_0130	AT-Hook	-1537	+	gATATAataa
Potri.005G117500	TFBS_0130	AT-Hook	-854	+	tATATAataa
Potri.005G117500	TFBS_0130	AT-Hook	-741	+	aATATAataa
Potri.005G117500	TFBS_0130	AT-Hook	-386	+	aATATAtttt
Potri.005G117500	TFBS_0130	AT-Hook	-356	+	aATATAtttt
Potri.005G117500	TFBS_0130	AT-Hook	-335	+	aATATAtttt
Potri.005G118700	TFBS_0130	AT-Hook	-1579	-	ctatTATATc
Potri.005G118700	TFBS_0130	AT-Hook	-1188	-	taatTATATa
Potri.005G118700	TFBS_0130	AT-Hook	-1192	+	cATATAatta
Potri.005G118700	TFBS_0130	AT-Hook	-1184	+	tATATAtttt
Potri.005G135300	TFBS_0130	AT-Hook	-186	-	ctatTATATt
Potri.005G135300	TFBS_0130	AT-Hook	-1563	+	tATATAaatt
Potri.005G135300	TFBS_0130	AT-Hook	-1423	+	aATATAattt
Potri.005G135300	TFBS_0130	AT-Hook	-1048	+	tATATAatgg
Potri.005G183800	TFBS_0130	AT-Hook	-1261	+	aATATAattt
Potri.005G195600	TFBS_0130	AT-Hook	-1413	-	ttatTATATc
Potri.005G195600	TFBS_0130	AT-Hook	-286	-	taatTATATc
Potri.005G195600	TFBS_0130	AT-Hook	-262	-	taatTATATa
Potri.005G195600	TFBS_0130	AT-Hook	-533	+	tATATAataa
Potri.005G195600	TFBS_0130	AT-Hook	-258	+	tATATAattt
Potri.005G195700	TFBS_0130	AT-Hook	-944	+	aATATAattt
Potri.005G195700	TFBS_0130	AT-Hook	-385	+	tATATAaatc
Potri.005G200600	TFBS_0130	AT-Hook	-1963	-	aaaaTATATt
Potri.005G200600	TFBS_0130	AT-Hook	-1215	-	gaaaTATATg
Potri.005G200700	TFBS_0130	AT-Hook	-1587	-	aaaaTATATa
Potri.005G200700	TFBS_0130	AT-Hook	-1212	-	taaaTATATt
Potri.005G200700	TFBS_0130	AT-Hook	-1872	+	aATATAtttt
Potri.005G200700	TFBS_0130	AT-Hook	-1174	+	gATATAttta
Potri.005G200700	TFBS_0130	AT-Hook	-826	+	tATATAaatc
Potri.005G243700	TFBS_0130	AT-Hook	-1489	-	taaaTATATt
Potri.005G243700	TFBS_0130	AT-Hook	-1179	-	agatTATATa
Potri.005G243700	TFBS_0130	AT-Hook	-825	-	aaatTATATa
Potri.005G243700	TFBS_0130	AT-Hook	-689	-	aaaaTATATa
Potri.005G243700	TFBS_0130	AT-Hook	-1584	+	tATATAatct
Potri.005G243700	TFBS_0130	AT-Hook	-1487	+	aATATAtttt
Potri.005G243700	TFBS_0130	AT-Hook	-1476	+	tATATAtttt
Potri.005G243700	TFBS_0130	AT-Hook	-1175	+	tATATAtttt
Potri.005G243700	TFBS_0130	AT-Hook	-821	+	tATATAtttt
Potri.005G243700	TFBS_0130	AT-Hook	-681	+	tATATAaata
Potri.005G243700	TFBS_0130	AT-Hook	-308	+	aATATAttta
Potri.005G248500	TFBS_0130	AT-Hook	-1520	-	aattTATATa
Potri.005G248500	TFBS_0130	AT-Hook	-1147	-	aaatTATATt
Potri.005G248500	TFBS_0130	AT-Hook	-1099	-	aaatTATATa
Potri.005G248500	TFBS_0130	AT-Hook	-1007	-	aaaaTATATt
Potri.005G248500	TFBS_0130	AT-Hook	-985	-	aaaaTATATa
Potri.005G248500	TFBS_0130	AT-Hook	-1617	+	tATATAataa
Potri.005G248500	TFBS_0130	AT-Hook	-488	+	tATATAttta
Potri.005G257700	TFBS_0130	AT-Hook	-1080	+	cATATAattt
Potri.006G010300	TFBS_0130	AT-Hook	-1066	-	taaaTATATa
Potri.006G010300	TFBS_0130	AT-Hook	-240	-	aattTATATa
Potri.006G010300	TFBS_0130	AT-Hook	-106	-	aaaaTATATa
Potri.006G010300	TFBS_0130	AT-Hook	-1352	+	tATATAtttt
Potri.006G010300	TFBS_0130	AT-Hook	-1062	+	tATATAattt
Potri.006G010300	TFBS_0130	AT-Hook	-1030	+	tATATAaatt
Potri.006G010300	TFBS_0130	AT-Hook	-236	+	tATATAataa
Potri.006G010300	TFBS_0130	AT-Hook	-102	+	tATATAtttt
Potri.006G024300	TFBS_0130	AT-Hook	-1555	+	cATATAtttg
Potri.006G033300	TFBS_0130	AT-Hook	-800	-	aaaaTATATa
Potri.006G033300	TFBS_0130	AT-Hook	-730	-	aaatTATATa
Potri.006G033300	TFBS_0130	AT-Hook	-796	+	tATATAattt
Potri.006G033300	TFBS_0130	AT-Hook	-726	+	tATATAatag
Potri.006G069600	TFBS_0130	AT-Hook	-1098	-	tattTATATt
Potri.006G069600	TFBS_0130	AT-Hook	-1975	+	tATATAatat
Potri.006G069600	TFBS_0130	AT-Hook	-1946	+	cATATAtttt
Potri.006G069600	TFBS_0130	AT-Hook	-1568	+	aATATAattc
Potri.006G069600	TFBS_0130	AT-Hook	-302	+	tATATAataa
Potri.006G078100	TFBS_0130	AT-Hook	-1174	-	tattTATATt
Potri.006G078100	TFBS_0130	AT-Hook	-1062	-	atatTATATa
Potri.006G094100	TFBS_0130	AT-Hook	-854	-	taatTATATa
Potri.006G107000	TFBS_0130	AT-Hook	-1088	-	gaaaTATATt
Potri.006G107000	TFBS_0130	AT-Hook	-54	-	taaaTATATc
Potri.006G107000	TFBS_0130	AT-Hook	-1394	+	tATATAtttg
Potri.006G107000	TFBS_0130	AT-Hook	-876	+	aATATAatct
Potri.006G120000	TFBS_0130	AT-Hook	-1085	-	gaaaTATATt
Potri.006G126800	TFBS_0130	AT-Hook	-1932	-	aaatTATATa
Potri.006G126800	TFBS_0130	AT-Hook	-1682	-	ctatTATATt
Potri.006G126800	TFBS_0130	AT-Hook	-1293	-	tgatTATATg
Potri.006G126800	TFBS_0130	AT-Hook	-1279	-	taaaTATATt
Potri.006G126800	TFBS_0130	AT-Hook	-1231	-	gcatTATATa
Potri.006G126800	TFBS_0130	AT-Hook	-1026	-	taatTATATa
Potri.006G126800	TFBS_0130	AT-Hook	-891	-	gaaaTATATt
Potri.006G126800	TFBS_0130	AT-Hook	-537	-	caatTATATa
Potri.006G126800	TFBS_0130	AT-Hook	-1928	+	tATATAattt
Potri.006G126800	TFBS_0130	AT-Hook	-1283	+	tATATAaata
Potri.006G126800	TFBS_0130	AT-Hook	-1277	+	aATATAtttt
Potri.006G126800	TFBS_0130	AT-Hook	-1022	+	tATATAtttt
Potri.006G129900	TFBS_0130	AT-Hook	-1872	-	gattTATATa
Potri.006G129900	TFBS_0130	AT-Hook	-1659	-	aattTATATa
Potri.006G129900	TFBS_0130	AT-Hook	-1461	-	aaaaTATATa
Potri.006G129900	TFBS_0130	AT-Hook	-1300	-	aaaaTATATt
Potri.006G129900	TFBS_0130	AT-Hook	-793	-	taatTATATt
Potri.006G129900	TFBS_0130	AT-Hook	-304	-	aaatTATATa
Potri.006G129900	TFBS_0130	AT-Hook	-1868	+	tATATAtttc
Potri.006G129900	TFBS_0130	AT-Hook	-1664	+	tATATAattt
Potri.006G129900	TFBS_0130	AT-Hook	-1655	+	tATATAattc
Potri.006G129900	TFBS_0130	AT-Hook	-1550	+	tATATAattg
Potri.006G129900	TFBS_0130	AT-Hook	-1298	+	aATATAtttt
Potri.006G129900	TFBS_0130	AT-Hook	-300	+	tATATAtttg
Potri.006G129900	TFBS_0130	AT-Hook	-178	+	tATATAatat
Potri.006G129900	TFBS_0130	AT-Hook	-173	+	aATATAatcg
Potri.006G165200	TFBS_0130	AT-Hook	-124	+	aATATAatga
Potri.006G169700	TFBS_0130	AT-Hook	-1627	+	cATATAtttt
Potri.006G169700	TFBS_0130	AT-Hook	-1404	+	tATATAatta
Potri.006G169700	TFBS_0130	AT-Hook	-921	+	tATATAaatt
Potri.006G169700	TFBS_0130	AT-Hook	-801	+	aATATAatat
Potri.006G199100	TFBS_0130	AT-Hook	-138	-	aaaaTATATt
Potri.006G267400	TFBS_0130	AT-Hook	-482	-	caatTATATt
Potri.006G267400	TFBS_0130	AT-Hook	-1580	+	tATATAttta
Potri.007G016400	TFBS_0130	AT-Hook	-1787	-	gaaaTATATa
Potri.007G016400	TFBS_0130	AT-Hook	-963	-	ttatTATATa
Potri.007G016400	TFBS_0130	AT-Hook	-810	-	tgatTATATg
Potri.007G016400	TFBS_0130	AT-Hook	-724	-	atatTATATt
Potri.007G016400	TFBS_0130	AT-Hook	-327	-	caaaTATATt
Potri.007G016400	TFBS_0130	AT-Hook	-1781	+	tATATAtttg
Potri.007G023300	TFBS_0130	AT-Hook	-41	-	aaaaTATATa
Potri.007G067200	TFBS_0130	AT-Hook	-1524	-	aaatTATATg
Potri.007G067200	TFBS_0130	AT-Hook	-1178	-	aaaaTATATt
Potri.007G067200	TFBS_0130	AT-Hook	-420	-	gtatTATATa
Potri.007G067200	TFBS_0130	AT-Hook	-326	-	aaatTATATt
Potri.007G067200	TFBS_0130	AT-Hook	-1163	+	aATATAttta
Potri.007G067200	TFBS_0130	AT-Hook	-416	+	tATATAatat
Potri.007G067200	TFBS_0130	AT-Hook	-355	+	aATATAtttt
Potri.007G074600	TFBS_0130	AT-Hook	-319	-	aaatTATATa
Potri.007G074600	TFBS_0130	AT-Hook	-117	-	ctatTATATa
Potri.007G074600	TFBS_0130	AT-Hook	-771	+	aATATAataa
Potri.007G096200	TFBS_0130	AT-Hook	-1395	-	aaaaTATATt
Potri.007G096200	TFBS_0130	AT-Hook	-1393	+	aATATAtttt
Potri.007G096200	TFBS_0130	AT-Hook	-751	+	tATATAtttt
Potri.007G122100	TFBS_0130	AT-Hook	-1479	-	atatTATATc
Potri.007G122100	TFBS_0130	AT-Hook	-916	-	tattTATATa
Potri.007G122100	TFBS_0130	AT-Hook	-607	-	taatTATATt
Potri.007G122100	TFBS_0130	AT-Hook	-1279	+	tATATAaatt
Potri.007G122100	TFBS_0130	AT-Hook	-863	+	tATATAtttt
Potri.007G122200	TFBS_0130	AT-Hook	-916	-	caatTATATt
Potri.007G122200	TFBS_0130	AT-Hook	-896	+	aATATAatct
Potri.007G122200	TFBS_0130	AT-Hook	-658	+	cATATAatat
Potri.007G122200	TFBS_0130	AT-Hook	-495	+	tATATAattt
Potri.007G139400	TFBS_0130	AT-Hook	-1217	-	taatTATATt
Potri.007G139400	TFBS_0130	AT-Hook	-1184	+	aATATAataa
Potri.007G139400	TFBS_0130	AT-Hook	-703	+	aATATAatat
Potri.008G022600	TFBS_0130	AT-Hook	-340	-	atatTATATt
Potri.008G022600	TFBS_0130	AT-Hook	-1359	+	aATATAattg
Potri.008G022600	TFBS_0130	AT-Hook	-1240	+	tATATAattt
Potri.008G022700	TFBS_0130	AT-Hook	-495	-	aaatTATATa
Potri.008G022700	TFBS_0130	AT-Hook	-376	-	caatTATATt
Potri.008G022700	TFBS_0130	AT-Hook	-1395	+	aATATAatat
Potri.008G031500	TFBS_0130	AT-Hook	-381	-	atatTATATt
Potri.008G031500	TFBS_0130	AT-Hook	-402	+	aATATAatat
Potri.008G031500	TFBS_0130	AT-Hook	-315	+	aATATAtttt
Potri.008G033500	TFBS_0130	AT-Hook	-1674	-	aaaaTATATt
Potri.008G033500	TFBS_0130	AT-Hook	-1157	-	caatTATATt
Potri.008G033500	TFBS_0130	AT-Hook	-1133	-	caatTATATa
Potri.008G033500	TFBS_0130	AT-Hook	-1069	-	ttatTATATa
Potri.008G033500	TFBS_0130	AT-Hook	-612	-	tattTATATa
Potri.008G033500	TFBS_0130	AT-Hook	-555	-	taaaTATATt
Potri.008G033500	TFBS_0130	AT-Hook	-448	-	ctatTATATc
Potri.008G033500	TFBS_0130	AT-Hook	-393	-	aaatTATATa
Potri.008G033500	TFBS_0130	AT-Hook	-1672	+	aATATAtttt
Potri.008G033500	TFBS_0130	AT-Hook	-1088	+	gATATAttta
Potri.008G033500	TFBS_0130	AT-Hook	-953	+	gATATAatat
Potri.008G033500	TFBS_0130	AT-Hook	-792	+	aATATAattt
Potri.008G033500	TFBS_0130	AT-Hook	-553	+	aATATAtttg
Potri.008G033500	TFBS_0130	AT-Hook	-387	+	tATATAattt
Potri.008G034100	TFBS_0130	AT-Hook	-220	-	ttatTATATc
Potri.008G034100	TFBS_0130	AT-Hook	-90	-	taatTATATt
Potri.008G034200	TFBS_0130	AT-Hook	-1040	-	taaaTATATt
Potri.008G034200	TFBS_0130	AT-Hook	-432	-	tcatTATATg
Potri.008G034200	TFBS_0130	AT-Hook	-1717	+	aATATAatat
Potri.008G034300	TFBS_0130	AT-Hook	-1853	-	caatTATATa
Potri.008G034300	TFBS_0130	AT-Hook	-1100	-	taaaTATATa
Potri.008G034300	TFBS_0130	AT-Hook	-501	-	taatTATATa
Potri.008G034300	TFBS_0130	AT-Hook	-452	-	caatTATATa
Potri.008G034300	TFBS_0130	AT-Hook	-221	-	acatTATATa
Potri.008G034300	TFBS_0130	AT-Hook	-90	-	acatTATATa
Potri.008G034300	TFBS_0130	AT-Hook	-1400	+	tATATAtttt
Potri.008G034300	TFBS_0130	AT-Hook	-1307	+	aATATAtttt
Potri.008G034300	TFBS_0130	AT-Hook	-733	+	cATATAatag
Potri.008G034300	TFBS_0130	AT-Hook	-523	+	gATATAttta
Potri.008G034300	TFBS_0130	AT-Hook	-387	+	gATATAatat
Potri.008G034300	TFBS_0130	AT-Hook	-217	+	tATATAaatc
Potri.008G034300	TFBS_0130	AT-Hook	-86	+	tATATAaatc
Potri.008G038200	TFBS_0130	AT-Hook	-1306	-	aaaaTATATt
Potri.008G038200	TFBS_0130	AT-Hook	-903	-	tattTATATt
Potri.008G038200	TFBS_0130	AT-Hook	-1495	+	tATATAatag
Potri.008G038200	TFBS_0130	AT-Hook	-1475	+	aATATAatat
Potri.008G038200	TFBS_0130	AT-Hook	-1444	+	aATATAttta
Potri.008G038200	TFBS_0130	AT-Hook	-1416	+	aATATAatga
Potri.008G038200	TFBS_0130	AT-Hook	-1319	+	aATATAttta
Potri.008G038200	TFBS_0130	AT-Hook	-1155	+	tATATAattc
Potri.008G064000	TFBS_0130	AT-Hook	-892	-	gaatTATATt
Potri.008G064000	TFBS_0130	AT-Hook	-1300	+	gATATAatta
Potri.008G073800	TFBS_0130	AT-Hook	-762	-	gaaaTATATa
Potri.008G073800	TFBS_0130	AT-Hook	-756	+	tATATAtttg
Potri.008G103200	TFBS_0130	AT-Hook	-1759	-	tattTATATt
Potri.008G103200	TFBS_0130	AT-Hook	-1754	-	atatTATATt
Potri.008G103200	TFBS_0130	AT-Hook	-765	-	taaaTATATa
Potri.008G106400	TFBS_0130	AT-Hook	-1056	-	aaatTATATt
Potri.008G120200	TFBS_0130	AT-Hook	-779	-	aaaaTATATt
Potri.008G120200	TFBS_0130	AT-Hook	-1666	+	gATATAatag
Potri.008G136600	TFBS_0130	AT-Hook	-1615	-	aaaaTATATt
Potri.008G136600	TFBS_0130	AT-Hook	-954	-	taaaTATATt
Potri.008G136600	TFBS_0130	AT-Hook	-1132	+	tATATAaata
Potri.008G136600	TFBS_0130	AT-Hook	-1055	+	tATATAtttt
Potri.008G136600	TFBS_0130	AT-Hook	-952	+	aATATAtttt
Potri.008G136600	TFBS_0130	AT-Hook	-857	+	aATATAtttt
Potri.008G136600	TFBS_0130	AT-Hook	-73	+	gATATAtttt
Potri.009G042500	TFBS_0130	AT-Hook	-1993	-	aaaaTATATa
Potri.009G042500	TFBS_0130	AT-Hook	-1764	-	caaaTATATc
Potri.009G052000	TFBS_0130	AT-Hook	-580	-	ttatTATATt
Potri.009G052000	TFBS_0130	AT-Hook	-427	-	atatTATATt
Potri.009G052000	TFBS_0130	AT-Hook	-422	-	atatTATATt
Potri.009G052000	TFBS_0130	AT-Hook	-69	-	aaaaTATATt
Potri.009G052000	TFBS_0130	AT-Hook	-1593	+	aATATAttta
Potri.009G052000	TFBS_0130	AT-Hook	-67	+	aATATAtttt
Potri.009G057500	TFBS_0130	AT-Hook	-157	-	tattTATATa
Potri.009G057500	TFBS_0130	AT-Hook	-68	-	aaaaTATATa
Potri.009G057500	TFBS_0130	AT-Hook	-1118	+	aATATAaata
Potri.009G057500	TFBS_0130	AT-Hook	-287	+	tATATAatta
Potri.009G057600	TFBS_0130	AT-Hook	-572	+	cATATAattt
Potri.009G057600	TFBS_0130	AT-Hook	-492	+	tATATAatta
Potri.009G062800	TFBS_0130	AT-Hook	-1454	-	ttatTATATa
Potri.009G062800	TFBS_0130	AT-Hook	-819	-	aaaaTATATa
Potri.009G062800	TFBS_0130	AT-Hook	-486	+	aATATAatga
Potri.009G063400	TFBS_0130	AT-Hook	-931	-	aaaaTATATg
Potri.009G063400	TFBS_0130	AT-Hook	-822	-	aaaaTATATa
Potri.009G063400	TFBS_0130	AT-Hook	-406	+	aATATAattt
Potri.009G076300	TFBS_0130	AT-Hook	-1147	-	aaatTATATc
Potri.009G076300	TFBS_0130	AT-Hook	-659	-	aaaaTATATt
Potri.009G076300	TFBS_0130	AT-Hook	-551	-	aaaaTATATa
Potri.009G076300	TFBS_0130	AT-Hook	-164	+	aATATAattt
Potri.009G095800	TFBS_0130	AT-Hook	-1802	-	tgatTATATc
Potri.009G095800	TFBS_0130	AT-Hook	-1465	-	gaatTATATt
Potri.009G095800	TFBS_0130	AT-Hook	-898	-	ttatTATATt
Potri.009G095800	TFBS_0130	AT-Hook	-1763	+	tATATAtttt
Potri.009G095800	TFBS_0130	AT-Hook	-994	+	tATATAtttt
Potri.009G095800	TFBS_0130	AT-Hook	-524	+	aATATAatct
Potri.009G095800	TFBS_0130	AT-Hook	-399	+	aATATAatta
Potri.009G099800	TFBS_0130	AT-Hook	-1007	-	ctatTATATt
Potri.009G099800	TFBS_0130	AT-Hook	-1721	+	aATATAttta
Potri.009G102700	TFBS_0130	AT-Hook	-382	-	aaatTATATt
Potri.009G102700	TFBS_0130	AT-Hook	-1982	+	tATATAaatt
Potri.009G123600	TFBS_0130	AT-Hook	-1667	-	taaaTATATt
Potri.009G123600	TFBS_0130	AT-Hook	-301	-	aaaaTATATt
Potri.009G123600	TFBS_0130	AT-Hook	-1665	+	aATATAtttt
Potri.009G123600	TFBS_0130	AT-Hook	-1485	+	cATATAttta
Potri.009G123600	TFBS_0130	AT-Hook	-1282	+	aATATAatta
Potri.009G123600	TFBS_0130	AT-Hook	-299	+	aATATAtttt
Potri.009G139700	TFBS_0130	AT-Hook	-339	-	aaatTATATt
Potri.009G139700	TFBS_0130	AT-Hook	-666	+	aATATAataa
Potri.009G139700	TFBS_0130	AT-Hook	-33	+	cATATAataa
Potri.009G139800	TFBS_0130	AT-Hook	-1938	-	ggatTATATt
Potri.009G139800	TFBS_0130	AT-Hook	-1594	-	aaaaTATATt
Potri.009G139800	TFBS_0130	AT-Hook	-1371	-	taatTATATa
Potri.009G139800	TFBS_0130	AT-Hook	-585	-	gaaaTATATa
Potri.009G139800	TFBS_0130	AT-Hook	-321	-	taatTATATa
Potri.009G139800	TFBS_0130	AT-Hook	-196	-	aaaaTATATt
Potri.009G139800	TFBS_0130	AT-Hook	-1418	+	aATATAatat
Potri.009G139800	TFBS_0130	AT-Hook	-732	+	gATATAttta
Potri.009G139800	TFBS_0130	AT-Hook	-647	+	aATATAtttt
Potri.009G139800	TFBS_0130	AT-Hook	-303	+	cATATAatgc
Potri.009G139800	TFBS_0130	AT-Hook	-181	+	aATATAtttt
Potri.010G036100	TFBS_0130	AT-Hook	-1491	-	taatTATATc
Potri.010G036100	TFBS_0130	AT-Hook	-1347	-	ttatTATATc
Potri.010G036100	TFBS_0130	AT-Hook	-356	-	aaaaTATATa
Potri.010G036100	TFBS_0130	AT-Hook	-352	+	tATATAtttt
Potri.010G057000	TFBS_0130	AT-Hook	-1944	-	aaaaTATATa
Potri.010G057000	TFBS_0130	AT-Hook	-1813	-	aaaaTATATa
Potri.010G104400	TFBS_0130	AT-Hook	-1533	-	taatTATATt
Potri.010G104400	TFBS_0130	AT-Hook	-1483	+	tATATAttta
Potri.010G125400	TFBS_0130	AT-Hook	-995	-	ttatTATATt
Potri.010G125400	TFBS_0130	AT-Hook	-1036	+	aATATAttta
Potri.010G125400	TFBS_0130	AT-Hook	-111	+	tATATAataa
Potri.010G134500	TFBS_0130	AT-Hook	-1420	-	tattTATATc
Potri.010G134500	TFBS_0130	AT-Hook	-1270	-	atatTATATt
Potri.010G134500	TFBS_0130	AT-Hook	-417	-	aaaaTATATt
Potri.010G134500	TFBS_0130	AT-Hook	-12	-	cattTATATa
Potri.010G134500	TFBS_0130	AT-Hook	-1350	+	aATATAattt
Potri.010G134500	TFBS_0130	AT-Hook	-1317	+	tATATAatta
Potri.010G175100	TFBS_0130	AT-Hook	-1153	-	tgatTATATc
Potri.010G175100	TFBS_0130	AT-Hook	-815	-	aaatTATATt
Potri.010G175100	TFBS_0130	AT-Hook	-427	-	gaaaTATATt
Potri.010G175100	TFBS_0130	AT-Hook	-1752	+	tATATAtttt
Potri.010G175100	TFBS_0130	AT-Hook	-1108	+	tATATAtttt
Potri.010G183500	TFBS_0130	AT-Hook	-1797	+	tATATAatat
Potri.010G183500	TFBS_0130	AT-Hook	-1790	+	tATATAatat
Potri.010G183600	TFBS_0130	AT-Hook	-576	+	gATATAttta
Potri.010G193100	TFBS_0130	AT-Hook	-1764	-	aaaaTATATa
Potri.010G193100	TFBS_0130	AT-Hook	-1760	+	tATATAataa
Potri.010G193100	TFBS_0130	AT-Hook	-1727	+	gATATAatca
Potri.010G224100	TFBS_0130	AT-Hook	-1320	-	ttatTATATa
Potri.010G224100	TFBS_0130	AT-Hook	-1498	+	aATATAtttt
Potri.010G224100	TFBS_0130	AT-Hook	-676	+	gATATAatta
Potri.010G224100	TFBS_0130	AT-Hook	-504	+	tATATAatta
Potri.010G224200	TFBS_0130	AT-Hook	-1901	-	aaaaTATATg
Potri.010G224200	TFBS_0130	AT-Hook	-1176	-	aaaaTATATa
Potri.010G224200	TFBS_0130	AT-Hook	-760	-	gaaaTATATc
Potri.010G224200	TFBS_0130	AT-Hook	-456	-	aaatTATATc
Potri.010G224200	TFBS_0130	AT-Hook	-1194	+	cATATAtttc
Potri.010G224200	TFBS_0130	AT-Hook	-1172	+	tATATAaatt
Potri.010G224200	TFBS_0130	AT-Hook	-629	+	gATATAaata
Potri.010G230200	TFBS_0130	AT-Hook	-1539	+	tATATAatcc
Potri.010G236900	TFBS_0130	AT-Hook	-1824	-	gaaaTATATt
Potri.010G236900	TFBS_0130	AT-Hook	-1659	-	taaaTATATa
Potri.010G236900	TFBS_0130	AT-Hook	-1822	+	aATATAtttt
Potri.011G027300	TFBS_0130	AT-Hook	-1585	-	tattTATATt
Potri.011G027300	TFBS_0130	AT-Hook	-517	-	caatTATATg
Potri.011G027300	TFBS_0130	AT-Hook	-1402	+	aATATAatct
Potri.011G059500	TFBS_0130	AT-Hook	-1675	+	tATATAatat
Potri.011G059500	TFBS_0130	AT-Hook	-809	+	aATATAtttt
Potri.011G059500	TFBS_0130	AT-Hook	-348	+	tATATAttta
Potri.011G059600	TFBS_0130	AT-Hook	-170	-	ctatTATATc
Potri.011G059600	TFBS_0130	AT-Hook	-1712	+	aATATAtttt
Potri.011G059600	TFBS_0130	AT-Hook	-1109	+	cATATAtttt
Potri.011G059600	TFBS_0130	AT-Hook	-808	+	tATATAtttc
Potri.011G062300	TFBS_0130	AT-Hook	-1591	-	gtatTATATc
Potri.011G062300	TFBS_0130	AT-Hook	-195	+	tATATAtttg
Potri.011G062300	TFBS_0130	AT-Hook	-67	+	cATATAattt
Potri.011G062300	TFBS_0130	AT-Hook	-54	+	tATATAttta
Potri.011G071100	TFBS_0130	AT-Hook	-1573	-	taatTATATt
Potri.011G071100	TFBS_0130	AT-Hook	-1286	-	caaaTATATg
Potri.011G071100	TFBS_0130	AT-Hook	-1005	-	taaaTATATt
Potri.011G071100	TFBS_0130	AT-Hook	-34	-	agatTATATt
Potri.011G071100	TFBS_0130	AT-Hook	-967	+	aATATAttta
Potri.011G120300	TFBS_0130	AT-Hook	-1523	-	acatTATATa
Potri.011G120300	TFBS_0130	AT-Hook	-1463	-	acatTATATa
Potri.011G120300	TFBS_0130	AT-Hook	-938	-	tgatTATATt
Potri.011G120300	TFBS_0130	AT-Hook	-1519	+	tATATAaatt
Potri.011G148100	TFBS_0130	AT-Hook	-407	-	ttatTATATa
Potri.011G148100	TFBS_0130	AT-Hook	-174	-	aaaaTATATt
Potri.011G148100	TFBS_0130	AT-Hook	-133	-	atatTATATg
Potri.011G148100	TFBS_0130	AT-Hook	-119	-	gaatTATATt
Potri.011G148100	TFBS_0130	AT-Hook	-315	+	cATATAataa
Potri.011G150500	TFBS_0130	AT-Hook	-1857	-	caaaTATATa
Potri.011G150500	TFBS_0130	AT-Hook	-1849	+	tATATAtttt
Potri.012G006400	TFBS_0130	AT-Hook	-1514	-	aaaaTATATa
Potri.012G006400	TFBS_0130	AT-Hook	-1116	-	caatTATATa
Potri.012G006400	TFBS_0130	AT-Hook	-711	-	tattTATATa
Potri.012G006400	TFBS_0130	AT-Hook	-698	-	aaatTATATa
Potri.012G006400	TFBS_0130	AT-Hook	-579	-	aaaaTATATc
Potri.012G006400	TFBS_0130	AT-Hook	-288	-	tattTATATa
Potri.012G006400	TFBS_0130	AT-Hook	-57	-	aaaaTATATa
Potri.012G006400	TFBS_0130	AT-Hook	-1112	+	tATATAatta
Potri.012G006400	TFBS_0130	AT-Hook	-1074	+	aATATAataa
Potri.012G006400	TFBS_0130	AT-Hook	-651	+	aATATAaata
Potri.012G006400	TFBS_0130	AT-Hook	-284	+	tATATAaatg
Potri.012G006800	TFBS_0130	AT-Hook	-1938	-	ttatTATATt
Potri.012G006800	TFBS_0130	AT-Hook	-1898	-	agatTATATc
Potri.012G006800	TFBS_0130	AT-Hook	-1520	-	caaaTATATa
Potri.012G006800	TFBS_0130	AT-Hook	-1254	-	tattTATATt
Potri.012G006800	TFBS_0130	AT-Hook	-1222	-	atatTATATt
Potri.012G006800	TFBS_0130	AT-Hook	-164	-	caatTATATt
Potri.012G006800	TFBS_0130	AT-Hook	-1597	+	aATATAattt
Potri.012G006800	TFBS_0130	AT-Hook	-694	+	aATATAattt
Potri.012G006800	TFBS_0130	AT-Hook	-536	+	aATATAataa
Potri.012G006800	TFBS_0130	AT-Hook	-329	+	aATATAttta
Potri.012G042800	TFBS_0130	AT-Hook	-1216	-	taaaTATATa
Potri.012G042800	TFBS_0130	AT-Hook	-1012	-	aaatTATATt
Potri.012G042800	TFBS_0130	AT-Hook	-1234	+	tATATAaata
Potri.012G048900	TFBS_0130	AT-Hook	-1590	-	caaaTATATt
Potri.012G048900	TFBS_0130	AT-Hook	-1542	-	tgatTATATt
Potri.012G048900	TFBS_0130	AT-Hook	-1189	-	aattTATATa
Potri.012G048900	TFBS_0130	AT-Hook	-1853	+	aATATAataa
Potri.012G048900	TFBS_0130	AT-Hook	-1588	+	aATATAtttt
Potri.012G048900	TFBS_0130	AT-Hook	-1512	+	tATATAaatt
Potri.012G048900	TFBS_0130	AT-Hook	-1496	+	aATATAtttt
Potri.012G048900	TFBS_0130	AT-Hook	-1453	+	tATATAtttt
Potri.012G048900	TFBS_0130	AT-Hook	-1185	+	tATATAataa
Potri.012G048900	TFBS_0130	AT-Hook	-163	+	tATATAatat
Potri.012G048900	TFBS_0130	AT-Hook	-158	+	aATATAataa
Potri.012G076500	TFBS_0130	AT-Hook	-1828	-	acatTATATt
Potri.012G076500	TFBS_0130	AT-Hook	-747	-	aaaaTATATt
Potri.012G076500	TFBS_0130	AT-Hook	-1443	+	cATATAtttt
Potri.012G095000	TFBS_0130	AT-Hook	-117	-	cattTATATa
Potri.012G095000	TFBS_0130	AT-Hook	-1402	+	aATATAtttg
Potri.012G095000	TFBS_0130	AT-Hook	-1391	+	tATATAatta
Potri.012G095000	TFBS_0130	AT-Hook	-555	+	aATATAatat
Potri.013G066800	TFBS_0130	AT-Hook	-1938	-	ttatTATATa
Potri.013G066800	TFBS_0130	AT-Hook	-1893	-	taatTATATc
Potri.013G066800	TFBS_0130	AT-Hook	-1380	-	aaaaTATATt
Potri.013G066800	TFBS_0130	AT-Hook	-604	-	caatTATATa
Potri.013G066800	TFBS_0130	AT-Hook	-1934	+	tATATAatta
Potri.013G066800	TFBS_0130	AT-Hook	-1378	+	aATATAtttg
Potri.013G066800	TFBS_0130	AT-Hook	-1233	+	aATATAatgt
Potri.013G083600	TFBS_0130	AT-Hook	-326	-	tattTATATt
Potri.013G083600	TFBS_0130	AT-Hook	-1257	+	tATATAatta
Potri.013G083600	TFBS_0130	AT-Hook	-1193	+	tATATAaatt
Potri.013G120800	TFBS_0130	AT-Hook	-547	-	gaatTATATt
Potri.013G120800	TFBS_0130	AT-Hook	-1371	+	tATATAatac
Potri.013G121400	TFBS_0130	AT-Hook	-816	+	tATATAaatt
Potri.013G121400	TFBS_0130	AT-Hook	-669	+	aATATAattt
Potri.013G121400	TFBS_0130	AT-Hook	-290	+	tATATAatgg
Potri.013G121800	TFBS_0130	AT-Hook	-704	-	ttatTATATt
Potri.013G121800	TFBS_0130	AT-Hook	-674	-	aaaaTATATt
Potri.013G121800	TFBS_0130	AT-Hook	-620	-	aaaaTATATg
Potri.013G121800	TFBS_0130	AT-Hook	-672	+	aATATAttta
Potri.013G121800	TFBS_0130	AT-Hook	-595	+	tATATAatag
Potri.013G122500	TFBS_0130	AT-Hook	-1050	-	aaaaTATATt
Potri.013G122500	TFBS_0130	AT-Hook	-1022	-	aaatTATATt
Potri.013G122500	TFBS_0130	AT-Hook	-859	-	aaaaTATATa
Potri.013G122500	TFBS_0130	AT-Hook	-792	-	aattTATATa
Potri.013G122500	TFBS_0130	AT-Hook	-63	-	atatTATATt
Potri.013G122500	TFBS_0130	AT-Hook	-52	-	ttatTATATt
Potri.013G122500	TFBS_0130	AT-Hook	-1531	+	aATATAataa
Potri.013G122500	TFBS_0130	AT-Hook	-1461	+	tATATAattt
Potri.013G122500	TFBS_0130	AT-Hook	-1360	+	aATATAtttg
Potri.013G122500	TFBS_0130	AT-Hook	-1291	+	aATATAatca
Potri.013G122500	TFBS_0130	AT-Hook	-1048	+	aATATAtttt
Potri.013G122500	TFBS_0130	AT-Hook	-855	+	tATATAatat
Potri.013G122500	TFBS_0130	AT-Hook	-561	+	tATATAtttg
Potri.013G122500	TFBS_0130	AT-Hook	-483	+	tATATAtttt
Potri.013G122500	TFBS_0130	AT-Hook	-312	+	tATATAtttt
Potri.013G136300	TFBS_0130	AT-Hook	-418	+	tATATAaatt
Potri.013G136400	TFBS_0130	AT-Hook	-766	-	aaaaTATATt
Potri.013G136400	TFBS_0130	AT-Hook	-441	+	tATATAaatt
Potri.013G152700	TFBS_0130	AT-Hook	-771	+	aATATAaata
Potri.013G152700	TFBS_0130	AT-Hook	-51	+	cATATAatct
Potri.013G154400	TFBS_0130	AT-Hook	-1333	-	ccatTATATt
Potri.013G154400	TFBS_0130	AT-Hook	-940	-	aaaaTATATa
Potri.013G154400	TFBS_0130	AT-Hook	-805	-	gaaaTATATt
Potri.013G154400	TFBS_0130	AT-Hook	-45	-	ggatTATATg
Potri.013G154400	TFBS_0130	AT-Hook	-790	+	aATATAtttt
Potri.013G156500	TFBS_0130	AT-Hook	-1906	-	aaaaTATATt
Potri.013G156500	TFBS_0130	AT-Hook	-510	-	caatTATATt
Potri.013G156500	TFBS_0130	AT-Hook	-1895	+	aATATAattt
Potri.013G156500	TFBS_0130	AT-Hook	-1683	+	aATATAattt
Potri.013G156500	TFBS_0130	AT-Hook	-1052	+	gATATAatta
Potri.013G156500	TFBS_0130	AT-Hook	-523	+	tATATAatct
Potri.013G156800	TFBS_0130	AT-Hook	-623	+	tATATAatat
Potri.014G100600	TFBS_0130	AT-Hook	-1340	-	tcatTATATc
Potri.014G100600	TFBS_0130	AT-Hook	-521	+	tATATAaatg
Potri.014G106500	TFBS_0130	AT-Hook	-1929	+	aATATAattt
Potri.014G106500	TFBS_0130	AT-Hook	-1080	+	aATATAattg
Potri.014G106500	TFBS_0130	AT-Hook	-832	+	aATATAattt
Potri.014G106500	TFBS_0130	AT-Hook	-260	+	tATATAatca
Potri.014G106600	TFBS_0130	AT-Hook	-1416	-	aaatTATATt
Potri.014G106600	TFBS_0130	AT-Hook	-1393	-	aaaaTATATt
Potri.014G106600	TFBS_0130	AT-Hook	-1214	-	caatTATATt
Potri.014G106600	TFBS_0130	AT-Hook	-962	-	tattTATATc
Potri.014G106600	TFBS_0130	AT-Hook	-1468	+	aATATAatac
Potri.014G106600	TFBS_0130	AT-Hook	-1391	+	aATATAttta
Potri.014G106600	TFBS_0130	AT-Hook	-830	+	aATATAaata
Potri.014G106600	TFBS_0130	AT-Hook	-131	+	tATATAtttc
Potri.014G143200	TFBS_0130	AT-Hook	-1178	-	taaaTATATa
Potri.014G143200	TFBS_0130	AT-Hook	-799	-	aaatTATATc
Potri.014G143200	TFBS_0130	AT-Hook	-1174	+	tATATAaata
Potri.015G003500	TFBS_0130	AT-Hook	-1134	-	ggatTATATg
Potri.015G003500	TFBS_0130	AT-Hook	-1215	+	tATATAatta
Potri.015G040400	TFBS_0130	AT-Hook	-1831	+	tATATAaata
Potri.015G040400	TFBS_0130	AT-Hook	-1416	+	tATATAaatc
Potri.015G040400	TFBS_0130	AT-Hook	-134	+	gATATAatta
Potri.015G040600	TFBS_0130	AT-Hook	-1830	-	aaaaTATATt
Potri.015G040600	TFBS_0130	AT-Hook	-497	-	aaaaTATATt
Potri.015G040600	TFBS_0130	AT-Hook	-1214	+	aATATAtttt
Potri.016G023300	TFBS_0130	AT-Hook	-644	-	gaaaTATATa
Potri.016G023300	TFBS_0130	AT-Hook	-259	-	aaatTATATt
Potri.016G031100	TFBS_0130	AT-Hook	-182	-	aaaaTATATt
Potri.016G031100	TFBS_0130	AT-Hook	-1048	+	aATATAtttg
Potri.016G031100	TFBS_0130	AT-Hook	-680	+	tATATAaatt
Potri.016G031100	TFBS_0130	AT-Hook	-261	+	gATATAtttg
Potri.016G031100	TFBS_0130	AT-Hook	-92	+	aATATAtttg
Potri.016G058200	TFBS_0130	AT-Hook	-1774	-	aaatTATATg
Potri.016G058200	TFBS_0130	AT-Hook	-1379	-	aaaaTATATt
Potri.016G058200	TFBS_0130	AT-Hook	-455	-	tgatTATATt
Potri.016G058200	TFBS_0130	AT-Hook	-256	-	ttatTATATt
Potri.016G058200	TFBS_0130	AT-Hook	-1394	+	aATATAtttt
Potri.016G058200	TFBS_0130	AT-Hook	-1377	+	aATATAtttt
Potri.016G058200	TFBS_0130	AT-Hook	-432	+	tATATAaata
Potri.016G078300	TFBS_0130	AT-Hook	-1405	-	aaaaTATATg
Potri.016G078300	TFBS_0130	AT-Hook	-706	-	taatTATATa
Potri.016G078300	TFBS_0130	AT-Hook	-1395	+	aATATAatta
Potri.016G078300	TFBS_0130	AT-Hook	-700	+	tATATAatag
Potri.016G078300	TFBS_0130	AT-Hook	-594	+	cATATAatat
Potri.016G078300	TFBS_0130	AT-Hook	-357	+	aATATAatta
Potri.016G078300	TFBS_0130	AT-Hook	-122	+	aATATAattg
Potri.016G091100	TFBS_0130	AT-Hook	-1791	-	aaaaTATATa
Potri.016G091100	TFBS_0130	AT-Hook	-1242	-	gattTATATa
Potri.016G091100	TFBS_0130	AT-Hook	-796	-	taatTATATa
Potri.016G106000	TFBS_0130	AT-Hook	-135	-	ctatTATATa
Potri.016G106000	TFBS_0130	AT-Hook	-414	+	aATATAaata
Potri.016G106000	TFBS_0130	AT-Hook	-361	+	tATATAattg
Potri.016G112000	TFBS_0130	AT-Hook	-1241	-	ttatTATATa
Potri.016G112000	TFBS_0130	AT-Hook	-1237	+	tATATAatta
Potri.016G112000	TFBS_0130	AT-Hook	-795	+	tATATAatta
Potri.016G112000	TFBS_0130	AT-Hook	-302	+	tATATAtttt
Potri.016G132800	TFBS_0130	AT-Hook	-1483	-	aaaaTATATt
Potri.016G132800	TFBS_0130	AT-Hook	-1414	-	aaaaTATATt
Potri.016G132800	TFBS_0130	AT-Hook	-717	-	taatTATATa
Potri.016G132800	TFBS_0130	AT-Hook	-625	-	taaaTATATt
Potri.016G132800	TFBS_0130	AT-Hook	-1481	+	aATATAtttt
Potri.016G132800	TFBS_0130	AT-Hook	-1399	+	aATATAtttt
Potri.016G132800	TFBS_0130	AT-Hook	-912	+	tATATAatcc
Potri.016G132900	TFBS_0130	AT-Hook	-1978	-	tcatTATATg
Potri.016G132900	TFBS_0130	AT-Hook	-840	-	ttatTATATa
Potri.016G132900	TFBS_0130	AT-Hook	-753	-	tattTATATa
Potri.016G132900	TFBS_0130	AT-Hook	-461	-	aaatTATATa
Potri.016G132900	TFBS_0130	AT-Hook	-749	+	tATATAatat
Potri.016G132900	TFBS_0130	AT-Hook	-744	+	aATATAatct
Potri.017G033600	TFBS_0130	AT-Hook	-952	+	tATATAatta
Potri.017G033600	TFBS_0130	AT-Hook	-921	+	tATATAtttt
Potri.017G037900	TFBS_0130	AT-Hook	-1325	-	gaaaTATATt
Potri.017G037900	TFBS_0130	AT-Hook	-928	+	tATATAtttt
Potri.017G037900	TFBS_0130	AT-Hook	-129	+	cATATAttta
Potri.017G038000	TFBS_0130	AT-Hook	-1254	-	caatTATATt
Potri.017G038000	TFBS_0130	AT-Hook	-1120	+	gATATAttta
Potri.018G015500	TFBS_0130	AT-Hook	-619	-	ctatTATATa
Potri.018G015500	TFBS_0130	AT-Hook	-532	-	aaaaTATATc
Potri.018G015500	TFBS_0130	AT-Hook	-518	-	aaatTATATa
Potri.018G015500	TFBS_0130	AT-Hook	-514	+	tATATAtttt
Potri.018G015500	TFBS_0130	AT-Hook	-462	+	aATATAtttt
Potri.018G070300	TFBS_0130	AT-Hook	-1531	+	aATATAataa
Potri.018G070300	TFBS_0130	AT-Hook	-925	+	aATATAataa
Potri.018G070300	TFBS_0130	AT-Hook	-748	+	aATATAataa
Potri.018G070300	TFBS_0130	AT-Hook	-663	+	aATATAatta
Potri.018G070300	TFBS_0130	AT-Hook	-128	+	aATATAatat
Potri.018G070300	TFBS_0130	AT-Hook	-123	+	aATATAatct
Potri.018G089900	TFBS_0130	AT-Hook	-1141	-	taatTATATt
Potri.018G089900	TFBS_0130	AT-Hook	-1135	-	tattTATATt
Potri.018G089900	TFBS_0130	AT-Hook	-1055	-	aaatTATATc
Potri.018G089900	TFBS_0130	AT-Hook	-1741	+	tATATAtttt
Potri.018G089900	TFBS_0130	AT-Hook	-985	+	aATATAatat
Potri.018G089900	TFBS_0130	AT-Hook	-980	+	aATATAatta
Potri.018G089900	TFBS_0130	AT-Hook	-326	+	aATATAatat
Potri.018G094200	TFBS_0130	AT-Hook	-1806	-	taaaTATATt
Potri.018G094200	TFBS_0130	AT-Hook	-730	-	caatTATATa
Potri.018G094200	TFBS_0130	AT-Hook	-1904	+	cATATAattg
Potri.018G094200	TFBS_0130	AT-Hook	-1804	+	aATATAtttt
Potri.018G094200	TFBS_0130	AT-Hook	-1279	+	aATATAatga
Potri.018G094200	TFBS_0130	AT-Hook	-726	+	tATATAataa
Potri.018G105500	TFBS_0130	AT-Hook	-1383	-	aaaaTATATa
Potri.018G105500	TFBS_0130	AT-Hook	-372	-	ttatTATATg
Potri.018G105500	TFBS_0130	AT-Hook	-299	-	cattTATATa
Potri.018G105500	TFBS_0130	AT-Hook	-172	-	tattTATATa
Potri.018G105500	TFBS_0130	AT-Hook	-137	-	aaaaTATATt
Potri.018G105500	TFBS_0130	AT-Hook	-1781	+	tATATAtttt
Potri.018G105500	TFBS_0130	AT-Hook	-203	+	gATATAaata
Potri.018G105500	TFBS_0130	AT-Hook	-168	+	tATATAaatt
Potri.018G105500	TFBS_0130	AT-Hook	-135	+	aATATAtttg
Potri.018G109900	TFBS_0130	AT-Hook	-857	-	aaaaTATATa
Potri.018G131600	TFBS_0130	AT-Hook	-1818	-	tcatTATATt
Potri.018G131600	TFBS_0130	AT-Hook	-1849	+	tATATAtttc
Potri.018G131600	TFBS_0130	AT-Hook	-503	+	tATATAaatt
Potri.018G136900	TFBS_0130	AT-Hook	-521	-	atatTATATa
Potri.018G136900	TFBS_0130	AT-Hook	-277	-	atatTATATt
Potri.018G136900	TFBS_0130	AT-Hook	-583	+	aATATAttta
Potri.018G136900	TFBS_0130	AT-Hook	-74	+	tATATAattt
Potri.018G146100	TFBS_0130	AT-Hook	-401	-	aaaaTATATa
Potri.018G146100	TFBS_0130	AT-Hook	-1520	+	aATATAtttc
Potri.018G146100	TFBS_0130	AT-Hook	-1127	+	tATATAataa
Potri.018G146100	TFBS_0130	AT-Hook	-397	+	tATATAtttt
Potri.019G001200	TFBS_0130	AT-Hook	-1407	-	taatTATATg
Potri.019G001200	TFBS_0130	AT-Hook	-1340	-	aaaaTATATa
Potri.019G001200	TFBS_0130	AT-Hook	-1278	-	caaaTATATa
Potri.019G001200	TFBS_0130	AT-Hook	-906	-	taatTATATa
Potri.019G001200	TFBS_0130	AT-Hook	-741	-	aattTATATa
Potri.019G001200	TFBS_0130	AT-Hook	-541	-	aaaaTATATa
Potri.019G001200	TFBS_0130	AT-Hook	-200	-	atatTATATc
Potri.019G001200	TFBS_0130	AT-Hook	-1951	+	aATATAaata
Potri.019G001200	TFBS_0130	AT-Hook	-1925	+	tATATAatga
Potri.019G001200	TFBS_0130	AT-Hook	-1433	+	tATATAtttt
Potri.019G001200	TFBS_0130	AT-Hook	-1336	+	tATATAaatg
Potri.019G001200	TFBS_0130	AT-Hook	-1050	+	aATATAtttt
Potri.019G001200	TFBS_0130	AT-Hook	-746	+	aATATAattt
Potri.019G001200	TFBS_0130	AT-Hook	-737	+	tATATAtttt
Potri.019G001400	TFBS_0130	AT-Hook	-1988	-	aaatTATATt
Potri.019G001400	TFBS_0130	AT-Hook	-1704	+	tATATAatga
Potri.019G001400	TFBS_0130	AT-Hook	-1544	+	tATATAtttg
Potri.019G001400	TFBS_0130	AT-Hook	-1378	+	aATATAaata
Potri.019G001400	TFBS_0130	AT-Hook	-971	+	tATATAtttt
Potri.019G049500	TFBS_0130	AT-Hook	-1065	-	caaaTATATc
Potri.019G049500	TFBS_0130	AT-Hook	-748	-	ggatTATATa
Potri.019G063200	TFBS_0130	AT-Hook	-1618	-	tattTATATt
Potri.019G063200	TFBS_0130	AT-Hook	-625	-	tattTATATa
Potri.019G063200	TFBS_0130	AT-Hook	-488	-	caatTATATg
Potri.019G063200	TFBS_0130	AT-Hook	-1622	+	gATATAttta
Potri.019G063200	TFBS_0130	AT-Hook	-1416	+	aATATAatct
Potri.019G063200	TFBS_0130	AT-Hook	-921	+	gATATAattt
Potri.019G088500	TFBS_0130	AT-Hook	-1499	-	gaaaTATATt
Potri.019G088500	TFBS_0130	AT-Hook	-833	-	gcatTATATc
Potri.019G088500	TFBS_0130	AT-Hook	-331	-	aaatTATATt
Potri.019G088500	TFBS_0130	AT-Hook	-1497	+	aATATAtttt
Potri.019G088500	TFBS_0130	AT-Hook	-557	+	cATATAatca
Potri.019G088500	TFBS_0130	AT-Hook	-218	+	gATATAataa
Potri.019G088600	TFBS_0130	AT-Hook	-681	-	gcatTATATt
Potri.019G088600	TFBS_0130	AT-Hook	-22	-	cgatTATATa
Potri.019G088600	TFBS_0130	AT-Hook	-1519	+	cATATAataa
Potri.019G088600	TFBS_0130	AT-Hook	-1491	+	gATATAatat
Potri.019G088600	TFBS_0130	AT-Hook	-1413	+	aATATAataa
Potri.019G088600	TFBS_0130	AT-Hook	-1024	+	aATATAattt
Potri.019G088600	TFBS_0130	AT-Hook	-376	+	cATATAatca
Potri.019G088600	TFBS_0130	AT-Hook	-90	+	tATATAaata
Potri.019G093000	TFBS_0130	AT-Hook	-1746	-	gaaaTATATa
Potri.019G093000	TFBS_0130	AT-Hook	-1391	-	taaaTATATa
Potri.019G093000	TFBS_0130	AT-Hook	-1348	-	gaaaTATATt
Potri.019G093000	TFBS_0130	AT-Hook	-376	-	atatTATATt
Potri.019G093000	TFBS_0130	AT-Hook	-204	-	ttatTATATa
Potri.019G093000	TFBS_0130	AT-Hook	-1563	+	gATATAatta
Potri.019G093000	TFBS_0130	AT-Hook	-1531	+	aATATAatta
Potri.019G093000	TFBS_0130	AT-Hook	-523	+	gATATAtttt
Potri.019G093100	TFBS_0130	AT-Hook	-1338	-	caatTATATt
Potri.019G093100	TFBS_0130	AT-Hook	-360	-	taaaTATATt
Potri.019G102900	TFBS_0130	AT-Hook	-1980	-	gaaaTATATa
Potri.019G102900	TFBS_0130	AT-Hook	-353	-	agatTATATt
Potri.019G102900	TFBS_0130	AT-Hook	-307	-	tcatTATATa
Potri.019G130700	TFBS_0130	AT-Hook	-1924	-	ggatTATATa
Potri.019G130700	TFBS_0130	AT-Hook	-426	+	aATATAattt
Potri.001G011500	TFBS_0131	AT-Hook	-1022	-	TTTATtttt
Potri.001G011500	TFBS_0131	AT-Hook	-963	-	TTTATtagc
Potri.001G011500	TFBS_0131	AT-Hook	-819	-	TTTATcggt
Potri.001G011500	TFBS_0131	AT-Hook	-420	-	TTTATtgag
Potri.001G011500	TFBS_0131	AT-Hook	-1202	+	aaaaATAAA
Potri.001G025200	TFBS_0131	AT-Hook	-1959	-	TTTATtcta
Potri.001G025200	TFBS_0131	AT-Hook	-1468	-	TTTATtgca
Potri.001G025200	TFBS_0131	AT-Hook	-1077	-	TTTATtatc
Potri.001G025200	TFBS_0131	AT-Hook	-436	-	TTTATtcaa
Potri.001G025200	TFBS_0131	AT-Hook	-1755	+	tggaATAAA
Potri.001G025200	TFBS_0131	AT-Hook	-1697	+	taaaATAAA
Potri.001G025200	TFBS_0131	AT-Hook	-1560	+	aggaATAAA
Potri.001G025200	TFBS_0131	AT-Hook	-1186	+	caaaATAAA
Potri.001G025200	TFBS_0131	AT-Hook	-1146	+	ataaATAAA
Potri.001G025200	TFBS_0131	AT-Hook	-203	+	tataATAAA
Potri.001G036900	TFBS_0131	AT-Hook	-1025	-	TTTATtgtt
Potri.001G036900	TFBS_0131	AT-Hook	-1987	+	tcaaATAAA
Potri.001G036900	TFBS_0131	AT-Hook	-1853	+	aaaaATAAA
Potri.001G036900	TFBS_0131	AT-Hook	-1728	+	gaaaATAAA
Potri.001G036900	TFBS_0131	AT-Hook	-1646	+	atggATAAA
Potri.001G036900	TFBS_0131	AT-Hook	-1091	+	caaaATAAA
Potri.001G036900	TFBS_0131	AT-Hook	-997	+	tgaaATAAA
Potri.001G036900	TFBS_0131	AT-Hook	-859	+	taaaATAAA
Potri.001G036900	TFBS_0131	AT-Hook	-424	+	tcaaATAAA
Potri.001G036900	TFBS_0131	AT-Hook	-320	+	acaaATAAA
Potri.001G036900	TFBS_0131	AT-Hook	-260	+	acaaATAAA
Potri.001G042900	TFBS_0131	AT-Hook	-1872	-	TTTATtata
Potri.001G042900	TFBS_0131	AT-Hook	-1690	-	TTTATtatt
Potri.001G042900	TFBS_0131	AT-Hook	-1064	-	TTTATtttt
Potri.001G042900	TFBS_0131	AT-Hook	-881	-	TTTATactc
Potri.001G042900	TFBS_0131	AT-Hook	-857	-	TTTATtata
Potri.001G042900	TFBS_0131	AT-Hook	-790	-	TTTATtatt
Potri.001G042900	TFBS_0131	AT-Hook	-562	-	TTTATtact
Potri.001G042900	TFBS_0131	AT-Hook	-113	-	TTTATtttt
Potri.001G042900	TFBS_0131	AT-Hook	-1834	+	aagaATAAA
Potri.001G042900	TFBS_0131	AT-Hook	-1821	+	aaaaATAAA
Potri.001G042900	TFBS_0131	AT-Hook	-999	+	atcaATAAA
Potri.001G042900	TFBS_0131	AT-Hook	-458	+	ataaATAAA
Potri.001G045100	TFBS_0131	AT-Hook	-1797	-	TTTATttca
Potri.001G045100	TFBS_0131	AT-Hook	-1258	-	TTTATtata
Potri.001G045100	TFBS_0131	AT-Hook	-1018	-	TTTATtcgt
Potri.001G045100	TFBS_0131	AT-Hook	-939	-	TTTATtcgt
Potri.001G045100	TFBS_0131	AT-Hook	-774	-	TTTATtttt
Potri.001G045100	TFBS_0131	AT-Hook	-585	-	TTTATttcc
Potri.001G045100	TFBS_0131	AT-Hook	-158	-	TTTATtcat
Potri.001G045100	TFBS_0131	AT-Hook	-1846	+	gacaATAAA
Potri.001G045100	TFBS_0131	AT-Hook	-1664	+	gagaATAAA
Potri.001G045100	TFBS_0131	AT-Hook	-1581	+	tgaaATAAA
Potri.001G045100	TFBS_0131	AT-Hook	-1539	+	ctcaATAAA
Potri.001G045100	TFBS_0131	AT-Hook	-1420	+	ttgcATAAA
Potri.001G045100	TFBS_0131	AT-Hook	-1407	+	atcaATAAA
Potri.001G045100	TFBS_0131	AT-Hook	-1348	+	atcaATAAA
Potri.001G045100	TFBS_0131	AT-Hook	-808	+	taaaATAAA
Potri.001G045100	TFBS_0131	AT-Hook	-749	+	aataATAAA
Potri.001G045400	TFBS_0131	AT-Hook	-1995	-	TTTATtatt
Potri.001G045400	TFBS_0131	AT-Hook	-1461	-	TTTATtttg
Potri.001G045400	TFBS_0131	AT-Hook	-1264	-	TTTATtttc
Potri.001G045400	TFBS_0131	AT-Hook	-1082	-	TTTATctga
Potri.001G045400	TFBS_0131	AT-Hook	-1240	+	aaaaATAAA
Potri.001G045400	TFBS_0131	AT-Hook	-1035	+	caaaATAAA
Potri.001G045400	TFBS_0131	AT-Hook	-457	+	gagtATAAA
Potri.001G054600	TFBS_0131	AT-Hook	-1961	-	TTTATtggt
Potri.001G054600	TFBS_0131	AT-Hook	-1745	-	TTTATgcga
Potri.001G054600	TFBS_0131	AT-Hook	-1014	+	acagATAAA
Potri.001G054600	TFBS_0131	AT-Hook	-224	+	ctcaATAAA
Potri.001G054600	TFBS_0131	AT-Hook	-8	+	acagATAAA
Potri.001G055700	TFBS_0131	AT-Hook	-1242	-	TTTATttat
Potri.001G055700	TFBS_0131	AT-Hook	-1213	-	TTTATtttt
Potri.001G055700	TFBS_0131	AT-Hook	-1207	-	TTTATttta
Potri.001G055700	TFBS_0131	AT-Hook	-1067	-	TTTATtgtt
Potri.001G055700	TFBS_0131	AT-Hook	-675	-	TTTATaccg
Potri.001G055700	TFBS_0131	AT-Hook	-200	-	TTTATtgca
Potri.001G055700	TFBS_0131	AT-Hook	-1401	+	ggaaATAAA
Potri.001G055700	TFBS_0131	AT-Hook	-1150	+	taaaATAAA
Potri.001G055700	TFBS_0131	AT-Hook	-870	+	accaATAAA
Potri.001G055700	TFBS_0131	AT-Hook	-847	+	acaaATAAA
Potri.001G145800	TFBS_0131	AT-Hook	-1863	-	TTTATtttt
Potri.001G145800	TFBS_0131	AT-Hook	-725	-	TTTATtctg
Potri.001G145800	TFBS_0131	AT-Hook	-524	-	TTTATtttc
Potri.001G145800	TFBS_0131	AT-Hook	-220	-	TTTATtctg
Potri.001G145800	TFBS_0131	AT-Hook	-1739	+	tgaaATAAA
Potri.001G145800	TFBS_0131	AT-Hook	-1434	+	aggtATAAA
Potri.001G145800	TFBS_0131	AT-Hook	-1083	+	ataaATAAA
Potri.001G145800	TFBS_0131	AT-Hook	-296	+	aataATAAA
Potri.001G175000	TFBS_0131	AT-Hook	-1801	+	aaaaATAAA
Potri.001G175000	TFBS_0131	AT-Hook	-1614	-	TTTATtagt
Potri.001G175000	TFBS_0131	AT-Hook	-1549	+	tgaaATAAA
Potri.001G175000	TFBS_0131	AT-Hook	-1544	+	taaaATAAA
Potri.001G175000	TFBS_0131	AT-Hook	-1403	-	TTTATttta
Potri.001G175000	TFBS_0131	AT-Hook	-1363	+	aataATAAA
Potri.001G175000	TFBS_0131	AT-Hook	-1202	-	TTTATtata
Potri.001G175000	TFBS_0131	AT-Hook	-1105	+	aataATAAA
Potri.001G175000	TFBS_0131	AT-Hook	-1052	-	TTTATtcaa
Potri.001G175000	TFBS_0131	AT-Hook	-1014	-	TTTATtatt
Potri.001G175000	TFBS_0131	AT-Hook	-841	-	TTTATttta
Potri.001G175000	TFBS_0131	AT-Hook	-551	+	aaaaATAAA
Potri.001G175000	TFBS_0131	AT-Hook	-140	+	aataATAAA
Potri.001G184300	TFBS_0131	AT-Hook	-1981	-	TTTATccca
Potri.001G184300	TFBS_0131	AT-Hook	-1783	-	TTTATtttt
Potri.001G184300	TFBS_0131	AT-Hook	-1559	+	aaaaATAAA
Potri.001G184300	TFBS_0131	AT-Hook	-1100	+	taaaATAAA
Potri.001G184300	TFBS_0131	AT-Hook	-975	+	tcgcATAAA
Potri.001G206200	TFBS_0131	AT-Hook	-1833	-	TTTATccct
Potri.001G206200	TFBS_0131	AT-Hook	-1784	-	TTTATacaa
Potri.001G206200	TFBS_0131	AT-Hook	-496	-	TTTATcctt
Potri.001G206200	TFBS_0131	AT-Hook	-1896	+	atgtATAAA
Potri.001G206200	TFBS_0131	AT-Hook	-1051	+	gagtATAAA
Potri.001G206200	TFBS_0131	AT-Hook	-707	+	taaaATAAA
Potri.001G206200	TFBS_0131	AT-Hook	-616	+	tcaaATAAA
Potri.001G206200	TFBS_0131	AT-Hook	-438	+	agaaATAAA
Potri.001G248700	TFBS_0131	AT-Hook	-1949	-	TTTATttgg
Potri.001G248700	TFBS_0131	AT-Hook	-1920	-	TTTATtttt
Potri.001G248700	TFBS_0131	AT-Hook	-1874	-	TTTATccat
Potri.001G248700	TFBS_0131	AT-Hook	-1765	-	TTTATtgag
Potri.001G248700	TFBS_0131	AT-Hook	-1614	-	TTTATtcca
Potri.001G248700	TFBS_0131	AT-Hook	-1393	-	TTTATgctc
Potri.001G248700	TFBS_0131	AT-Hook	-1330	-	TTTATtctt
Potri.001G248700	TFBS_0131	AT-Hook	-200	-	TTTATtcca
Potri.001G248700	TFBS_0131	AT-Hook	-727	+	tcgaATAAA
Potri.001G256400	TFBS_0131	AT-Hook	-1910	+	taaaATAAA
Potri.001G256400	TFBS_0131	AT-Hook	-1418	+	gagaATAAA
Potri.001G268600	TFBS_0131	AT-Hook	-1618	-	TTTATttcc
Potri.001G268600	TFBS_0131	AT-Hook	-1291	-	TTTATtcac
Potri.001G268600	TFBS_0131	AT-Hook	-1018	-	TTTATtttt
Potri.001G268600	TFBS_0131	AT-Hook	-604	-	TTTATtcta
Potri.001G268600	TFBS_0131	AT-Hook	-1050	+	aataATAAA
Potri.001G268600	TFBS_0131	AT-Hook	-273	+	tataATAAA
Potri.001G268600	TFBS_0131	AT-Hook	-268	+	taaaATAAA
Potri.001G268600	TFBS_0131	AT-Hook	-235	+	aaagATAAA
Potri.001G304800	TFBS_0131	AT-Hook	-1736	-	TTTATttct
Potri.001G304800	TFBS_0131	AT-Hook	-1661	-	TTTATtatt
Potri.001G304800	TFBS_0131	AT-Hook	-1554	-	TTTATtttt
Potri.001G304800	TFBS_0131	AT-Hook	-1352	-	TTTATtttt
Potri.001G304800	TFBS_0131	AT-Hook	-1176	-	TTTATttat
Potri.001G304800	TFBS_0131	AT-Hook	-1172	-	TTTATttat
Potri.001G304800	TFBS_0131	AT-Hook	-1168	-	TTTATtttg
Potri.001G304800	TFBS_0131	AT-Hook	-1081	-	TTTATttgt
Potri.001G304800	TFBS_0131	AT-Hook	-273	-	TTTATttca
Potri.001G304800	TFBS_0131	AT-Hook	-1783	+	ctgcATAAA
Potri.001G304800	TFBS_0131	AT-Hook	-757	+	aaaaATAAA
Potri.001G304800	TFBS_0131	AT-Hook	-713	+	ataaATAAA
Potri.001G304800	TFBS_0131	AT-Hook	-516	+	gaaaATAAA
Potri.001G304800	TFBS_0131	AT-Hook	-293	+	tggcATAAA
Potri.001G304800	TFBS_0131	AT-Hook	-31	+	tccaATAAA
Potri.001G307200	TFBS_0131	AT-Hook	-1864	-	TTTATtttt
Potri.001G307200	TFBS_0131	AT-Hook	-1695	-	TTTATtggt
Potri.001G307200	TFBS_0131	AT-Hook	-1273	-	TTTATtaga
Potri.001G307200	TFBS_0131	AT-Hook	-834	-	TTTATtatt
Potri.001G307200	TFBS_0131	AT-Hook	-826	-	TTTATtttt
Potri.001G307200	TFBS_0131	AT-Hook	-598	-	TTTATtcaa
Potri.001G307200	TFBS_0131	AT-Hook	-133	-	TTTATttta
Potri.001G307200	TFBS_0131	AT-Hook	-66	-	TTTATtata
Potri.001G307200	TFBS_0131	AT-Hook	-1740	+	agaaATAAA
Potri.001G307200	TFBS_0131	AT-Hook	-1237	+	aataATAAA
Potri.001G307200	TFBS_0131	AT-Hook	-1190	+	taaaATAAA
Potri.001G307200	TFBS_0131	AT-Hook	-1183	+	aaaaATAAA
Potri.001G307200	TFBS_0131	AT-Hook	-1168	+	aaaaATAAA
Potri.001G307200	TFBS_0131	AT-Hook	-1028	+	aaaaATAAA
Potri.001G307200	TFBS_0131	AT-Hook	-998	+	gaaaATAAA
Potri.001G307200	TFBS_0131	AT-Hook	-993	+	taaaATAAA
Potri.001G307200	TFBS_0131	AT-Hook	-974	+	aaaaATAAA
Potri.001G307200	TFBS_0131	AT-Hook	-862	+	gataATAAA
Potri.001G307200	TFBS_0131	AT-Hook	-856	+	aaaaATAAA
Potri.001G307200	TFBS_0131	AT-Hook	-342	+	tggaATAAA
Potri.001G307200	TFBS_0131	AT-Hook	-278	+	taaaATAAA
Potri.001G307200	TFBS_0131	AT-Hook	-54	+	acaaATAAA
Potri.001G329200	TFBS_0131	AT-Hook	-1896	-	TTTATtcct
Potri.001G329200	TFBS_0131	AT-Hook	-1562	-	TTTATttta
Potri.001G329200	TFBS_0131	AT-Hook	-1557	-	TTTATttta
Potri.001G329200	TFBS_0131	AT-Hook	-1552	-	TTTATttta
Potri.001G329200	TFBS_0131	AT-Hook	-1441	-	TTTATtgtt
Potri.001G329200	TFBS_0131	AT-Hook	-682	-	TTTATactt
Potri.001G329200	TFBS_0131	AT-Hook	-360	-	TTTATtcca
Potri.001G329200	TFBS_0131	AT-Hook	-115	+	atgtATAAA
Potri.001G341600	TFBS_0131	AT-Hook	-784	-	TTTATtgca
Potri.001G341600	TFBS_0131	AT-Hook	-1360	+	aaaaATAAA
Potri.001G341600	TFBS_0131	AT-Hook	-244	+	aaaaATAAA
Potri.001G341600	TFBS_0131	AT-Hook	-168	+	tgcaATAAA
Potri.001G341600	TFBS_0131	AT-Hook	-8	+	aaaaATAAA
Potri.001G401300	TFBS_0131	AT-Hook	-1905	-	TTTATtatt
Potri.001G401300	TFBS_0131	AT-Hook	-1886	-	TTTATtttt
Potri.001G401300	TFBS_0131	AT-Hook	-1546	-	TTTATttgg
Potri.001G401300	TFBS_0131	AT-Hook	-1346	-	TTTATtgga
Potri.001G401300	TFBS_0131	AT-Hook	-1148	-	TTTATttat
Potri.001G401300	TFBS_0131	AT-Hook	-1144	-	TTTATtttt
Potri.001G401300	TFBS_0131	AT-Hook	-1022	-	TTTATtttt
Potri.001G401300	TFBS_0131	AT-Hook	-987	-	TTTATtttt
Potri.001G401300	TFBS_0131	AT-Hook	-1043	+	ttgtATAAA
Potri.001G401300	TFBS_0131	AT-Hook	-1012	+	aaaaATAAA
Potri.001G451100	TFBS_0131	AT-Hook	-768	-	TTTATttat
Potri.001G451100	TFBS_0131	AT-Hook	-764	-	TTTATtatt
Potri.001G451100	TFBS_0131	AT-Hook	-746	-	TTTATtttt
Potri.001G451100	TFBS_0131	AT-Hook	-241	+	cccaATAAA
Potri.001G451100	TFBS_0131	AT-Hook	-71	+	ccaaATAAA
Potri.001G458700	TFBS_0131	AT-Hook	-1984	-	TTTATtttt
Potri.001G458700	TFBS_0131	AT-Hook	-573	-	TTTATttat
Potri.001G458700	TFBS_0131	AT-Hook	-569	-	TTTATtttt
Potri.001G458700	TFBS_0131	AT-Hook	-553	-	TTTATactt
Potri.001G458700	TFBS_0131	AT-Hook	-366	-	TTTATttat
Potri.001G458700	TFBS_0131	AT-Hook	-362	-	TTTATttat
Potri.001G458700	TFBS_0131	AT-Hook	-358	-	TTTATtttt
Potri.001G458700	TFBS_0131	AT-Hook	-1921	+	tcaaATAAA
Potri.001G458700	TFBS_0131	AT-Hook	-1916	+	taaaATAAA
Potri.001G458700	TFBS_0131	AT-Hook	-1865	+	aaaaATAAA
Potri.001G458700	TFBS_0131	AT-Hook	-1810	+	tcaaATAAA
Potri.001G458700	TFBS_0131	AT-Hook	-1660	+	aaaaATAAA
Potri.001G458700	TFBS_0131	AT-Hook	-448	+	aataATAAA
Potri.001G458700	TFBS_0131	AT-Hook	-400	+	aagaATAAA
Potri.002G004100	TFBS_0131	AT-Hook	-1559	-	TTTATtaga
[truncated: 22,718 more rows]

## Sheet: Data S7
Data S7 Pearson’s correlation coefficients for each TF-mRNA pairs.
Gene Model	Gene ID	TF Gene Model	TF ID	Coefficients
Potri.001G011500	Ptr-PO5	Potri.004G087500	Ptr-AT-Hook1	0.720**
Potri.001G011500	Ptr-PO5	Potri.017G129400	Ptr-AT-Hook4	0.847**
Potri.001G011500	Ptr-PO5	Potri.004G189200	Ptr-AT-Hook2	-0.685**
Potri.001G011500	Ptr-PO5	Potri.002G105500	Ptr-AT-Hook3	-0.890**
Potri.001G011500	Ptr-PO5	Potri.005G156100	Ptr-AT-Hook5	-0.689**
Potri.001G011500	Ptr-PO5	Potri.002G235400	Ptr-bHLH1	-0.936**
Potri.001G011500	Ptr-PO5	Potri.002G248500	Ptr-bHLH2	-0.686**
Potri.001G011500	Ptr-PO5	Potri.003G164500	Ptr-bHLH3	-0.485**
Potri.001G011500	Ptr-PO5	Potri.004G099400	Ptr-bHLH4	0.980**
Potri.001G011500	Ptr-PO5	Potri.004G156000	Ptr-bHLH5	-0.337**
Potri.001G011500	Ptr-PO5	Potri.005G121900	Ptr-bHLH6	0.982**
Potri.001G011500	Ptr-PO5	Potri.017G115300	Ptr-bHLH7	0.944**
Potri.001G011500	Ptr-PO5	Potri.005G146500	Ptr-bHLH8	-0.778**
Potri.001G011500	Ptr-PO5	Potri.006G057200	Ptr-bHLH9	0.086
Potri.001G011500	Ptr-PO5	Potri.006G135600	Ptr-bHLH10	-0.722**
Potri.001G011500	Ptr-PO5	Potri.007G023600	Ptr-bHLH11	0.940**
Potri.001G011500	Ptr-PO5	Potri.008G113200	Ptr-bHLH12	-0.354**
Potri.001G011500	Ptr-PO5	Potri.008G190800	Ptr-bHLH13	0.669**
Potri.001G011500	Ptr-PO5	Potri.009G117300	Ptr-bHLH14	0.853**
Potri.001G011500	Ptr-PO5	Potri.010G040000	Ptr-bHLH15	-0.751**
Potri.001G011500	Ptr-PO5	Potri.010G136100	Ptr-bHLH16	-0.550**
Potri.001G011500	Ptr-PO5	Potri.012G055700	Ptr-bHLH17	-0.704**
Potri.001G011500	Ptr-PO5	Potri.012G072700	Ptr-bHLH18	0.923**
Potri.001G011500	Ptr-PO5	Potri.012G104900	Ptr-bHLH19	0.983**
Potri.001G011500	Ptr-PO5	Potri.014G148900	Ptr-bHLH20	-0.726**
Potri.001G011500	Ptr-PO5	Potri.015G068100	Ptr-bHLH21	0.511**
Potri.001G011500	Ptr-PO5	Potri.015G104200	Ptr-bHLH22	0.985**
Potri.001G011500	Ptr-PO5	Potri.018G109500	Ptr-bHLH23	-0.428**
Potri.001G011500	Ptr-PO5	Potri.002G125400	Ptr-bZIP1	-0.988**
Potri.001G011500	Ptr-PO5	Potri.004G140600	Ptr-bZIP2	-0.347**
Potri.001G011500	Ptr-PO5	Potri.006G083000	Ptr-bZIP3	0.982**
Potri.001G011500	Ptr-PO5	Potri.009G101200	Ptr-bZIP4	-0.421**
Potri.001G011500	Ptr-PO5	Potri.010G248300	Ptr-bZIP5	-0.624**
Potri.001G011500	Ptr-PO5	Potri.014G028200	Ptr-bZIP6	-0.569**
Potri.001G011500	Ptr-PO5	Potri.001G295500	Ptr-C2H2-2	0.090
Potri.001G011500	Ptr-PO5	Potri.009G089400	Ptr-C2H2-33	0.980**
Potri.001G011500	Ptr-PO5	Potri.014G017300	Ptr-C2H2-72	0.936**
Potri.001G011500	Ptr-PO5	Potri.002G143800	Ptr-C2H2-77	-0.337**
Potri.001G011500	Ptr-PO5	Potri.010G083400	Ptr-TCR1	-0.445**
Potri.001G011500	Ptr-PO5	Potri.006G160400	Ptr-TCR2	-0.357**
Potri.001G011500	Ptr-PO5	Potri.018G083000	Ptr-TCR3	-0.205**
Potri.001G011500	Ptr-PO5	Potri.001G137800	Ptr-HD-ZIP1	0.990**
Potri.001G011500	Ptr-PO5	Potri.001G184100	Ptr-HD-ZIP4	0.968**
Potri.001G011500	Ptr-PO5	Potri.002G154700	Ptr-HD-ZIP13	0.985**
Potri.001G011500	Ptr-PO5	Potri.002G230200	Ptr-HD-ZIP15	0.982**
Potri.001G011500	Ptr-PO5	Potri.003G052400	Ptr-HD-ZIP17	0.955**
Potri.001G011500	Ptr-PO5	Potri.003G096000	Ptr-HD-ZIP19	0.977**
Potri.001G011500	Ptr-PO5	Potri.004G020400	Ptr-HD-ZIP21	0.982**
Potri.001G011500	Ptr-PO5	Potri.011G025000	Ptr-HD-ZIP43	0.982**
Potri.001G011500	Ptr-PO5	Potri.012G139300	Ptr-HD-ZIP49	0.026
Potri.001G011500	Ptr-PO5	Potri.014G075200	Ptr-HD-ZIP51	0.985**
Potri.001G011500	Ptr-PO5	Potri.014G152000	Ptr-HD-ZIP53	0.981**
Potri.001G011500	Ptr-PO5	Potri.015G034100	Ptr-HD-ZIP54	0.995**
Potri.001G011500	Ptr-PO5	Potri.015G141800	Ptr-HD-ZIP56	0.994**
Potri.001G011500	Ptr-PO5	Potri.017G144600	Ptr-HD-ZIP58	-0.316**
Potri.001G011500	Ptr-PO5	Potri.001G229700	Ptr-HD-ZIP6	0.859**
Potri.001G011500	Ptr-PO5	Potri.002G113400	Ptr-HD-ZIP11	-0.846**
Potri.001G011500	Ptr-PO5	Potri.002G136400	Ptr-HD-ZIP12	0.688**
Potri.001G011500	Ptr-PO5	Potri.003G079800	Ptr-HD-ZIP18	0.952**
Potri.001G011500	Ptr-PO5	Potri.005G147100	Ptr-HD-ZIP27	-0.316**
Potri.001G011500	Ptr-PO5	Potri.006G071600	Ptr-HD-ZIP28	0.991**
Potri.001G011500	Ptr-PO5	Potri.006G193700	Ptr-HD-ZIP30	-0.522**
Potri.001G011500	Ptr-PO5	Potri.007G008200	Ptr-HD-ZIP35	-0.352**
Potri.001G011500	Ptr-PO5	Potri.008G129500	Ptr-HD-ZIP36	-0.126**
Potri.001G011500	Ptr-PO5	Potri.009G023600	Ptr-HD-ZIP40	-0.932**
Potri.001G011500	Ptr-PO5	Potri.014G045100	Ptr-HD-ZIP50	0.887**
Potri.001G011500	Ptr-PO5	Potri.016G059000	Ptr-HD-ZIP57	-0.833**
Potri.001G011500	Ptr-PO5	Potri.004G074300	Ptr-Myb/SANT1	-0.966**
Potri.001G011500	Ptr-PO5	Potri.012G038300	Ptr-Myb/SANT2	0.968**
Potri.001G011500	Ptr-PO5	Potri.015G030400	Ptr-Myb/SANT3	0.934**
Potri.001G011500	Ptr-PO5	Potri.002G100600	Ptr-HD-ZIP10	-0.715**
Potri.001G011500	Ptr-PO5	Potri.005G071900	Ptr-HD-ZIP24	-0.134**
Potri.001G011500	Ptr-PO5	Potri.005G161500	Ptr-HD-ZIP26	0.849**
Potri.001G011500	Ptr-PO5	Potri.008G148200	Ptr-HD-ZIP37	0.997**
Potri.001G011500	Ptr-PO5	Potri.008G194400	Ptr-HD-ZIP38	-0.377**
Potri.001G011500	Ptr-PO5	Potri.010G093400	Ptr-HD-ZIP41	0.799**
Potri.001G011500	Ptr-PO5	Potri.012G070900	Ptr-HD-ZIP48	0.276**
Potri.001G011500	Ptr-PO5	Potri.015G065400	Ptr-HD-ZIP55	-0.297**
Potri.001G011500	Ptr-PO5	Potri.017G081700	Ptr-HD-ZIP60	0.955**
Potri.001G011500	Ptr-PO5	Potri.013G059300	Ptr-TBP1	-0.116*
Potri.001G011500	Ptr-PO5	Potri.019G033300	Ptr-TBP2	-0.916**
Potri.001G025200	Ptr-C3H4	Potri.004G087500	Ptr-AT-Hook1	0.034
Potri.001G025200	Ptr-C3H4	Potri.017G129400	Ptr-AT-Hook4	-0.169**
Potri.001G025200	Ptr-C3H4	Potri.004G189200	Ptr-AT-Hook2	0.592**
Potri.001G025200	Ptr-C3H4	Potri.002G105500	Ptr-AT-Hook3	0.564**
Potri.001G025200	Ptr-C3H4	Potri.005G156100	Ptr-AT-Hook5	0.674**
Potri.001G025200	Ptr-C3H4	Potri.002G235400	Ptr-bHLH1	0.884**
Potri.001G025200	Ptr-C3H4	Potri.002G248500	Ptr-bHLH2	0.429**
Potri.001G025200	Ptr-C3H4	Potri.003G164500	Ptr-bHLH3	0.432**
Potri.001G025200	Ptr-C3H4	Potri.004G099400	Ptr-bHLH4	-0.507**
Potri.001G025200	Ptr-C3H4	Potri.004G156000	Ptr-bHLH5	-0.270**
Potri.001G025200	Ptr-C3H4	Potri.005G121900	Ptr-bHLH6	-0.569**
Potri.001G025200	Ptr-C3H4	Potri.017G115300	Ptr-bHLH7	-0.568**
Potri.001G025200	Ptr-C3H4	Potri.005G146500	Ptr-bHLH8	0.893**
Potri.001G025200	Ptr-C3H4	Potri.006G057200	Ptr-bHLH9	0.505**
Potri.001G025200	Ptr-C3H4	Potri.006G135600	Ptr-bHLH10	0.703**
Potri.001G025200	Ptr-C3H4	Potri.007G023600	Ptr-bHLH11	-0.559**
Potri.001G025200	Ptr-C3H4	Potri.008G113200	Ptr-bHLH12	0.916**
Potri.001G025200	Ptr-C3H4	Potri.008G190800	Ptr-bHLH13	-0.443**
Potri.001G025200	Ptr-C3H4	Potri.009G117300	Ptr-bHLH14	-0.510**
Potri.001G025200	Ptr-C3H4	Potri.010G040000	Ptr-bHLH15	0.645**
Potri.001G025200	Ptr-C3H4	Potri.010G136100	Ptr-bHLH16	0.893**
Potri.001G025200	Ptr-C3H4	Potri.012G055700	Ptr-bHLH17	0.650**
Potri.001G025200	Ptr-C3H4	Potri.012G072700	Ptr-bHLH18	-0.330**
Potri.001G025200	Ptr-C3H4	Potri.012G104900	Ptr-bHLH19	-0.575**
Potri.001G025200	Ptr-C3H4	Potri.014G148900	Ptr-bHLH20	0.629**
Potri.001G025200	Ptr-C3H4	Potri.015G068100	Ptr-bHLH21	0.286**
Potri.001G025200	Ptr-C3H4	Potri.015G104200	Ptr-bHLH22	-0.586**
Potri.001G025200	Ptr-C3H4	Potri.018G109500	Ptr-bHLH23	0.802**
Potri.001G025200	Ptr-C3H4	Potri.002G125400	Ptr-bZIP1	0.590**
Potri.001G025200	Ptr-C3H4	Potri.004G140600	Ptr-bZIP2	0.700**
Potri.001G025200	Ptr-C3H4	Potri.006G083000	Ptr-bZIP3	-0.569**
Potri.001G025200	Ptr-C3H4	Potri.009G101200	Ptr-bZIP4	0.714**
Potri.001G025200	Ptr-C3H4	Potri.010G248300	Ptr-bZIP5	0.777**
Potri.001G025200	Ptr-C3H4	Potri.014G028200	Ptr-bZIP6	0.987**
Potri.001G025200	Ptr-C3H4	Potri.001G295500	Ptr-C2H2-2	0.549**
Potri.001G025200	Ptr-C3H4	Potri.009G089400	Ptr-C2H2-33	-0.513**
Potri.001G025200	Ptr-C3H4	Potri.014G017300	Ptr-C2H2-72	-0.367**
Potri.001G025200	Ptr-C3H4	Potri.002G143800	Ptr-C2H2-77	0.316**
Potri.001G025200	Ptr-C3H4	Potri.010G083400	Ptr-TCR1	0.294**
Potri.001G025200	Ptr-C3H4	Potri.006G160400	Ptr-TCR2	0.736**
Potri.001G025200	Ptr-C3H4	Potri.018G083000	Ptr-TCR3	0.563**
Potri.001G025200	Ptr-C3H4	Potri.001G229700	Ptr-HD-ZIP6	-0.294**
Potri.001G025200	Ptr-C3H4	Potri.002G113400	Ptr-HD-ZIP11	0.253**
Potri.001G025200	Ptr-C3H4	Potri.002G136400	Ptr-HD-ZIP12	0.010
Potri.001G025200	Ptr-C3H4	Potri.003G079800	Ptr-HD-ZIP18	-0.570**
Potri.001G025200	Ptr-C3H4	Potri.005G147100	Ptr-HD-ZIP27	0.706**
Potri.001G025200	Ptr-C3H4	Potri.006G071600	Ptr-HD-ZIP28	-0.603**
Potri.001G025200	Ptr-C3H4	Potri.006G193700	Ptr-HD-ZIP30	0.294**
Potri.001G025200	Ptr-C3H4	Potri.007G008200	Ptr-HD-ZIP35	0.717**
Potri.001G025200	Ptr-C3H4	Potri.008G129500	Ptr-HD-ZIP36	0.636**
Potri.001G025200	Ptr-C3H4	Potri.009G023600	Ptr-HD-ZIP40	0.629**
Potri.001G025200	Ptr-C3H4	Potri.014G045100	Ptr-HD-ZIP50	-0.249**
Potri.001G025200	Ptr-C3H4	Potri.016G059000	Ptr-HD-ZIP57	0.953**
Potri.001G025200	Ptr-C3H4	Potri.004G074300	Ptr-Myb/SANT1	0.687**
Potri.001G025200	Ptr-C3H4	Potri.012G038300	Ptr-Myb/SANT2	-0.521**
Potri.001G025200	Ptr-C3H4	Potri.015G030400	Ptr-Myb/SANT3	-0.370**
Potri.001G025200	Ptr-C3H4	Potri.002G100600	Ptr-HD-ZIP10	0.818**
Potri.001G025200	Ptr-C3H4	Potri.005G071900	Ptr-HD-ZIP24	0.623**
Potri.001G025200	Ptr-C3H4	Potri.005G161500	Ptr-HD-ZIP26	-0.197**
Potri.001G025200	Ptr-C3H4	Potri.008G148200	Ptr-HD-ZIP37	-0.628**
Potri.001G025200	Ptr-C3H4	Potri.008G194400	Ptr-HD-ZIP38	-0.150**
Potri.001G025200	Ptr-C3H4	Potri.010G093400	Ptr-HD-ZIP41	-0.669**
Potri.001G025200	Ptr-C3H4	Potri.012G070900	Ptr-HD-ZIP48	0.375**
Potri.001G025200	Ptr-C3H4	Potri.015G065400	Ptr-HD-ZIP55	0.682**
Potri.001G025200	Ptr-C3H4	Potri.017G081700	Ptr-HD-ZIP60	-0.848**
Potri.001G025200	Ptr-C3H4	Potri.013G059300	Ptr-TBP1	0.694**
Potri.001G025200	Ptr-C3H4	Potri.019G033300	Ptr-TBP2	0.740**
Potri.001G036900	Ptr-4CL3	Potri.004G087500	Ptr-AT-Hook1	-0.187**
Potri.001G036900	Ptr-4CL3	Potri.017G129400	Ptr-AT-Hook4	-0.338**
Potri.001G036900	Ptr-4CL3	Potri.004G189200	Ptr-AT-Hook2	0.984**
Potri.001G036900	Ptr-4CL3	Potri.002G105500	Ptr-AT-Hook3	0.126**
Potri.001G036900	Ptr-4CL3	Potri.005G156100	Ptr-AT-Hook5	-0.067
Potri.001G036900	Ptr-4CL3	Potri.002G235400	Ptr-bHLH1	0.639**
Potri.001G036900	Ptr-4CL3	Potri.002G248500	Ptr-bHLH2	-0.202**
Potri.001G036900	Ptr-4CL3	Potri.003G164500	Ptr-bHLH3	-0.374**
Potri.001G036900	Ptr-4CL3	Potri.004G099400	Ptr-bHLH4	-0.517**
Potri.001G036900	Ptr-4CL3	Potri.004G156000	Ptr-bHLH5	-0.510**
Potri.001G036900	Ptr-4CL3	Potri.005G121900	Ptr-bHLH6	-0.631**
Potri.001G036900	Ptr-4CL3	Potri.017G115300	Ptr-bHLH7	-0.753**
Potri.001G036900	Ptr-4CL3	Potri.005G146500	Ptr-bHLH8	0.859**
Potri.001G036900	Ptr-4CL3	Potri.006G057200	Ptr-bHLH9	0.660**
Potri.001G036900	Ptr-4CL3	Potri.006G135600	Ptr-bHLH10	-0.015
Potri.001G036900	Ptr-4CL3	Potri.007G023600	Ptr-bHLH11	-0.757**
Potri.001G036900	Ptr-4CL3	Potri.008G113200	Ptr-bHLH12	0.593**
Potri.001G036900	Ptr-4CL3	Potri.008G190800	Ptr-bHLH13	-0.957**
Potri.001G036900	Ptr-4CL3	Potri.009G117300	Ptr-bHLH14	-0.860**
Potri.001G036900	Ptr-4CL3	Potri.010G040000	Ptr-bHLH15	-0.030
Potri.001G036900	Ptr-4CL3	Potri.010G136100	Ptr-bHLH16	0.839**
Potri.001G036900	Ptr-4CL3	Potri.012G055700	Ptr-bHLH17	0.981**
Potri.001G036900	Ptr-4CL3	Potri.012G072700	Ptr-bHLH18	-0.384**
Potri.001G036900	Ptr-4CL3	Potri.012G104900	Ptr-bHLH19	-0.632**
Potri.001G036900	Ptr-4CL3	Potri.014G148900	Ptr-bHLH20	-0.066
Potri.001G036900	Ptr-4CL3	Potri.015G068100	Ptr-bHLH21	-0.198**
Potri.001G036900	Ptr-4CL3	Potri.015G104200	Ptr-bHLH22	-0.631**
Potri.001G036900	Ptr-4CL3	Potri.018G109500	Ptr-bHLH23	0.874**
Potri.001G036900	Ptr-4CL3	Potri.002G125400	Ptr-bZIP1	0.618**
Potri.001G036900	Ptr-4CL3	Potri.004G140600	Ptr-bZIP2	0.905**
Potri.001G036900	Ptr-4CL3	Potri.006G083000	Ptr-bZIP3	-0.631**
Potri.001G036900	Ptr-4CL3	Potri.009G101200	Ptr-bZIP4	0.934**
Potri.001G036900	Ptr-4CL3	Potri.010G248300	Ptr-bZIP5	0.956**
Potri.001G036900	Ptr-4CL3	Potri.014G028200	Ptr-bZIP6	0.612**
Potri.001G036900	Ptr-4CL3	Potri.001G295500	Ptr-C2H2-2	0.610**
Potri.001G036900	Ptr-4CL3	Potri.009G089400	Ptr-C2H2-33	-0.542**
Potri.001G036900	Ptr-4CL3	Potri.014G017300	Ptr-C2H2-72	-0.376**
Potri.001G036900	Ptr-4CL3	Potri.002G143800	Ptr-C2H2-77	0.956**
Potri.001G036900	Ptr-4CL3	Potri.010G083400	Ptr-TCR1	-0.461**
Potri.001G036900	Ptr-4CL3	Potri.006G160400	Ptr-TCR2	0.887**
Potri.001G036900	Ptr-4CL3	Potri.018G083000	Ptr-TCR3	0.889**
Potri.001G036900	Ptr-4CL3	Potri.001G137800	Ptr-HD-ZIP1	-0.636**
Potri.001G036900	Ptr-4CL3	Potri.001G184100	Ptr-HD-ZIP4	-0.708**
Potri.001G036900	Ptr-4CL3	Potri.002G154700	Ptr-HD-ZIP13	-0.641**
Potri.001G036900	Ptr-4CL3	Potri.002G230200	Ptr-HD-ZIP15	-0.631**
Potri.001G036900	Ptr-4CL3	Potri.003G052400	Ptr-HD-ZIP17	-0.590**
Potri.001G036900	Ptr-4CL3	Potri.003G096000	Ptr-HD-ZIP19	-0.648**
Potri.001G036900	Ptr-4CL3	Potri.004G020400	Ptr-HD-ZIP21	-0.644**
Potri.001G036900	Ptr-4CL3	Potri.011G025000	Ptr-HD-ZIP43	-0.631**
Potri.001G036900	Ptr-4CL3	Potri.012G139300	Ptr-HD-ZIP49	-0.511**
Potri.001G036900	Ptr-4CL3	Potri.014G075200	Ptr-HD-ZIP51	-0.646**
Potri.001G036900	Ptr-4CL3	Potri.014G152000	Ptr-HD-ZIP53	-0.632**
Potri.001G036900	Ptr-4CL3	Potri.015G034100	Ptr-HD-ZIP54	-0.609**
Potri.001G036900	Ptr-4CL3	Potri.015G141800	Ptr-HD-ZIP56	-0.639**
Potri.001G036900	Ptr-4CL3	Potri.017G144600	Ptr-HD-ZIP58	0.360**
Potri.001G036900	Ptr-4CL3	Potri.001G229700	Ptr-HD-ZIP6	-0.655**
Potri.001G036900	Ptr-4CL3	Potri.002G113400	Ptr-HD-ZIP11	0.623**
Potri.001G036900	Ptr-4CL3	Potri.002G136400	Ptr-HD-ZIP12	0.064
Potri.001G036900	Ptr-4CL3	Potri.003G079800	Ptr-HD-ZIP18	-0.274**
Potri.001G036900	Ptr-4CL3	Potri.005G147100	Ptr-HD-ZIP27	0.882**
Potri.001G036900	Ptr-4CL3	Potri.006G071600	Ptr-HD-ZIP28	-0.451**
Potri.001G036900	Ptr-4CL3	Potri.006G193700	Ptr-HD-ZIP30	-0.399**
Potri.001G036900	Ptr-4CL3	Potri.007G008200	Ptr-HD-ZIP35	0.897**
Potri.001G036900	Ptr-4CL3	Potri.008G129500	Ptr-HD-ZIP36	0.783**
Potri.001G036900	Ptr-4CL3	Potri.009G023600	Ptr-HD-ZIP40	0.235**
Potri.001G036900	Ptr-4CL3	Potri.014G045100	Ptr-HD-ZIP50	-0.372**
Potri.001G036900	Ptr-4CL3	Potri.016G059000	Ptr-HD-ZIP57	0.489**
Potri.001G036900	Ptr-4CL3	Potri.004G074300	Ptr-Myb/SANT1	0.749**
Potri.001G036900	Ptr-4CL3	Potri.012G038300	Ptr-Myb/SANT2	-0.347**
Potri.001G036900	Ptr-4CL3	Potri.015G030400	Ptr-Myb/SANT3	-0.514**
Potri.001G036900	Ptr-4CL3	Potri.002G100600	Ptr-HD-ZIP10	0.933**
Potri.001G036900	Ptr-4CL3	Potri.005G071900	Ptr-HD-ZIP24	0.801**
Potri.001G036900	Ptr-4CL3	Potri.005G161500	Ptr-HD-ZIP26	-0.200**
Potri.001G036900	Ptr-4CL3	Potri.008G148200	Ptr-HD-ZIP37	-0.580**
Potri.001G036900	Ptr-4CL3	Potri.008G194400	Ptr-HD-ZIP38	0.664**
Potri.001G036900	Ptr-4CL3	Potri.010G093400	Ptr-HD-ZIP41	-0.039
Potri.001G036900	Ptr-4CL3	Potri.012G070900	Ptr-HD-ZIP48	0.514**
Potri.001G036900	Ptr-4CL3	Potri.015G065400	Ptr-HD-ZIP55	0.886**
Potri.001G036900	Ptr-4CL3	Potri.017G081700	Ptr-HD-ZIP60	-0.668**
Potri.001G036900	Ptr-4CL3	Potri.013G059300	Ptr-TBP1	0.712**
Potri.001G036900	Ptr-4CL3	Potri.019G033300	Ptr-TBP2	0.267**
Potri.001G042900	Ptr-HCT6	Potri.004G189200	Ptr-AT-Hook2	0.362**
Potri.001G042900	Ptr-HCT6	Potri.002G105500	Ptr-AT-Hook3	0.945**
Potri.001G042900	Ptr-HCT6	Potri.005G156100	Ptr-AT-Hook5	0.717**
Potri.001G042900	Ptr-HCT6	Potri.002G235400	Ptr-bHLH1	0.724**
Potri.001G042900	Ptr-HCT6	Potri.002G248500	Ptr-bHLH2	0.837**
Potri.001G042900	Ptr-HCT6	Potri.003G164500	Ptr-bHLH3	0.634**
Potri.001G042900	Ptr-HCT6	Potri.004G099400	Ptr-bHLH4	-0.940**
Potri.001G042900	Ptr-HCT6	Potri.004G156000	Ptr-bHLH5	0.706**
Potri.001G042900	Ptr-HCT6	Potri.005G121900	Ptr-bHLH6	-0.883**
Potri.001G042900	Ptr-HCT6	Potri.017G115300	Ptr-bHLH7	-0.791**
Potri.001G042900	Ptr-HCT6	Potri.005G146500	Ptr-bHLH8	0.436**
Potri.001G042900	Ptr-HCT6	Potri.006G057200	Ptr-bHLH9	-0.504**
Potri.001G042900	Ptr-HCT6	Potri.006G135600	Ptr-bHLH10	0.732**
Potri.001G042900	Ptr-HCT6	Potri.007G023600	Ptr-bHLH11	-0.786**
Potri.001G042900	Ptr-HCT6	Potri.008G113200	Ptr-bHLH12	-0.030
Potri.001G042900	Ptr-HCT6	Potri.008G190800	Ptr-bHLH13	-0.397**
Potri.001G042900	Ptr-HCT6	Potri.009G117300	Ptr-bHLH14	-0.651**
Potri.001G042900	Ptr-HCT6	Potri.010G040000	Ptr-bHLH15	0.794**
Potri.001G042900	Ptr-HCT6	Potri.010G136100	Ptr-bHLH16	0.144**
Potri.001G042900	Ptr-HCT6	Potri.012G055700	Ptr-bHLH17	0.370**
Potri.001G042900	Ptr-HCT6	Potri.012G072700	Ptr-bHLH18	-0.967**
Potri.001G042900	Ptr-HCT6	Potri.012G104900	Ptr-bHLH19	-0.883**
Potri.001G042900	Ptr-HCT6	Potri.014G148900	Ptr-bHLH20	0.780**
Potri.001G042900	Ptr-HCT6	Potri.015G068100	Ptr-bHLH21	-0.686**
Potri.001G042900	Ptr-HCT6	Potri.015G104200	Ptr-bHLH22	-0.883**
Potri.001G042900	Ptr-HCT6	Potri.018G109500	Ptr-bHLH23	0
Potri.001G042900	Ptr-HCT6	Potri.002G125400	Ptr-bZIP1	0.890**
Potri.001G042900	Ptr-HCT6	Potri.004G140600	Ptr-bZIP2	-0.083
Potri.001G042900	Ptr-HCT6	Potri.006G083000	Ptr-bZIP3	-0.883**
Potri.001G042900	Ptr-HCT6	Potri.009G101200	Ptr-bZIP4	-0.002
Potri.001G042900	Ptr-HCT6	Potri.010G248300	Ptr-bZIP5	0.235**
Potri.001G042900	Ptr-HCT6	Potri.014G028200	Ptr-bZIP6	0.222**
Potri.001G042900	Ptr-HCT6	Potri.001G295500	Ptr-C2H2-2	-0.504**
Potri.001G042900	Ptr-HCT6	Potri.009G089400	Ptr-C2H2-33	-0.930**
Potri.001G042900	Ptr-HCT6	Potri.014G017300	Ptr-C2H2-72	-0.976**
Potri.001G042900	Ptr-HCT6	Potri.002G143800	Ptr-C2H2-77	0.002
Potri.001G042900	Ptr-HCT6	Potri.010G083400	Ptr-TCR1	0.655**
Potri.001G042900	Ptr-HCT6	Potri.006G160400	Ptr-TCR2	-0.075
Potri.001G042900	Ptr-HCT6	Potri.018G083000	Ptr-TCR3	-0.221**
Potri.001G042900	Ptr-HCT6	Potri.001G137800	Ptr-HD-ZIP1	-0.875**
Potri.001G042900	Ptr-HCT6	Potri.001G184100	Ptr-HD-ZIP4	-0.830**
Potri.001G042900	Ptr-HCT6	Potri.002G154700	Ptr-HD-ZIP13	-0.877**
Potri.001G042900	Ptr-HCT6	Potri.002G230200	Ptr-HD-ZIP15	-0.883**
Potri.001G042900	Ptr-HCT6	Potri.003G052400	Ptr-HD-ZIP17	-0.899**
Potri.001G042900	Ptr-HCT6	Potri.003G096000	Ptr-HD-ZIP19	-0.873**
Potri.001G042900	Ptr-HCT6	Potri.004G020400	Ptr-HD-ZIP21	-0.875**
Potri.001G042900	Ptr-HCT6	Potri.011G025000	Ptr-HD-ZIP43	-0.883**
Potri.001G042900	Ptr-HCT6	Potri.012G139300	Ptr-HD-ZIP49	0.370**
Potri.001G042900	Ptr-HCT6	Potri.014G075200	Ptr-HD-ZIP51	-0.873**
Potri.001G042900	Ptr-HCT6	Potri.014G152000	Ptr-HD-ZIP53	-0.883**
Potri.001G042900	Ptr-HCT6	Potri.015G034100	Ptr-HD-ZIP54	-0.888**
Potri.001G042900	Ptr-HCT6	Potri.015G141800	Ptr-HD-ZIP56	-0.856**
Potri.001G042900	Ptr-HCT6	Potri.017G144600	Ptr-HD-ZIP58	0.405**
Potri.001G042900	Ptr-HCT6	Potri.001G229700	Ptr-HD-ZIP6	-0.799**
Potri.001G042900	Ptr-HCT6	Potri.002G113400	Ptr-HD-ZIP11	0.806**
Potri.001G042900	Ptr-HCT6	Potri.002G136400	Ptr-HD-ZIP12	-0.926**
Potri.001G042900	Ptr-HCT6	Potri.003G079800	Ptr-HD-ZIP18	-0.971**
Potri.001G042900	Ptr-HCT6	Potri.005G147100	Ptr-HD-ZIP27	-0.118*
Potri.001G042900	Ptr-HCT6	Potri.006G071600	Ptr-HD-ZIP28	-0.950**
Potri.001G042900	Ptr-HCT6	Potri.006G193700	Ptr-HD-ZIP30	0.735**
Potri.001G042900	Ptr-HCT6	Potri.007G008200	Ptr-HD-ZIP35	-0.080
Potri.001G042900	Ptr-HCT6	Potri.008G129500	Ptr-HD-ZIP36	-0.309**
Potri.001G042900	Ptr-HCT6	Potri.009G023600	Ptr-HD-ZIP40	0.941**
Potri.001G042900	Ptr-HCT6	Potri.014G045100	Ptr-HD-ZIP50	-0.950**
Potri.001G042900	Ptr-HCT6	Potri.016G059000	Ptr-HD-ZIP57	0.621**
Potri.001G042900	Ptr-HCT6	Potri.004G074300	Ptr-Myb/SANT1	0.784**
Potri.001G042900	Ptr-HCT6	Potri.012G038300	Ptr-Myb/SANT2	-0.981**
Potri.001G042900	Ptr-HCT6	Potri.015G030400	Ptr-Myb/SANT3	-0.924**
Potri.001G042900	Ptr-HCT6	Potri.002G100600	Ptr-HD-ZIP10	0.351**
Potri.001G042900	Ptr-HCT6	Potri.005G071900	Ptr-HD-ZIP24	-0.301**
Potri.001G042900	Ptr-HCT6	Potri.005G161500	Ptr-HD-ZIP26	-0.978**
Potri.001G042900	Ptr-HCT6	Potri.008G148200	Ptr-HD-ZIP37	-0.903**
Potri.001G042900	Ptr-HCT6	Potri.008G194400	Ptr-HD-ZIP38	0.302**
Potri.001G042900	Ptr-HCT6	Potri.010G093400	Ptr-HD-ZIP41	-0.825**
Potri.001G042900	Ptr-HCT6	Potri.012G070900	Ptr-HD-ZIP48	-0.660**
Potri.001G042900	Ptr-HCT6	Potri.015G065400	Ptr-HD-ZIP55	-0.137**
Potri.001G042900	Ptr-HCT6	Potri.017G081700	Ptr-HD-ZIP60	-0.750**
Potri.001G042900	Ptr-HCT6	Potri.013G059300	Ptr-TBP1	-0.316**
Potri.001G042900	Ptr-HCT6	Potri.019G033300	Ptr-TBP2	0.874**
Potri.001G045100	Ptr-CCR13	Potri.004G087500	Ptr-AT-Hook1	-0.659**
Potri.001G045100	Ptr-CCR13	Potri.017G129400	Ptr-AT-Hook4	-0.598**
Potri.001G045100	Ptr-CCR13	Potri.004G189200	Ptr-AT-Hook2	0.459**
Potri.001G045100	Ptr-CCR13	Potri.002G105500	Ptr-AT-Hook3	-0.045
Potri.001G045100	Ptr-CCR13	Potri.005G156100	Ptr-AT-Hook5	-0.468**
Potri.001G045100	Ptr-CCR13	Potri.002G235400	Ptr-bHLH1	-0.020
Potri.001G045100	Ptr-CCR13	Potri.002G248500	Ptr-bHLH2	-0.262**
Potri.001G045100	Ptr-CCR13	Potri.003G164500	Ptr-bHLH3	-0.531**
Potri.001G045100	Ptr-CCR13	Potri.004G099400	Ptr-bHLH4	-0.392**
Potri.001G045100	Ptr-CCR13	Potri.004G156000	Ptr-bHLH5	0.164**
Potri.001G045100	Ptr-CCR13	Potri.005G121900	Ptr-bHLH6	-0.405**
Potri.001G045100	Ptr-CCR13	Potri.017G115300	Ptr-bHLH7	-0.477**
Potri.001G045100	Ptr-CCR13	Potri.005G146500	Ptr-bHLH8	0.037
Potri.001G045100	Ptr-CCR13	Potri.006G057200	Ptr-bHLH9	-0.184**
Potri.001G045100	Ptr-CCR13	Potri.006G135600	Ptr-bHLH10	-0.443**
Potri.001G045100	Ptr-CCR13	Potri.007G023600	Ptr-bHLH11	-0.489**
Potri.001G045100	Ptr-CCR13	Potri.008G113200	Ptr-bHLH12	-0.476**
Potri.001G045100	Ptr-CCR13	Potri.008G190800	Ptr-bHLH13	-0.618**
Potri.001G045100	Ptr-CCR13	Potri.009G117300	Ptr-bHLH14	-0.576**
Potri.001G045100	Ptr-CCR13	Potri.010G040000	Ptr-bHLH15	-0.362**
Potri.001G045100	Ptr-CCR13	Potri.010G136100	Ptr-bHLH16	-0.126**
Potri.001G045100	Ptr-CCR13	Potri.012G055700	Ptr-bHLH17	0.395**
Potri.001G045100	Ptr-CCR13	Potri.012G072700	Ptr-bHLH18	-0.478**
Potri.001G045100	Ptr-CCR13	Potri.012G104900	Ptr-bHLH19	-0.398**
Potri.001G045100	Ptr-CCR13	Potri.014G148900	Ptr-bHLH20	-0.385**
Potri.001G045100	Ptr-CCR13	Potri.015G068100	Ptr-bHLH21	-0.853**
Potri.001G045100	Ptr-CCR13	Potri.015G104200	Ptr-bHLH22	-0.385**
Potri.001G045100	Ptr-CCR13	Potri.018G109500	Ptr-bHLH23	-0.062
Potri.001G045100	Ptr-CCR13	Potri.002G125400	Ptr-bZIP1	0.371**
Potri.001G045100	Ptr-CCR13	Potri.004G140600	Ptr-bZIP2	0.040
Potri.001G045100	Ptr-CCR13	Potri.006G083000	Ptr-bZIP3	-0.405**
Potri.001G045100	Ptr-CCR13	Potri.009G101200	Ptr-bZIP4	0.092
Potri.001G045100	Ptr-CCR13	Potri.010G248300	Ptr-bZIP5	0.161**
Potri.001G045100	Ptr-CCR13	Potri.014G028200	Ptr-bZIP6	-0.411**
Potri.001G045100	Ptr-CCR13	Potri.001G295500	Ptr-C2H2-2	-0.282**
Potri.001G045100	Ptr-CCR13	Potri.009G089400	Ptr-C2H2-33	-0.405**
Potri.001G045100	Ptr-CCR13	Potri.014G017300	Ptr-C2H2-72	-0.432**
Potri.001G045100	Ptr-CCR13	Potri.002G143800	Ptr-C2H2-77	0.564**
Potri.001G045100	Ptr-CCR13	Potri.010G083400	Ptr-TCR1	-0.450**
Potri.001G045100	Ptr-CCR13	Potri.006G160400	Ptr-TCR2	-0.013
Potri.001G045100	Ptr-CCR13	Potri.018G083000	Ptr-TCR3	0.111*
Potri.001G045100	Ptr-CCR13	Potri.001G137800	Ptr-HD-ZIP1	-0.342**
Potri.001G045100	Ptr-CCR13	Potri.001G184100	Ptr-HD-ZIP4	-0.423**
Potri.001G045100	Ptr-CCR13	Potri.002G154700	Ptr-HD-ZIP13	-0.385**
Potri.001G045100	Ptr-CCR13	Potri.002G230200	Ptr-HD-ZIP15	-0.405**
Potri.001G045100	Ptr-CCR13	Potri.003G052400	Ptr-HD-ZIP17	-0.504**
Potri.001G045100	Ptr-CCR13	Potri.003G096000	Ptr-HD-ZIP19	-0.424**
Potri.001G045100	Ptr-CCR13	Potri.004G020400	Ptr-HD-ZIP21	-0.396**
Potri.001G045100	Ptr-CCR13	Potri.011G025000	Ptr-HD-ZIP43	-0.405**
Potri.001G045100	Ptr-CCR13	Potri.012G139300	Ptr-HD-ZIP49	0.506**
Potri.001G045100	Ptr-CCR13	Potri.014G075200	Ptr-HD-ZIP51	-0.378**
Potri.001G045100	Ptr-CCR13	Potri.014G152000	Ptr-HD-ZIP53	-0.406**
Potri.001G045100	Ptr-CCR13	Potri.015G034100	Ptr-HD-ZIP54	-0.311**
Potri.001G045100	Ptr-CCR13	Potri.015G141800	Ptr-HD-ZIP56	-0.255**
Potri.001G045100	Ptr-CCR13	Potri.017G144600	Ptr-HD-ZIP58	0.987**
Potri.001G045100	Ptr-CCR13	Potri.001G229700	Ptr-HD-ZIP6	-0.695**
Potri.001G045100	Ptr-CCR13	Potri.002G113400	Ptr-HD-ZIP11	0.714**
Potri.001G045100	Ptr-CCR13	Potri.002G136400	Ptr-HD-ZIP12	-0.409**
Potri.001G045100	Ptr-CCR13	Potri.003G079800	Ptr-HD-ZIP18	-0.103*
Potri.001G045100	Ptr-CCR13	Potri.005G147100	Ptr-HD-ZIP27	-0.005
Potri.001G045100	Ptr-CCR13	Potri.006G071600	Ptr-HD-ZIP28	-0.226**
Potri.001G045100	Ptr-CCR13	Potri.006G193700	Ptr-HD-ZIP30	-0.351**
Potri.001G045100	Ptr-CCR13	Potri.007G008200	Ptr-HD-ZIP35	0.015
Potri.001G045100	Ptr-CCR13	Potri.008G129500	Ptr-HD-ZIP36	-0.116*
Potri.001G045100	Ptr-CCR13	Potri.009G023600	Ptr-HD-ZIP40	-0.015
Potri.001G045100	Ptr-CCR13	Potri.014G045100	Ptr-HD-ZIP50	-0.549**
Potri.001G045100	Ptr-CCR13	Potri.016G059000	Ptr-HD-ZIP57	-0.294**
Potri.001G045100	Ptr-CCR13	Potri.004G074300	Ptr-Myb/SANT1	0.335**
Potri.001G045100	Ptr-CCR13	Potri.012G038300	Ptr-Myb/SANT2	-0.234**
Potri.001G045100	Ptr-CCR13	Potri.015G030400	Ptr-Myb/SANT3	-0.536**
Potri.001G045100	Ptr-CCR13	Potri.002G100600	Ptr-HD-ZIP10	0.150**
Potri.001G045100	Ptr-CCR13	Potri.005G071900	Ptr-HD-ZIP24	-0.081
Potri.001G045100	Ptr-CCR13	Potri.005G161500	Ptr-HD-ZIP26	-0.455**
Potri.001G045100	Ptr-CCR13	Potri.008G148200	Ptr-HD-ZIP37	-0.299**
Potri.001G045100	Ptr-CCR13	Potri.008G194400	Ptr-HD-ZIP38	0.958**
Potri.001G045100	Ptr-CCR13	Potri.010G093400	Ptr-HD-ZIP41	0.306**
Potri.001G045100	Ptr-CCR13	Potri.012G070900	Ptr-HD-ZIP48	-0.255**
Potri.001G045100	Ptr-CCR13	Potri.015G065400	Ptr-HD-ZIP55	0.016
Potri.001G045100	Ptr-CCR13	Potri.017G081700	Ptr-HD-ZIP60	-0.060
Potri.001G045100	Ptr-CCR13	Potri.013G059300	Ptr-TBP1	-0.252**
Potri.001G045100	Ptr-CCR13	Potri.019G033300	Ptr-TBP2	-0.141**
Potri.001G045400	Ptr-CCR15	Potri.004G087500	Ptr-AT-Hook1	-0.622**
Potri.001G045400	Ptr-CCR15	Potri.017G129400	Ptr-AT-Hook4	-0.616**
Potri.001G045400	Ptr-CCR15	Potri.004G189200	Ptr-AT-Hook2	0.678**
Potri.001G045400	Ptr-CCR15	Potri.002G105500	Ptr-AT-Hook3	0.017
Potri.001G045400	Ptr-CCR15	Potri.005G156100	Ptr-AT-Hook5	-0.396**
Potri.001G045400	Ptr-CCR15	Potri.002G235400	Ptr-bHLH1	0.184**
Potri.001G045400	Ptr-CCR15	Potri.002G248500	Ptr-bHLH2	-0.262**
Potri.001G045400	Ptr-CCR15	Potri.003G164500	Ptr-bHLH3	-0.540**
Potri.001G045400	Ptr-CCR15	Potri.004G099400	Ptr-bHLH4	-0.497**
Potri.001G045400	Ptr-CCR15	Potri.004G156000	Ptr-bHLH5	0.001
Potri.001G045400	Ptr-CCR15	Potri.005G121900	Ptr-bHLH6	-0.540**
Potri.001G045400	Ptr-CCR15	Potri.017G115300	Ptr-bHLH7	-0.634**
Potri.001G045400	Ptr-CCR15	Potri.005G146500	Ptr-bHLH8	0.291**
Potri.001G045400	Ptr-CCR15	Potri.006G057200	Ptr-bHLH9	0.029
Potri.001G045400	Ptr-CCR15	Potri.006G135600	Ptr-bHLH10	-0.360**
Potri.001G045400	Ptr-CCR15	Potri.007G023600	Ptr-bHLH11	-0.645**
Potri.001G045400	Ptr-CCR15	Potri.008G113200	Ptr-bHLH12	-0.224**
Potri.001G045400	Ptr-CCR15	Potri.008G190800	Ptr-bHLH13	-0.804**
Potri.001G045400	Ptr-CCR15	Potri.009G117300	Ptr-bHLH14	-0.744**
Potri.001G045400	Ptr-CCR15	Potri.010G040000	Ptr-bHLH15	-0.295**
Potri.001G045400	Ptr-CCR15	Potri.010G136100	Ptr-bHLH16	0.142**
Potri.001G045400	Ptr-CCR15	Potri.012G055700	Ptr-bHLH17	0.624**
Potri.001G045400	Ptr-CCR15	Potri.012G072700	Ptr-bHLH18	-0.530**
Potri.001G045400	Ptr-CCR15	Potri.012G104900	Ptr-bHLH19	-0.534**
Potri.001G045400	Ptr-CCR15	Potri.014G148900	Ptr-bHLH20	-0.326**
Potri.001G045400	Ptr-CCR15	Potri.015G068100	Ptr-bHLH21	-0.783**
Potri.001G045400	Ptr-CCR15	Potri.015G104200	Ptr-bHLH22	-0.523**
Potri.001G045400	Ptr-CCR15	Potri.018G109500	Ptr-bHLH23	0.204**
Potri.001G045400	Ptr-CCR15	Potri.002G125400	Ptr-bZIP1	0.507**
Potri.001G045400	Ptr-CCR15	Potri.004G140600	Ptr-bZIP2	0.297**
Potri.001G045400	Ptr-CCR15	Potri.006G083000	Ptr-bZIP3	-0.540**
Potri.001G045400	Ptr-CCR15	Potri.009G101200	Ptr-bZIP4	0.350**
Potri.001G045400	Ptr-CCR15	Potri.010G248300	Ptr-bZIP5	0.419**
Potri.001G045400	Ptr-CCR15	Potri.014G028200	Ptr-bZIP6	-0.160**
Potri.001G045400	Ptr-CCR15	Potri.001G295500	Ptr-C2H2-2	-0.066
Potri.001G045400	Ptr-CCR15	Potri.009G089400	Ptr-C2H2-33	-0.514**
Potri.001G045400	Ptr-CCR15	Potri.014G017300	Ptr-C2H2-72	-0.490**
Potri.001G045400	Ptr-CCR15	Potri.002G143800	Ptr-C2H2-77	0.751**
Potri.001G045400	Ptr-CCR15	Potri.010G083400	Ptr-TCR1	-0.498**
Potri.001G045400	Ptr-CCR15	Potri.006G160400	Ptr-TCR2	0.247**
Potri.001G045400	Ptr-CCR15	Potri.018G083000	Ptr-TCR3	0.349**
Potri.001G045400	Ptr-CCR15	Potri.001G229700	Ptr-HD-ZIP6	-0.787**
Potri.001G045400	Ptr-CCR15	Potri.002G113400	Ptr-HD-ZIP11	0.793**
Potri.001G045400	Ptr-CCR15	Potri.002G136400	Ptr-HD-ZIP12	-0.340**
Potri.001G045400	Ptr-CCR15	Potri.003G079800	Ptr-HD-ZIP18	-0.185**
Potri.001G045400	Ptr-CCR15	Potri.005G147100	Ptr-HD-ZIP27	0.251**
Potri.001G045400	Ptr-CCR15	Potri.006G071600	Ptr-HD-ZIP28	-0.339**
Potri.001G045400	Ptr-CCR15	Potri.006G193700	Ptr-HD-ZIP30	-0.395**
Potri.001G045400	Ptr-CCR15	Potri.007G008200	Ptr-HD-ZIP35	0.274**
Potri.001G045400	Ptr-CCR15	Potri.008G129500	Ptr-HD-ZIP36	0.126**
Potri.001G045400	Ptr-CCR15	Potri.009G023600	Ptr-HD-ZIP40	0.074
Potri.001G045400	Ptr-CCR15	Potri.014G045100	Ptr-HD-ZIP50	-0.586**
Potri.001G045400	Ptr-CCR15	Potri.016G059000	Ptr-HD-ZIP57	-0.089
Potri.001G045400	Ptr-CCR15	Potri.004G074300	Ptr-Myb/SANT1	0.514**
Potri.001G045400	Ptr-CCR15	Potri.012G038300	Ptr-Myb/SANT2	-0.315**
Potri.001G045400	Ptr-CCR15	Potri.015G030400	Ptr-Myb/SANT3	-0.615**
Potri.001G045400	Ptr-CCR15	Potri.002G100600	Ptr-HD-ZIP10	0.405**
Potri.001G045400	Ptr-CCR15	Potri.005G071900	Ptr-HD-ZIP24	0.160**
Potri.001G045400	Ptr-CCR15	Potri.005G161500	Ptr-HD-ZIP26	-0.457**
Potri.001G045400	Ptr-CCR15	Potri.008G148200	Ptr-HD-ZIP37	-0.437**
Potri.001G045400	Ptr-CCR15	Potri.008G194400	Ptr-HD-ZIP38	0.999**
Potri.001G045400	Ptr-CCR15	Potri.010G093400	Ptr-HD-ZIP41	0.227**
Potri.001G045400	Ptr-CCR15	Potri.012G070900	Ptr-HD-ZIP48	-0.075
Potri.001G045400	Ptr-CCR15	Potri.015G065400	Ptr-HD-ZIP55	0.270**
Potri.001G045400	Ptr-CCR15	Potri.017G081700	Ptr-HD-ZIP60	-0.260**
Potri.001G045400	Ptr-CCR15	Potri.013G059300	Ptr-TBP1	-0.008
Potri.001G045400	Ptr-CCR15	Potri.019G033300	Ptr-TBP2	-0.022
Potri.001G054600	Ptr-LAC1	Potri.004G087500	Ptr-AT-Hook1	-0.912**
Potri.001G054600	Ptr-LAC1	Potri.017G129400	Ptr-AT-Hook4	-0.855**
Potri.001G054600	Ptr-LAC1	Potri.004G189200	Ptr-AT-Hook2	-0.030
Potri.001G054600	Ptr-LAC1	Potri.002G105500	Ptr-AT-Hook3	0.749**
Potri.001G054600	Ptr-LAC1	Potri.005G156100	Ptr-AT-Hook5	0.501**
Potri.001G054600	Ptr-LAC1	Potri.002G125400	Ptr-bZIP1	0.592**
Potri.001G054600	Ptr-LAC1	Potri.004G140600	Ptr-bZIP2	-0.527**
Potri.001G054600	Ptr-LAC1	Potri.006G083000	Ptr-bZIP3	-0.591**
Potri.001G054600	Ptr-LAC1	Potri.009G101200	Ptr-bZIP4	-0.452**
Potri.001G054600	Ptr-LAC1	Potri.010G248300	Ptr-bZIP5	-0.231**
Potri.001G054600	Ptr-LAC1	Potri.014G028200	Ptr-bZIP6	-0.265**
Potri.001G054600	Ptr-LAC1	Potri.001G295500	Ptr-C2H2-2	-0.858**
Potri.001G054600	Ptr-LAC1	Potri.009G089400	Ptr-C2H2-33	-0.678**
Potri.001G054600	Ptr-LAC1	Potri.014G017300	Ptr-C2H2-72	-0.814**
Potri.001G054600	Ptr-LAC1	Potri.002G143800	Ptr-C2H2-77	-0.295**
Potri.001G054600	Ptr-LAC1	Potri.010G083400	Ptr-TCR1	0.657**
Potri.001G054600	Ptr-LAC1	Potri.006G160400	Ptr-TCR2	-0.529**
Potri.001G054600	Ptr-LAC1	Potri.018G083000	Ptr-TCR3	-0.616**
Potri.001G054600	Ptr-LAC1	Potri.001G137800	Ptr-HD-ZIP1	-0.560**
Potri.001G054600	Ptr-LAC1	Potri.001G184100	Ptr-HD-ZIP4	-0.511**
Potri.001G054600	Ptr-LAC1	Potri.002G154700	Ptr-HD-ZIP13	-0.573**
Potri.001G054600	Ptr-LAC1	Potri.002G230200	Ptr-HD-ZIP15	-0.591**
Potri.001G054600	Ptr-LAC1	Potri.003G052400	Ptr-HD-ZIP17	-0.661**
Potri.001G054600	Ptr-LAC1	Potri.003G096000	Ptr-HD-ZIP19	-0.580**
Potri.001G054600	Ptr-LAC1	Potri.004G020400	Ptr-HD-ZIP21	-0.574**
Potri.001G054600	Ptr-LAC1	Potri.011G025000	Ptr-HD-ZIP43	-0.591**
Potri.001G054600	Ptr-LAC1	Potri.012G139300	Ptr-HD-ZIP49	0.767**
Potri.001G054600	Ptr-LAC1	Potri.014G075200	Ptr-HD-ZIP51	-0.565**
Potri.001G054600	Ptr-LAC1	Potri.014G152000	Ptr-HD-ZIP53	-0.591**
Potri.001G054600	Ptr-LAC1	Potri.015G034100	Ptr-HD-ZIP54	-0.574**
Potri.001G054600	Ptr-LAC1	Potri.015G141800	Ptr-HD-ZIP56	-0.511**
Potri.001G054600	Ptr-LAC1	Potri.017G144600	Ptr-HD-ZIP58	0.514**
Potri.001G054600	Ptr-LAC1	Potri.001G229700	Ptr-HD-ZIP6	-0.606**
Potri.001G054600	Ptr-LAC1	Potri.002G113400	Ptr-HD-ZIP11	0.635**
Potri.001G054600	Ptr-LAC1	Potri.002G136400	Ptr-HD-ZIP12	-0.990**
Potri.001G054600	Ptr-LAC1	Potri.003G079800	Ptr-HD-ZIP18	-0.747**
Potri.001G054600	Ptr-LAC1	Potri.005G147100	Ptr-HD-ZIP27	-0.562**
Potri.001G054600	Ptr-LAC1	Potri.006G071600	Ptr-HD-ZIP28	-0.680**
Potri.001G054600	Ptr-LAC1	Potri.006G193700	Ptr-HD-ZIP30	0.730**
Potri.001G054600	Ptr-LAC1	Potri.007G008200	Ptr-HD-ZIP35	-0.529**
Potri.001G054600	Ptr-LAC1	Potri.008G129500	Ptr-HD-ZIP36	-0.718**
Potri.001G054600	Ptr-LAC1	Potri.009G023600	Ptr-HD-ZIP40	0.700**
Potri.001G054600	Ptr-LAC1	Potri.014G045100	Ptr-HD-ZIP50	-0.835**
Potri.001G054600	Ptr-LAC1	Potri.016G059000	Ptr-HD-ZIP57	0.190**
Potri.001G054600	Ptr-LAC1	Potri.004G074300	Ptr-Myb/SANT1	0.419**
Potri.001G054600	Ptr-LAC1	Potri.012G038300	Ptr-Myb/SANT2	-0.764**
Potri.001G054600	Ptr-LAC1	Potri.015G030400	Ptr-Myb/SANT3	-0.733**
Potri.001G054600	Ptr-LAC1	Potri.002G100600	Ptr-HD-ZIP10	-0.121**
Potri.001G054600	Ptr-LAC1	Potri.005G071900	Ptr-HD-ZIP24	-0.708**
Potri.001G054600	Ptr-LAC1	Potri.005G161500	Ptr-HD-ZIP26	-0.915**
Potri.001G054600	Ptr-LAC1	Potri.008G148200	Ptr-HD-ZIP37	-0.598**
Potri.001G054600	Ptr-LAC1	Potri.008G194400	Ptr-HD-ZIP38	0.257**
Potri.001G054600	Ptr-LAC1	Potri.010G093400	Ptr-HD-ZIP41	-0.597**
Potri.001G054600	Ptr-LAC1	Potri.012G070900	Ptr-HD-ZIP48	-0.936**
Potri.001G054600	Ptr-LAC1	Potri.015G065400	Ptr-HD-ZIP55	-0.573**
Potri.001G054600	Ptr-LAC1	Potri.017G081700	Ptr-HD-ZIP60	-0.334**
Potri.001G054600	Ptr-LAC1	Potri.013G059300	Ptr-TBP1	-0.734**
Potri.001G054600	Ptr-LAC1	Potri.019G033300	Ptr-TBP2	0.580**
Potri.001G055700	Ptr-4CL6	Potri.004G087500	Ptr-AT-Hook1	0.260**
Potri.001G055700	Ptr-4CL6	Potri.017G129400	Ptr-AT-Hook4	0.080
Potri.001G055700	Ptr-4CL6	Potri.004G189200	Ptr-AT-Hook2	0.814**
Potri.001G055700	Ptr-4CL6	Potri.002G105500	Ptr-AT-Hook3	-0.051
Potri.001G055700	Ptr-4CL6	Potri.005G156100	Ptr-AT-Hook5	-0.040
Potri.001G055700	Ptr-4CL6	Potri.002G235400	Ptr-bHLH1	0.552**
Potri.001G055700	Ptr-4CL6	Potri.002G248500	Ptr-bHLH2	-0.299**
Potri.001G055700	Ptr-4CL6	Potri.003G164500	Ptr-bHLH3	-0.333**
Potri.001G055700	Ptr-4CL6	Potri.004G099400	Ptr-bHLH4	-0.200**
Potri.001G055700	Ptr-4CL6	Potri.004G156000	Ptr-bHLH5	-0.786**
Potri.001G055700	Ptr-4CL6	Potri.005G121900	Ptr-bHLH6	-0.333**
Potri.001G055700	Ptr-4CL6	Potri.017G115300	Ptr-bHLH7	-0.458**
Potri.001G055700	Ptr-4CL6	Potri.005G146500	Ptr-bHLH8	0.834**
Potri.001G055700	Ptr-4CL6	Potri.006G057200	Ptr-bHLH9	0.914**
Potri.001G055700	Ptr-4CL6	Potri.006G135600	Ptr-bHLH10	0.003
Potri.001G055700	Ptr-4CL6	Potri.007G023600	Ptr-bHLH11	-0.459**
Potri.001G055700	Ptr-4CL6	Potri.008G113200	Ptr-bHLH12	0.856**
Potri.001G055700	Ptr-4CL6	Potri.008G190800	Ptr-bHLH13	-0.711**
Potri.001G055700	Ptr-4CL6	Potri.009G117300	Ptr-bHLH14	-0.566**
Potri.001G055700	Ptr-4CL6	Potri.010G040000	Ptr-bHLH15	-0.060
Potri.001G055700	Ptr-4CL6	Potri.010G136100	Ptr-bHLH16	0.944**
Potri.001G055700	Ptr-4CL6	Potri.012G055700	Ptr-bHLH17	0.835**
Potri.001G055700	Ptr-4CL6	Potri.012G072700	Ptr-bHLH18	-0.012
Potri.001G055700	Ptr-4CL6	Potri.012G104900	Ptr-bHLH19	-0.337**
Potri.001G055700	Ptr-4CL6	Potri.014G148900	Ptr-bHLH20	-0.086
Potri.001G055700	Ptr-4CL6	Potri.015G068100	Ptr-bHLH21	0.284**
Potri.001G055700	Ptr-4CL6	Potri.015G104200	Ptr-bHLH22	-0.341**
Potri.001G055700	Ptr-4CL6	Potri.018G109500	Ptr-bHLH23	0.988**
Potri.001G055700	Ptr-4CL6	Potri.002G125400	Ptr-bZIP1	0.330**
Potri.001G055700	Ptr-4CL6	Potri.004G140600	Ptr-bZIP2	0.998**
Potri.001G055700	Ptr-4CL6	Potri.006G083000	Ptr-bZIP3	-0.333**
Potri.001G055700	Ptr-4CL6	Potri.009G101200	Ptr-bZIP4	0.990**
Potri.001G055700	Ptr-4CL6	Potri.010G248300	Ptr-bZIP5	0.934**
Potri.001G055700	Ptr-4CL6	Potri.014G028200	Ptr-bZIP6	0.794**
Potri.001G055700	Ptr-4CL6	Potri.010G083400	Ptr-TCR1	-0.467**
Potri.001G055700	Ptr-4CL6	Potri.006G160400	Ptr-TCR2	0.998**
Potri.001G055700	Ptr-4CL6	Potri.018G083000	Ptr-TCR3	0.982**
Potri.001G055700	Ptr-4CL6	Potri.001G137800	Ptr-HD-ZIP1	-0.366**
Potri.001G055700	Ptr-4CL6	Potri.001G184100	Ptr-HD-ZIP4	-0.421**
Potri.001G055700	Ptr-4CL6	Potri.002G154700	Ptr-HD-ZIP13	-0.353**
Potri.001G055700	Ptr-4CL6	Potri.002G230200	Ptr-HD-ZIP15	-0.333**
Potri.001G055700	Ptr-4CL6	Potri.003G052400	Ptr-HD-ZIP17	-0.243**
Potri.001G055700	Ptr-4CL6	Potri.003G096000	Ptr-HD-ZIP19	-0.345**
Potri.001G055700	Ptr-4CL6	Potri.004G020400	Ptr-HD-ZIP21	-0.352**
Potri.001G055700	Ptr-4CL6	Potri.011G025000	Ptr-HD-ZIP43	-0.333**
Potri.001G055700	Ptr-4CL6	Potri.012G139300	Ptr-HD-ZIP49	-0.853**
Potri.001G055700	Ptr-4CL6	Potri.014G075200	Ptr-HD-ZIP51	-0.362**
Potri.001G055700	Ptr-4CL6	Potri.014G152000	Ptr-HD-ZIP53	-0.333**
Potri.001G055700	Ptr-4CL6	Potri.015G034100	Ptr-HD-ZIP54	-0.346**
Potri.001G055700	Ptr-4CL6	Potri.015G141800	Ptr-HD-ZIP56	-0.409**
Potri.001G055700	Ptr-4CL6	Potri.017G144600	Ptr-HD-ZIP58	-0.099
Potri.001G055700	Ptr-4CL6	Potri.002G100600	Ptr-HD-ZIP10	0.887**
Potri.001G055700	Ptr-4CL6	Potri.005G071900	Ptr-HD-ZIP24	0.982**
Potri.001G055700	Ptr-4CL6	Potri.005G161500	Ptr-HD-ZIP26	0.183**
Potri.001G055700	Ptr-4CL6	Potri.008G148200	Ptr-HD-ZIP37	-0.315**
Potri.001G055700	Ptr-4CL6	Potri.008G194400	Ptr-HD-ZIP38	0.270**
Potri.001G055700	Ptr-4CL6	Potri.010G093400	Ptr-HD-ZIP41	0.012
Potri.001G055700	Ptr-4CL6	Potri.012G070900	Ptr-HD-ZIP48	0.817**
Potri.001G055700	Ptr-4CL6	Potri.015G065400	Ptr-HD-ZIP55	0.999**
Potri.001G055700	Ptr-4CL6	Potri.017G081700	Ptr-HD-ZIP60	-0.545**
Potri.001G055700	Ptr-4CL6	Potri.013G059300	Ptr-TBP1	0.958**
Potri.001G055700	Ptr-4CL6	Potri.019G033300	Ptr-TBP2	0.160**
Potri.001G145800	Ptr-PO9	Potri.004G087500	Ptr-AT-Hook1	-0.921**
Potri.001G145800	Ptr-PO9	Potri.017G129400	Ptr-AT-Hook4	-0.821**
Potri.001G145800	Ptr-PO9	Potri.004G189200	Ptr-AT-Hook2	-0.017
Potri.001G145800	Ptr-PO9	Potri.002G105500	Ptr-AT-Hook3	0.494**
Potri.001G145800	Ptr-PO9	Potri.005G156100	Ptr-AT-Hook5	0.161**
Potri.001G145800	Ptr-PO9	Potri.002G235400	Ptr-bHLH1	0.071
Potri.001G145800	Ptr-PO9	Potri.002G248500	Ptr-bHLH2	0.462**
Potri.001G145800	Ptr-PO9	Potri.003G164500	Ptr-bHLH3	0.243**
Potri.001G145800	Ptr-PO9	Potri.004G099400	Ptr-bHLH4	-0.573**
Potri.001G145800	Ptr-PO9	Potri.004G156000	Ptr-bHLH5	0.863**
Potri.001G145800	Ptr-PO9	Potri.005G121900	Ptr-bHLH6	-0.480**
Potri.001G145800	Ptr-PO9	Potri.017G115300	Ptr-bHLH7	-0.401**
Potri.001G145800	Ptr-PO9	Potri.005G146500	Ptr-bHLH8	-0.198**
Potri.001G145800	Ptr-PO9	Potri.006G057200	Ptr-bHLH9	-0.836**
Potri.001G145800	Ptr-PO9	Potri.006G135600	Ptr-bHLH10	0.158**
Potri.001G145800	Ptr-PO9	Potri.007G023600	Ptr-bHLH11	-0.404**
Potri.001G145800	Ptr-PO9	Potri.008G113200	Ptr-bHLH12	-0.704**
Potri.001G145800	Ptr-PO9	Potri.008G190800	Ptr-bHLH13	-0.133**
Potri.001G145800	Ptr-PO9	Potri.009G117300	Ptr-bHLH14	-0.320**
Potri.001G145800	Ptr-PO9	Potri.010G040000	Ptr-bHLH15	0.264**
Potri.001G145800	Ptr-PO9	Potri.010G136100	Ptr-bHLH16	-0.488**
Potri.001G145800	Ptr-PO9	Potri.012G055700	Ptr-bHLH17	-0.056
Potri.001G145800	Ptr-PO9	Potri.012G072700	Ptr-bHLH18	-0.729**
Potri.001G145800	Ptr-PO9	Potri.012G104900	Ptr-bHLH19	-0.474**
Potri.001G145800	Ptr-PO9	Potri.014G148900	Ptr-bHLH20	0.259**
Potri.001G145800	Ptr-PO9	Potri.015G068100	Ptr-bHLH21	-0.927**
Potri.001G145800	Ptr-PO9	Potri.015G104200	Ptr-bHLH22	-0.465**
Potri.001G145800	Ptr-PO9	Potri.018G109500	Ptr-bHLH23	-0.554**
Potri.001G145800	Ptr-PO9	Potri.002G125400	Ptr-bZIP1	0.468**
Potri.001G145800	Ptr-PO9	Potri.004G140600	Ptr-bZIP2	-0.552**
Potri.001G145800	Ptr-PO9	Potri.006G083000	Ptr-bZIP3	-0.480**
Potri.001G145800	Ptr-PO9	Potri.009G101200	Ptr-bZIP4	-0.480**
Potri.001G145800	Ptr-PO9	Potri.010G248300	Ptr-bZIP5	-0.293**
Potri.001G145800	Ptr-PO9	Potri.014G028200	Ptr-bZIP6	-0.508**
Potri.001G145800	Ptr-PO9	Potri.010G083400	Ptr-TCR1	0.364**
Potri.001G145800	Ptr-PO9	Potri.006G160400	Ptr-TCR2	-0.574**
Potri.001G145800	Ptr-PO9	Potri.018G083000	Ptr-TCR3	-0.580**
Potri.001G145800	Ptr-PO9	Potri.001G137800	Ptr-HD-ZIP1	-0.427**
Potri.001G145800	Ptr-PO9	Potri.001G184100	Ptr-HD-ZIP4	-0.414**
Potri.001G145800	Ptr-PO9	Potri.002G154700	Ptr-HD-ZIP13	-0.456**
Potri.001G145800	Ptr-PO9	Potri.002G230200	Ptr-HD-ZIP15	-0.480**
Potri.001G145800	Ptr-PO9	Potri.003G052400	Ptr-HD-ZIP17	-0.584**
Potri.001G145800	Ptr-PO9	Potri.003G096000	Ptr-HD-ZIP19	-0.477**
Potri.001G145800	Ptr-PO9	Potri.004G020400	Ptr-HD-ZIP21	-0.461**
Potri.001G145800	Ptr-PO9	Potri.011G025000	Ptr-HD-ZIP43	-0.480**
Potri.001G145800	Ptr-PO9	Potri.012G139300	Ptr-HD-ZIP49	0.893**
Potri.001G145800	Ptr-PO9	Potri.014G075200	Ptr-HD-ZIP51	-0.446**
Potri.001G145800	Ptr-PO9	Potri.014G152000	Ptr-HD-ZIP53	-0.480**
Potri.001G145800	Ptr-PO9	Potri.015G034100	Ptr-HD-ZIP54	-0.429**
Potri.001G145800	Ptr-PO9	Potri.015G141800	Ptr-HD-ZIP56	-0.352**
Potri.001G145800	Ptr-PO9	Potri.017G144600	Ptr-HD-ZIP58	0.748**
Potri.001G145800	Ptr-PO9	Potri.013G059300	Ptr-TBP1	-0.796**
Potri.001G145800	Ptr-PO9	Potri.019G033300	Ptr-TBP2	0.297**
Potri.001G175000	Ptr-CSE1	Potri.004G087500	Ptr-AT-Hook1	-0.847**
Potri.001G175000	Ptr-CSE1	Potri.004G189200	Ptr-AT-Hook2	0.162*
Potri.001G175000	Ptr-CSE1	Potri.002G105500	Ptr-AT-Hook3	0.949**
Potri.001G175000	Ptr-CSE1	Potri.017G129400	Ptr-AT-Hook4	-0.870**
Potri.001G175000	Ptr-CSE1	Potri.005G156100	Ptr-AT-Hook5	0.769**
Potri.001G175000	Ptr-CSE1	Potri.002G235400	Ptr-bHLH1	0.621**
Potri.001G175000	Ptr-CSE1	Potri.006G135600	Ptr-bHLH10	0.774**
Potri.001G175000	Ptr-CSE1	Potri.007G023600	Ptr-bHLH11	-0.641**
Potri.001G175000	Ptr-CSE1	Potri.008G113200	Ptr-bHLH12	-0.127*
Potri.001G175000	Ptr-CSE1	Potri.008G190800	Ptr-bHLH13	-0.197*
Potri.001G175000	Ptr-CSE1	Potri.009G117300	Ptr-bHLH14	-0.479**
Potri.001G175000	Ptr-CSE1	Potri.010G040000	Ptr-bHLH15	0.837**
Potri.001G175000	Ptr-CSE1	Potri.010G136100	Ptr-bHLH16	-0.009
Potri.001G175000	Ptr-CSE1	Potri.012G055700	Ptr-bHLH17	0.174*
Potri.001G175000	Ptr-CSE1	Potri.012G072700	Ptr-bHLH18	-0.900**
Potri.001G175000	Ptr-CSE1	Potri.012G104900	Ptr-bHLH19	-0.768**
Potri.001G175000	Ptr-CSE1	Potri.002G248500	Ptr-bHLH2	0.910**
Potri.001G175000	Ptr-CSE1	Potri.014G148900	Ptr-bHLH20	0.830**
Potri.001G175000	Ptr-CSE1	Potri.015G068100	Ptr-bHLH21	-0.632**
Potri.001G175000	Ptr-CSE1	Potri.015G104200	Ptr-bHLH22	-0.769**
Potri.001G175000	Ptr-CSE1	Potri.018G109500	Ptr-bHLH23	-0.166*
Potri.001G175000	Ptr-CSE1	Potri.003G164500	Ptr-bHLH3	0.747**
Potri.001G175000	Ptr-CSE1	Potri.004G099400	Ptr-bHLH4	-0.850**
Potri.001G175000	Ptr-CSE1	Potri.004G156000	Ptr-bHLH5	0.818**
Potri.001G175000	Ptr-CSE1	Potri.005G121900	Ptr-bHLH6	-0.769**
Potri.001G175000	Ptr-CSE1	Potri.017G115300	Ptr-bHLH7	-0.647**
Potri.001G175000	Ptr-CSE1	Potri.005G146500	Ptr-bHLH8	0.280**
Potri.001G175000	Ptr-CSE1	Potri.006G057200	Ptr-bHLH9	-0.638**
Potri.001G175000	Ptr-CSE1	Potri.002G125400	Ptr-bZIP1	0.779**
Potri.001G175000	Ptr-CSE1	Potri.004G140600	Ptr-bZIP2	-0.263**
Potri.001G175000	Ptr-CSE1	Potri.006G083000	Ptr-bZIP3	-0.769**
Potri.001G175000	Ptr-CSE1	Potri.009G101200	Ptr-bZIP4	-0.187*
Potri.001G175000	Ptr-CSE1	Potri.010G248300	Ptr-bZIP5	0.050
Potri.001G175000	Ptr-CSE1	Potri.014G028200	Ptr-bZIP6	0.127*
Potri.001G175000	Ptr-CSE1	Potri.001G295500	Ptr-C2H2-2	-0.625**
Potri.001G175000	Ptr-CSE1	Potri.009G089400	Ptr-C2H2-33	-0.834**
Potri.001G175000	Ptr-CSE1	Potri.014G017300	Ptr-C2H2-72	-0.912**
Potri.001G175000	Ptr-CSE1	Potri.002G143800	Ptr-C2H2-77	-0.206**
Potri.001G175000	Ptr-CSE1	Potri.001G137800	Ptr-HD-ZIP1	-0.762**
Potri.001G175000	Ptr-CSE1	Potri.002G100600	Ptr-HD-ZIP10	0.173*
Potri.001G175000	Ptr-CSE1	Potri.002G113400	Ptr-HD-ZIP11	0.678**
Potri.001G175000	Ptr-CSE1	Potri.002G136400	Ptr-HD-ZIP12	-0.947**
Potri.001G175000	Ptr-CSE1	Potri.002G154700	Ptr-HD-ZIP13	-0.761**
Potri.001G175000	Ptr-CSE1	Potri.002G230200	Ptr-HD-ZIP15	-0.769**
Potri.001G175000	Ptr-CSE1	Potri.003G052400	Ptr-HD-ZIP17	-0.789**
Potri.001G175000	Ptr-CSE1	Potri.003G079800	Ptr-HD-ZIP18	-0.940**
Potri.001G175000	Ptr-CSE1	Potri.003G096000	Ptr-HD-ZIP19	-0.754**
Potri.001G175000	Ptr-CSE1	Potri.004G020400	Ptr-HD-ZIP21	-0.758**
Potri.001G175000	Ptr-CSE1	Potri.005G071900	Ptr-HD-ZIP24	-0.462**
Potri.001G175000	Ptr-CSE1	Potri.005G161500	Ptr-HD-ZIP26	-0.948**
Potri.001G175000	Ptr-CSE1	Potri.005G147100	Ptr-HD-ZIP27	-0.293**
Potri.001G175000	Ptr-CSE1	Potri.006G071600	Ptr-HD-ZIP28	-0.879**
Potri.001G175000	Ptr-CSE1	Potri.006G193700	Ptr-HD-ZIP30	0.847**
Potri.001G175000	Ptr-CSE1	Potri.007G008200	Ptr-HD-ZIP35	-0.257**
Potri.001G175000	Ptr-CSE1	Potri.008G129500	Ptr-HD-ZIP36	-0.465**
Potri.001G175000	Ptr-CSE1	Potri.008G148200	Ptr-HD-ZIP37	-0.803**
Potri.001G175000	Ptr-CSE1	Potri.008G194400	Ptr-HD-ZIP38	0.143*
Potri.001G175000	Ptr-CSE1	Potri.001G184100	Ptr-HD-ZIP4	-0.698**
Potri.001G175000	Ptr-CSE1	Potri.009G023600	Ptr-HD-ZIP40	0.922**
Potri.001G175000	Ptr-CSE1	Potri.010G093400	Ptr-HD-ZIP41	-0.853**
Potri.001G175000	Ptr-CSE1	Potri.011G025000	Ptr-HD-ZIP43	-0.769**
Potri.001G175000	Ptr-CSE1	Potri.012G070900	Ptr-HD-ZIP48	-0.768**
Potri.001G175000	Ptr-CSE1	Potri.012G139300	Ptr-HD-ZIP49	0.459**
Potri.001G175000	Ptr-CSE1	Potri.014G045100	Ptr-HD-ZIP50	-0.882**
Potri.001G175000	Ptr-CSE1	Potri.014G075200	Ptr-HD-ZIP51	-0.756**
Potri.001G175000	Ptr-CSE1	Potri.014G152000	Ptr-HD-ZIP53	-0.768**
Potri.001G175000	Ptr-CSE1	Potri.015G034100	Ptr-HD-ZIP54	-0.782**
Potri.001G175000	Ptr-CSE1	Potri.015G065400	Ptr-HD-ZIP55	-0.314**
Potri.001G175000	Ptr-CSE1	Potri.015G141800	Ptr-HD-ZIP56	-0.746**
Potri.001G175000	Ptr-CSE1	Potri.016G059000	Ptr-HD-ZIP57	0.556**
Potri.001G175000	Ptr-CSE1	Potri.017G144600	Ptr-HD-ZIP58	0.306**
Potri.001G175000	Ptr-CSE1	Potri.001G229700	Ptr-HD-ZIP6	-0.665**
Potri.001G175000	Ptr-CSE1	Potri.017G081700	Ptr-HD-ZIP60	-0.638**
Potri.001G175000	Ptr-CSE1	Potri.004G074300	Ptr-Myb/SANT1	0.647**
Potri.001G175000	Ptr-CSE1	Potri.012G038300	Ptr-Myb/SANT2	-0.931**
Potri.001G175000	Ptr-CSE1	Potri.015G030400	Ptr-Myb/SANT3	-0.828**
Potri.001G175000	Ptr-CSE1	Potri.013G059300	Ptr-TBP1	-0.453**
Potri.001G175000	Ptr-CSE1	Potri.019G033300	Ptr-TBP2	0.852**
Potri.001G175000	Ptr-CSE1	Potri.010G083400	Ptr-TCR1	0.781**
Potri.001G175000	Ptr-CSE1	Potri.006G160400	Ptr-TCR2	-0.249**
Potri.001G175000	Ptr-CSE1	Potri.018G083000	Ptr-TCR3	-0.405**
Potri.001G184300	Ptr-LAC2	Potri.004G087500	Ptr-AT-Hook1	-0.721**
Potri.001G184300	Ptr-LAC2	Potri.017G129400	Ptr-AT-Hook4	-0.712**
Potri.001G184300	Ptr-LAC2	Potri.004G189200	Ptr-AT-Hook2	-0.119*
Potri.001G184300	Ptr-LAC2	Potri.002G105500	Ptr-AT-Hook3	0.891**
Potri.001G184300	Ptr-LAC2	Potri.005G156100	Ptr-AT-Hook5	0.798**
Potri.001G184300	Ptr-LAC2	Potri.002G235400	Ptr-bHLH1	0.446**
Potri.001G184300	Ptr-LAC2	Potri.002G248500	Ptr-bHLH2	0.951**
Potri.001G184300	Ptr-LAC2	Potri.003G164500	Ptr-bHLH3	0.856**
Potri.001G184300	Ptr-LAC2	Potri.004G099400	Ptr-bHLH4	-0.665**
Potri.001G184300	Ptr-LAC2	Potri.004G156000	Ptr-bHLH5	0.904**
Potri.001G184300	Ptr-LAC2	Potri.005G121900	Ptr-bHLH6	-0.557**
Potri.001G184300	Ptr-LAC2	Potri.017G115300	Ptr-bHLH7	-0.404**
Potri.001G184300	Ptr-LAC2	Potri.005G146500	Ptr-bHLH8	0.058
Potri.001G184300	Ptr-LAC2	Potri.006G057200	Ptr-bHLH9	-0.764**
Potri.001G184300	Ptr-LAC2	Potri.006G135600	Ptr-bHLH10	0.788**
Potri.001G184300	Ptr-LAC2	Potri.007G023600	Ptr-bHLH11	-0.396**
Potri.001G184300	Ptr-LAC2	Potri.008G113200	Ptr-bHLH12	-0.229**
Potri.001G184300	Ptr-LAC2	Potri.008G190800	Ptr-bHLH13	0.091
Potri.001G184300	Ptr-LAC2	Potri.009G117300	Ptr-bHLH14	-0.207**
Potri.001G184300	Ptr-LAC2	Potri.010G040000	Ptr-bHLH15	0.846**
Potri.001G184300	Ptr-LAC2	Potri.010G136100	Ptr-bHLH16	-0.203**
Potri.001G184300	Ptr-LAC2	Potri.012G055700	Ptr-bHLH17	-0.102*
Potri.001G184300	Ptr-LAC2	Potri.012G072700	Ptr-bHLH18	-0.739**
Potri.001G184300	Ptr-LAC2	Potri.012G104900	Ptr-bHLH19	-0.557**
Potri.001G184300	Ptr-LAC2	Potri.014G148900	Ptr-bHLH20	0.850**
Potri.001G184300	Ptr-LAC2	Potri.015G068100	Ptr-bHLH21	-0.495**
Potri.001G184300	Ptr-LAC2	Potri.015G104200	Ptr-bHLH22	-0.559**
Potri.001G184300	Ptr-LAC2	Potri.018G109500	Ptr-bHLH23	-0.369**
Potri.001G184300	Ptr-LAC2	Potri.002G125400	Ptr-bZIP1	0.574**
Potri.001G184300	Ptr-LAC2	Potri.004G140600	Ptr-bZIP2	-0.479**
Potri.001G184300	Ptr-LAC2	Potri.006G083000	Ptr-bZIP3	-0.557**
Potri.001G184300	Ptr-LAC2	Potri.009G101200	Ptr-bZIP4	-0.416**
Potri.001G184300	Ptr-LAC2	Potri.010G248300	Ptr-bZIP5	-0.197**
Potri.001G184300	Ptr-LAC2	Potri.014G028200	Ptr-bZIP6	0.006
Potri.001G184300	Ptr-LAC2	Potri.001G295500	Ptr-C2H2-2	-0.731**
Potri.001G184300	Ptr-LAC2	Potri.009G089400	Ptr-C2H2-33	-0.642**
Potri.001G184300	Ptr-LAC2	Potri.014G017300	Ptr-C2H2-72	-0.756**
Potri.001G184300	Ptr-LAC2	Potri.002G143800	Ptr-C2H2-77	-0.478**
Potri.001G184300	Ptr-LAC2	Potri.010G083400	Ptr-TCR1	0.904**
Potri.001G184300	Ptr-LAC2	Potri.006G160400	Ptr-TCR2	-0.456**
Potri.001G184300	Ptr-LAC2	Potri.018G083000	Ptr-TCR3	-0.618**
Potri.001G184300	Ptr-LAC2	Potri.001G137800	Ptr-HD-ZIP1	-0.555**
Potri.001G184300	Ptr-LAC2	Potri.001G184100	Ptr-HD-ZIP4	-0.469**
Potri.001G184300	Ptr-LAC2	Potri.002G154700	Ptr-HD-ZIP13	-0.549**
Potri.001G184300	Ptr-LAC2	Potri.002G230200	Ptr-HD-ZIP15	-0.557**
Potri.001G184300	Ptr-LAC2	Potri.003G052400	Ptr-HD-ZIP17	-0.579**
Potri.001G184300	Ptr-LAC2	Potri.003G096000	Ptr-HD-ZIP19	-0.538**
Potri.001G184300	Ptr-LAC2	Potri.004G020400	Ptr-HD-ZIP21	-0.544**
Potri.001G184300	Ptr-LAC2	Potri.011G025000	Ptr-HD-ZIP43	-0.557**
Potri.001G184300	Ptr-LAC2	Potri.012G139300	Ptr-HD-ZIP49	0.529**
Potri.001G184300	Ptr-LAC2	Potri.014G075200	Ptr-HD-ZIP51	-0.544**
Potri.001G184300	Ptr-LAC2	Potri.014G152000	Ptr-HD-ZIP53	-0.556**
Potri.001G184300	Ptr-LAC2	Potri.015G034100	Ptr-HD-ZIP54	-0.583**
Potri.001G184300	Ptr-LAC2	Potri.015G141800	Ptr-HD-ZIP56	-0.545**
Potri.001G184300	Ptr-LAC2	Potri.017G144600	Ptr-HD-ZIP58	0.129**
Potri.001G184300	Ptr-LAC2	Potri.001G229700	Ptr-HD-ZIP6	-0.428**
Potri.001G184300	Ptr-LAC2	Potri.002G113400	Ptr-HD-ZIP11	0.447**
Potri.001G184300	Ptr-LAC2	Potri.002G136400	Ptr-HD-ZIP12	-0.899**
Potri.001G184300	Ptr-LAC2	Potri.003G079800	Ptr-HD-ZIP18	-0.835**
Potri.001G184300	Ptr-LAC2	Potri.005G147100	Ptr-HD-ZIP27	-0.498**
Potri.001G184300	Ptr-LAC2	Potri.006G071600	Ptr-HD-ZIP28	-0.723**
Potri.001G184300	Ptr-LAC2	Potri.006G193700	Ptr-HD-ZIP30	0.945**
Potri.001G184300	Ptr-LAC2	Potri.007G008200	Ptr-HD-ZIP35	-0.469**
Potri.001G184300	Ptr-LAC2	Potri.008G129500	Ptr-HD-ZIP36	-0.632**
Potri.001G184300	Ptr-LAC2	Potri.009G023600	Ptr-HD-ZIP40	0.836**
Potri.001G184300	Ptr-LAC2	Potri.014G045100	Ptr-HD-ZIP50	-0.719**
Potri.001G184300	Ptr-LAC2	Potri.016G059000	Ptr-HD-ZIP57	0.442**
Potri.001G184300	Ptr-LAC2	Potri.004G074300	Ptr-Myb/SANT1	0.416**
Potri.001G184300	Ptr-LAC2	Potri.012G038300	Ptr-Myb/SANT2	-0.798**
Potri.001G184300	Ptr-LAC2	Potri.015G030400	Ptr-Myb/SANT3	-0.633**
Potri.001G184300	Ptr-LAC2	Potri.002G100600	Ptr-HD-ZIP10	-0.071
Potri.001G184300	Ptr-LAC2	Potri.005G071900	Ptr-HD-ZIP24	-0.636**
Potri.001G184300	Ptr-LAC2	Potri.005G161500	Ptr-HD-ZIP26	-0.832**
Potri.001G184300	Ptr-LAC2	Potri.008G148200	Ptr-HD-ZIP37	-0.612**
Potri.001G184300	Ptr-LAC2	Potri.008G194400	Ptr-HD-ZIP38	-0.100*
Potri.001G184300	Ptr-LAC2	Potri.010G093400	Ptr-HD-ZIP41	-0.840**
Potri.001G184300	Ptr-LAC2	Potri.012G070900	Ptr-HD-ZIP48	-0.848**
Potri.001G184300	Ptr-LAC2	Potri.015G065400	Ptr-HD-ZIP55	-0.521**
Potri.001G184300	Ptr-LAC2	Potri.017G081700	Ptr-HD-ZIP60	-0.450**
Potri.001G184300	Ptr-LAC2	Potri.013G059300	Ptr-TBP1	-0.591**
Potri.001G184300	Ptr-LAC2	Potri.019G033300	Ptr-TBP2	0.770**
Potri.001G206200	Ptr-LAC3	Potri.004G087500	Ptr-AT-Hook1	0.781**
Potri.001G206200	Ptr-LAC3	Potri.017G129400	Ptr-AT-Hook4	0.894**
Potri.001G206200	Ptr-LAC3	Potri.004G189200	Ptr-AT-Hook2	-0.756**
Potri.001G206200	Ptr-LAC3	Potri.002G105500	Ptr-AT-Hook3	-0.812**
Potri.001G206200	Ptr-LAC3	Potri.005G156100	Ptr-AT-Hook5	-0.545**
Potri.001G206200	Ptr-LAC3	Potri.002G235400	Ptr-bHLH1	-0.885**
Potri.001G206200	Ptr-LAC3	Potri.002G248500	Ptr-bHLH2	-0.571**
Potri.001G206200	Ptr-LAC3	Potri.003G164500	Ptr-bHLH3	-0.333**
Potri.001G206200	Ptr-LAC3	Potri.004G099400	Ptr-bHLH4	0.989**
Potri.001G206200	Ptr-LAC3	Potri.004G156000	Ptr-bHLH5	-0.310**
Potri.001G206200	Ptr-LAC3	Potri.005G121900	Ptr-bHLH6	1.000**
Potri.001G206200	Ptr-LAC3	Potri.017G115300	Ptr-bHLH7	0.984**
Potri.001G206200	Ptr-LAC3	Potri.005G146500	Ptr-bHLH8	-0.762**
Potri.001G206200	Ptr-LAC3	Potri.006G057200	Ptr-bHLH9	0.076
Potri.001G206200	Ptr-LAC3	Potri.006G135600	Ptr-bHLH10	-0.582**
Potri.001G206200	Ptr-LAC3	Potri.007G023600	Ptr-bHLH11	0.982**
Potri.001G206200	Ptr-LAC3	Potri.008G113200	Ptr-bHLH12	-0.272**
Potri.001G206200	Ptr-LAC3	Potri.008G190800	Ptr-bHLH13	0.767**
Potri.001G206200	Ptr-LAC3	Potri.009G117300	Ptr-bHLH14	0.923**
Potri.001G206200	Ptr-LAC3	Potri.010G040000	Ptr-bHLH15	-0.623**
Potri.001G206200	Ptr-LAC3	Potri.010G136100	Ptr-bHLH16	-0.524**
Potri.001G206200	Ptr-LAC3	Potri.012G055700	Ptr-bHLH17	-0.762**
Potri.001G206200	Ptr-LAC3	Potri.012G072700	Ptr-bHLH18	0.945**
Potri.001G206200	Ptr-LAC3	Potri.012G104900	Ptr-bHLH19	0.999**
Potri.001G206200	Ptr-LAC3	Potri.014G148900	Ptr-bHLH20	-0.594**
Potri.001G206200	Ptr-LAC3	Potri.015G068100	Ptr-bHLH21	0.624**
Potri.001G206200	Ptr-LAC3	Potri.015G104200	Ptr-bHLH22	0.999**
Potri.001G206200	Ptr-LAC3	Potri.018G109500	Ptr-bHLH23	-0.425**
Potri.001G206200	Ptr-LAC3	Potri.002G125400	Ptr-bZIP1	-0.999**
Potri.001G206200	Ptr-LAC3	Potri.004G140600	Ptr-bZIP2	-0.371**
Potri.001G206200	Ptr-LAC3	Potri.006G083000	Ptr-bZIP3	1.000**
Potri.001G206200	Ptr-LAC3	Potri.009G101200	Ptr-bZIP4	-0.449**
Potri.001G206200	Ptr-LAC3	Potri.010G248300	Ptr-bZIP5	-0.647**
Potri.001G206200	Ptr-LAC3	Potri.014G028200	Ptr-bZIP6	-0.481**
Potri.001G206200	Ptr-LAC3	Potri.001G295500	Ptr-C2H2-2	0.099
Potri.001G206200	Ptr-LAC3	Potri.009G089400	Ptr-C2H2-33	0.993**
Potri.001G206200	Ptr-LAC3	Potri.014G017300	Ptr-C2H2-72	0.949**
Potri.001G206200	Ptr-LAC3	Potri.002G143800	Ptr-C2H2-77	-0.454**
Potri.001G206200	Ptr-LAC3	Potri.006G160400	Ptr-TCR2	-0.370**
Potri.001G206200	Ptr-LAC3	Potri.018G083000	Ptr-TCR3	-0.252**
Potri.001G206200	Ptr-LAC3	Potri.001G137800	Ptr-HD-ZIP1	0.997**
Potri.001G206200	Ptr-LAC3	Potri.001G184100	Ptr-HD-ZIP4	0.994**
Potri.001G206200	Ptr-LAC3	Potri.002G154700	Ptr-HD-ZIP13	0.999**
Potri.001G206200	Ptr-LAC3	Potri.002G230200	Ptr-HD-ZIP15	1.000**
Potri.001G206200	Ptr-LAC3	Potri.003G052400	Ptr-HD-ZIP17	0.990**
Potri.001G206200	Ptr-LAC3	Potri.003G096000	Ptr-HD-ZIP19	0.999**
Potri.001G206200	Ptr-LAC3	Potri.004G020400	Ptr-HD-ZIP21	0.999**
Potri.001G206200	Ptr-LAC3	Potri.011G025000	Ptr-HD-ZIP43	1.000**
Potri.001G206200	Ptr-LAC3	Potri.012G139300	Ptr-HD-ZIP49	-0.036
Potri.001G206200	Ptr-LAC3	Potri.014G075200	Ptr-HD-ZIP51	0.999**
Potri.001G206200	Ptr-LAC3	Potri.014G152000	Ptr-HD-ZIP53	0.999**
Potri.001G206200	Ptr-LAC3	Potri.015G034100	Ptr-HD-ZIP54	0.994**
Potri.001G206200	Ptr-LAC3	Potri.015G141800	Ptr-HD-ZIP56	0.985**
Potri.001G206200	Ptr-LAC3	Potri.017G144600	Ptr-HD-ZIP58	-0.477**
Potri.001G206200	Ptr-LAC3	Potri.004G074300	Ptr-Myb/SANT1	-0.979**
Potri.001G206200	Ptr-LAC3	Potri.012G038300	Ptr-Myb/SANT2	0.943**
Potri.001G206200	Ptr-LAC3	Potri.015G030400	Ptr-Myb/SANT3	0.972**
Potri.001G206200	Ptr-LAC3	Potri.002G100600	Ptr-HD-ZIP10	-0.727**
Potri.001G206200	Ptr-LAC3	Potri.005G071900	Ptr-HD-ZIP24	-0.150**
Potri.001G206200	Ptr-LAC3	Potri.005G161500	Ptr-HD-ZIP26	0.865**
Potri.001G206200	Ptr-LAC3	Potri.008G148200	Ptr-HD-ZIP37	0.993**
Potri.001G206200	Ptr-LAC3	Potri.008G194400	Ptr-HD-ZIP38	-0.543**
Potri.001G206200	Ptr-LAC3	Potri.010G093400	Ptr-HD-ZIP41	0.680**
Potri.001G206200	Ptr-LAC3	Potri.012G070900	Ptr-HD-ZIP48	0.270**
Potri.001G206200	Ptr-LAC3	Potri.015G065400	Ptr-HD-ZIP55	-0.319**
Potri.001G206200	Ptr-LAC3	Potri.017G081700	Ptr-HD-ZIP60	0.918**
Potri.001G206200	Ptr-LAC3	Potri.013G059300	Ptr-TBP1	-0.099
Potri.001G206200	Ptr-LAC3	Potri.019G033300	Ptr-TBP2	-0.826**
Potri.001G248700	Ptr-LAC4	Potri.004G087500	Ptr-AT-Hook1	-0.942**
Potri.001G248700	Ptr-LAC4	Potri.017G129400	Ptr-AT-Hook4	-0.863**
Potri.001G248700	Ptr-LAC4	Potri.004G189200	Ptr-AT-Hook2	0.004
Potri.001G248700	Ptr-LAC4	Potri.002G105500	Ptr-AT-Hook3	0.619**
Potri.001G248700	Ptr-LAC4	Potri.005G156100	Ptr-AT-Hook5	0.310**
Potri.001G248700	Ptr-LAC4	Potri.002G125400	Ptr-bZIP1	0.550**
Potri.001G248700	Ptr-LAC4	Potri.004G140600	Ptr-bZIP2	-0.527**
Potri.001G248700	Ptr-LAC4	Potri.006G083000	Ptr-bZIP3	-0.556**
Potri.001G248700	Ptr-LAC4	Potri.009G101200	Ptr-bZIP4	-0.451**
Potri.001G248700	Ptr-LAC4	Potri.010G248300	Ptr-bZIP5	-0.245**
Potri.001G248700	Ptr-LAC4	Potri.014G028200	Ptr-bZIP6	-0.396**
Potri.001G248700	Ptr-LAC4	Potri.001G295500	Ptr-C2H2-2	-0.869**
Potri.001G248700	Ptr-LAC4	Potri.009G089400	Ptr-C2H2-33	-0.640**
Potri.001G248700	Ptr-LAC4	Potri.014G017300	Ptr-C2H2-72	-0.780**
Potri.001G248700	Ptr-LAC4	Potri.002G143800	Ptr-C2H2-77	-0.191**
Potri.001G248700	Ptr-LAC4	Potri.010G083400	Ptr-TCR1	0.485**
Potri.001G248700	Ptr-LAC4	Potri.006G160400	Ptr-TCR2	-0.541**
Potri.001G248700	Ptr-LAC4	Potri.018G083000	Ptr-TCR3	-0.582**
Potri.001G248700	Ptr-LAC4	Potri.001G137800	Ptr-HD-ZIP1	-0.512**
Potri.001G248700	Ptr-LAC4	Potri.001G184100	Ptr-HD-ZIP4	-0.486**
Potri.001G248700	Ptr-LAC4	Potri.002G154700	Ptr-HD-ZIP13	-0.535**
Potri.001G248700	Ptr-LAC4	Potri.002G230200	Ptr-HD-ZIP15	-0.556**
Potri.001G248700	Ptr-LAC4	Potri.003G052400	Ptr-HD-ZIP17	-0.647**
Potri.001G248700	Ptr-LAC4	Potri.003G096000	Ptr-HD-ZIP19	-0.551**
Potri.001G248700	Ptr-LAC4	Potri.004G020400	Ptr-HD-ZIP21	-0.538**
Potri.001G248700	Ptr-LAC4	Potri.011G025000	Ptr-HD-ZIP43	-0.556**
Potri.001G248700	Ptr-LAC4	Potri.012G139300	Ptr-HD-ZIP49	0.843**
Potri.001G248700	Ptr-LAC4	Potri.014G075200	Ptr-HD-ZIP51	-0.526**
Potri.001G248700	Ptr-LAC4	Potri.014G152000	Ptr-HD-ZIP53	-0.557**
Potri.001G248700	Ptr-LAC4	Potri.015G034100	Ptr-HD-ZIP54	-0.519**
Potri.001G248700	Ptr-LAC4	Potri.015G141800	Ptr-HD-ZIP56	-0.447**
Potri.001G248700	Ptr-LAC4	Potri.017G144600	Ptr-HD-ZIP58	0.673**
Potri.001G248700	Ptr-LAC4	Potri.001G229700	Ptr-HD-ZIP6	-0.646**
Potri.001G248700	Ptr-LAC4	Potri.002G113400	Ptr-HD-ZIP11	0.679**
Potri.001G248700	Ptr-LAC4	Potri.002G136400	Ptr-HD-ZIP12	-0.966**
Potri.001G248700	Ptr-LAC4	Potri.003G079800	Ptr-HD-ZIP18	-0.643**
Potri.001G248700	Ptr-LAC4	Potri.005G147100	Ptr-HD-ZIP27	-0.567**
Potri.001G248700	Ptr-LAC4	Potri.006G071600	Ptr-HD-ZIP28	-0.602**
Potri.001G248700	Ptr-LAC4	Potri.006G193700	Ptr-HD-ZIP30	0.569**
Potri.001G248700	Ptr-LAC4	Potri.007G008200	Ptr-HD-ZIP35	-0.534**
Potri.001G248700	Ptr-LAC4	Potri.008G129500	Ptr-HD-ZIP36	-0.721**
Potri.001G248700	Ptr-LAC4	Potri.009G023600	Ptr-HD-ZIP40	0.574**
Potri.001G248700	Ptr-LAC4	Potri.014G045100	Ptr-HD-ZIP50	-0.829**
Potri.001G248700	Ptr-LAC4	Potri.016G059000	Ptr-HD-ZIP57	0.037
Potri.001G248700	Ptr-LAC4	Potri.004G074300	Ptr-Myb/SANT1	0.379**
Potri.001G248700	Ptr-LAC4	Potri.012G038300	Ptr-Myb/SANT2	-0.686**
Potri.001G248700	Ptr-LAC4	Potri.015G030400	Ptr-Myb/SANT3	-0.725**
Potri.001G248700	Ptr-LAC4	Potri.013G059300	Ptr-TBP1	-0.765**
Potri.001G248700	Ptr-LAC4	Potri.019G033300	Ptr-TBP2	0.434**
Potri.001G256400	Ptr-CCR23	Potri.004G087500	Ptr-AT-Hook1	0.664**
Potri.001G256400	Ptr-CCR23	Potri.017G129400	Ptr-AT-Hook4	0.517**
Potri.001G256400	Ptr-CCR23	Potri.004G189200	Ptr-AT-Hook2	0.476**
Potri.001G256400	Ptr-CCR23	Potri.002G105500	Ptr-AT-Hook3	-0.377**
Potri.001G256400	Ptr-CCR23	Potri.005G156100	Ptr-AT-Hook5	-0.206**
Potri.001G256400	Ptr-CCR23	Potri.002G235400	Ptr-bHLH1	0.211**
Potri.001G256400	Ptr-CCR23	Potri.002G248500	Ptr-bHLH2	-0.508**
Potri.001G256400	Ptr-CCR23	Potri.003G164500	Ptr-bHLH3	-0.414**
Potri.001G256400	Ptr-CCR23	Potri.004G099400	Ptr-bHLH4	0.243**
Potri.001G256400	Ptr-CCR23	Potri.004G156000	Ptr-bHLH5	-0.954**
Potri.001G256400	Ptr-CCR23	Potri.005G121900	Ptr-bHLH6	0.111*
Potri.001G256400	Ptr-CCR23	Potri.017G115300	Ptr-bHLH7	-0.014
Potri.001G256400	Ptr-CCR23	Potri.005G146500	Ptr-bHLH8	0.544**
Potri.001G256400	Ptr-CCR23	Potri.006G057200	Ptr-bHLH9	0.994**
Potri.001G256400	Ptr-CCR23	Potri.006G135600	Ptr-bHLH10	-0.179**
Potri.001G256400	Ptr-CCR23	Potri.007G023600	Ptr-bHLH11	-0.014
Potri.001G256400	Ptr-CCR23	Potri.008G113200	Ptr-bHLH12	0.827**
Potri.001G256400	Ptr-CCR23	Potri.008G190800	Ptr-bHLH13	-0.345**
Potri.001G256400	Ptr-CCR23	Potri.009G117300	Ptr-bHLH14	-0.138**
Potri.001G256400	Ptr-CCR23	Potri.010G040000	Ptr-bHLH15	-0.271**
Potri.001G256400	Ptr-CCR23	Potri.010G136100	Ptr-bHLH16	0.774**
Potri.001G256400	Ptr-CCR23	Potri.012G055700	Ptr-bHLH17	0.502**
Potri.001G256400	Ptr-CCR23	Potri.012G072700	Ptr-bHLH18	0.428**
Potri.001G256400	Ptr-CCR23	Potri.012G104900	Ptr-bHLH19	0.106*
Potri.001G256400	Ptr-CCR23	Potri.014G148900	Ptr-bHLH20	-0.284**
Potri.001G256400	Ptr-CCR23	Potri.015G068100	Ptr-bHLH21	0.649**
Potri.001G256400	Ptr-CCR23	Potri.015G104200	Ptr-bHLH22	0.100*
Potri.001G256400	Ptr-CCR23	Potri.018G109500	Ptr-bHLH23	0.851**
Potri.001G256400	Ptr-CCR23	Potri.002G125400	Ptr-bZIP1	-0.110*
Potri.001G256400	Ptr-CCR23	Potri.004G140600	Ptr-bZIP2	0.871**
Potri.001G256400	Ptr-CCR23	Potri.006G083000	Ptr-bZIP3	0.111*
Potri.001G256400	Ptr-CCR23	Potri.009G101200	Ptr-bZIP4	0.825**
Potri.001G256400	Ptr-CCR23	Potri.010G248300	Ptr-bZIP5	0.678**
Potri.001G256400	Ptr-CCR23	Potri.014G028200	Ptr-bZIP6	0.671**
Potri.001G256400	Ptr-CCR23	Potri.001G295500	Ptr-C2H2-2	0.999**
Potri.001G256400	Ptr-CCR23	Potri.009G089400	Ptr-C2H2-33	0.221**
Potri.001G256400	Ptr-CCR23	Potri.014G017300	Ptr-C2H2-72	0.416**
Potri.001G256400	Ptr-CCR23	Potri.002G143800	Ptr-C2H2-77	0.591**
Potri.001G256400	Ptr-CCR23	Potri.010G083400	Ptr-TCR1	-0.550**
Potri.001G256400	Ptr-CCR23	Potri.006G160400	Ptr-TCR2	0.878**
Potri.001G256400	Ptr-CCR23	Potri.018G083000	Ptr-TCR3	0.894**
Potri.001G256400	Ptr-CCR23	Potri.001G137800	Ptr-HD-ZIP1	0.069
Potri.001G256400	Ptr-CCR23	Potri.001G184100	Ptr-HD-ZIP4	0.020
Potri.001G256400	Ptr-CCR23	Potri.002G154700	Ptr-HD-ZIP13	0.088
Potri.001G256400	Ptr-CCR23	Potri.002G230200	Ptr-HD-ZIP15	0.111*
Potri.001G256400	Ptr-CCR23	Potri.003G052400	Ptr-HD-ZIP17	0.211**
Potri.001G256400	Ptr-CCR23	Potri.003G096000	Ptr-HD-ZIP19	0.100*
Potri.001G256400	Ptr-CCR23	Potri.004G020400	Ptr-HD-ZIP21	0.090
Potri.001G256400	Ptr-CCR23	Potri.011G025000	Ptr-HD-ZIP43	0.111*
Potri.001G256400	Ptr-CCR23	Potri.012G139300	Ptr-HD-ZIP49	-0.954**
Potri.001G256400	Ptr-CCR23	Potri.014G075200	Ptr-HD-ZIP51	0.078
Potri.001G256400	Ptr-CCR23	Potri.014G152000	Ptr-HD-ZIP53	0.111*
Potri.001G256400	Ptr-CCR23	Potri.015G034100	Ptr-HD-ZIP54	0.084
Potri.001G256400	Ptr-CCR23	Potri.015G141800	Ptr-HD-ZIP56	0.009
Potri.001G256400	Ptr-CCR23	Potri.017G144600	Ptr-HD-ZIP58	-0.414**
Potri.001G256400	Ptr-CCR23	Potri.001G229700	Ptr-HD-ZIP6	0.198**
Potri.001G256400	Ptr-CCR23	Potri.002G113400	Ptr-HD-ZIP11	-0.242**
Potri.001G256400	Ptr-CCR23	Potri.002G136400	Ptr-HD-ZIP12	0.788**
Potri.001G256400	Ptr-CCR23	Potri.003G079800	Ptr-HD-ZIP18	0.332**
Potri.001G256400	Ptr-CCR23	Potri.005G147100	Ptr-HD-ZIP27	0.894**
Potri.001G256400	Ptr-CCR23	Potri.006G071600	Ptr-HD-ZIP28	0.221**
Potri.001G256400	Ptr-CCR23	Potri.006G193700	Ptr-HD-ZIP30	-0.589**
Potri.001G256400	Ptr-CCR23	Potri.007G008200	Ptr-HD-ZIP35	0.875**
Potri.001G256400	Ptr-CCR23	Potri.008G129500	Ptr-HD-ZIP36	0.965**
Potri.001G256400	Ptr-CCR23	Potri.009G023600	Ptr-HD-ZIP40	-0.289**
Potri.001G256400	Ptr-CCR23	Potri.014G045100	Ptr-HD-ZIP50	0.468**
Potri.001G256400	Ptr-CCR23	Potri.016G059000	Ptr-HD-ZIP57	0.274**
Potri.001G256400	Ptr-CCR23	Potri.004G074300	Ptr-Myb/SANT1	0.089
Potri.001G256400	Ptr-CCR23	Potri.012G038300	Ptr-Myb/SANT2	0.339**
Potri.001G256400	Ptr-CCR23	Potri.015G030400	Ptr-Myb/SANT3	0.314**
Potri.001G256400	Ptr-CCR23	Potri.002G100600	Ptr-HD-ZIP10	0.599**
Potri.001G256400	Ptr-CCR23	Potri.005G071900	Ptr-HD-ZIP24	0.959**
Potri.001G256400	Ptr-CCR23	Potri.005G161500	Ptr-HD-ZIP26	0.594**
Potri.001G256400	Ptr-CCR23	Potri.008G148200	Ptr-HD-ZIP37	0.114*
Potri.001G256400	Ptr-CCR23	Potri.008G194400	Ptr-HD-ZIP38	-0.058
Potri.001G256400	Ptr-CCR23	Potri.010G093400	Ptr-HD-ZIP41	0.251**
Potri.001G256400	Ptr-CCR23	Potri.012G070900	Ptr-HD-ZIP48	0.981**
Potri.001G256400	Ptr-CCR23	Potri.015G065400	Ptr-HD-ZIP55	0.896**
Potri.001G256400	Ptr-CCR23	Potri.017G081700	Ptr-HD-ZIP60	-0.180**
Potri.001G256400	Ptr-CCR23	Potri.013G059300	Ptr-TBP1	0.976**
Potri.001G256400	Ptr-CCR23	Potri.019G033300	Ptr-TBP2	-0.153**
Potri.001G268600	Ptr-CAD7	Potri.004G087500	Ptr-AT-Hook1	0.425**
Potri.001G268600	Ptr-CAD7	Potri.017G129400	Ptr-AT-Hook4	0.306**
Potri.001G268600	Ptr-CAD7	Potri.004G189200	Ptr-AT-Hook2	0.665**
Potri.001G268600	Ptr-CAD7	Potri.002G105500	Ptr-AT-Hook3	-0.448**
Potri.001G268600	Ptr-CAD7	Potri.005G156100	Ptr-AT-Hook5	-0.451**
Potri.001G268600	Ptr-CAD7	Potri.002G235400	Ptr-bHLH1	0.168**
Potri.001G268600	Ptr-CAD7	Potri.002G248500	Ptr-bHLH2	-0.672**
Potri.001G268600	Ptr-CAD7	Potri.003G164500	Ptr-bHLH3	-0.684**
Potri.001G268600	Ptr-CAD7	Potri.004G099400	Ptr-bHLH4	0.119*
Potri.001G268600	Ptr-CAD7	Potri.004G156000	Ptr-bHLH5	-0.928**
Potri.001G268600	Ptr-CAD7	Potri.005G121900	Ptr-bHLH6	-0.021
Potri.001G268600	Ptr-CAD7	Potri.017G115300	Ptr-bHLH7	-0.185**
Potri.001G268600	Ptr-CAD7	Potri.005G146500	Ptr-bHLH8	0.545**
Potri.001G268600	Ptr-CAD7	Potri.006G057200	Ptr-bHLH9	0.948**
Potri.001G268600	Ptr-CAD7	Potri.006G135600	Ptr-bHLH10	-0.413**
Potri.001G268600	Ptr-CAD7	Potri.007G023600	Ptr-bHLH11	-0.191**
Potri.001G268600	Ptr-CAD7	Potri.008G113200	Ptr-bHLH12	0.628**
Potri.001G268600	Ptr-CAD7	Potri.008G190800	Ptr-bHLH13	-0.602**
Potri.001G268600	Ptr-CAD7	Potri.009G117300	Ptr-bHLH14	-0.361**
Potri.001G268600	Ptr-CAD7	Potri.010G040000	Ptr-bHLH15	-0.473**
Potri.001G268600	Ptr-CAD7	Potri.010G136100	Ptr-bHLH16	0.719**
Potri.001G268600	Ptr-CAD7	Potri.012G055700	Ptr-bHLH17	0.663**
Potri.001G268600	Ptr-CAD7	Potri.012G072700	Ptr-bHLH18	0.270**
Potri.001G268600	Ptr-CAD7	Potri.012G104900	Ptr-bHLH19	-0.023
Potri.001G268600	Ptr-CAD7	Potri.014G148900	Ptr-bHLH20	-0.496**
Potri.001G268600	Ptr-CAD7	Potri.015G068100	Ptr-bHLH21	0.314**
Potri.001G268600	Ptr-CAD7	Potri.015G104200	Ptr-bHLH22	-0.023
Potri.001G268600	Ptr-CAD7	Potri.018G109500	Ptr-bHLH23	0.833**
Potri.001G268600	Ptr-CAD7	Potri.002G125400	Ptr-bZIP1	0.007
Potri.001G268600	Ptr-CAD7	Potri.004G140600	Ptr-bZIP2	0.903**
Potri.001G268600	Ptr-CAD7	Potri.006G083000	Ptr-bZIP3	-0.021
Potri.001G268600	Ptr-CAD7	Potri.009G101200	Ptr-bZIP4	0.875**
Potri.001G268600	Ptr-CAD7	Potri.010G248300	Ptr-bZIP5	0.745**
Potri.001G268600	Ptr-CAD7	Potri.014G028200	Ptr-bZIP6	0.486**
Potri.001G268600	Ptr-CAD7	Potri.001G295500	Ptr-C2H2-2	0.911**
Potri.001G268600	Ptr-CAD7	Potri.009G089400	Ptr-C2H2-33	0.091
Potri.001G268600	Ptr-CAD7	Potri.014G017300	Ptr-C2H2-72	0.278**
Potri.001G268600	Ptr-CAD7	Potri.002G143800	Ptr-C2H2-77	0.846**
Potri.001G268600	Ptr-CAD7	Potri.010G083400	Ptr-TCR1	-0.787**
Potri.001G268600	Ptr-CAD7	Potri.006G160400	Ptr-TCR2	0.886**
Potri.001G268600	Ptr-CAD7	Potri.018G083000	Ptr-TCR3	0.965**
Potri.001G268600	Ptr-CAD7	Potri.001G137800	Ptr-HD-ZIP1	-0.037
Potri.001G268600	Ptr-CAD7	Potri.001G184100	Ptr-HD-ZIP4	-0.124**
Potri.001G268600	Ptr-CAD7	Potri.002G154700	Ptr-HD-ZIP13	-0.036
Potri.001G268600	Ptr-CAD7	Potri.002G230200	Ptr-HD-ZIP15	-0.021
Potri.001G268600	Ptr-CAD7	Potri.003G052400	Ptr-HD-ZIP17	0.036
Potri.001G268600	Ptr-CAD7	Potri.003G096000	Ptr-HD-ZIP19	-0.041
Potri.001G268600	Ptr-CAD7	Potri.004G020400	Ptr-HD-ZIP21	-0.039
Potri.001G268600	Ptr-CAD7	Potri.011G025000	Ptr-HD-ZIP43	-0.021
Potri.001G268600	Ptr-CAD7	Potri.012G139300	Ptr-HD-ZIP49	-0.759**
Potri.001G268600	Ptr-CAD7	Potri.014G075200	Ptr-HD-ZIP51	-0.044
Potri.001G268600	Ptr-CAD7	Potri.014G152000	Ptr-HD-ZIP53	-0.022
Potri.001G268600	Ptr-CAD7	Potri.015G034100	Ptr-HD-ZIP54	-0.007
Potri.001G268600	Ptr-CAD7	Potri.015G141800	Ptr-HD-ZIP56	-0.060
Potri.001G268600	Ptr-CAD7	Potri.017G144600	Ptr-HD-ZIP58	-0.004
Potri.001G268600	Ptr-CAD7	Potri.001G229700	Ptr-HD-ZIP6	-0.065
Potri.001G268600	Ptr-CAD7	Potri.002G113400	Ptr-HD-ZIP11	0.029
Potri.001G268600	Ptr-CAD7	Potri.002G136400	Ptr-HD-ZIP12	0.662**
Potri.001G268600	Ptr-CAD7	Potri.003G079800	Ptr-HD-ZIP18	0.338**
Potri.001G268600	Ptr-CAD7	Potri.005G147100	Ptr-HD-ZIP27	0.907**
Potri.001G268600	Ptr-CAD7	Potri.006G071600	Ptr-HD-ZIP28	0.171**
Potri.001G268600	Ptr-CAD7	Potri.006G193700	Ptr-HD-ZIP30	-0.787**
Potri.001G268600	Ptr-CAD7	Potri.007G008200	Ptr-HD-ZIP35	0.896**
Potri.001G268600	Ptr-CAD7	Potri.008G129500	Ptr-HD-ZIP36	0.940**
Potri.001G268600	Ptr-CAD7	Potri.009G023600	Ptr-HD-ZIP40	-0.346**
Potri.001G268600	Ptr-CAD7	Potri.014G045100	Ptr-HD-ZIP50	0.278**
Potri.001G268600	Ptr-CAD7	Potri.016G059000	Ptr-HD-ZIP57	0.116*
Potri.001G268600	Ptr-CAD7	Potri.004G074300	Ptr-Myb/SANT1	0.199**
Potri.001G268600	Ptr-CAD7	Potri.012G038300	Ptr-Myb/SANT2	0.289**
Potri.001G268600	Ptr-CAD7	Potri.015G030400	Ptr-Myb/SANT3	0.127**
Potri.001G268600	Ptr-CAD7	Potri.002G100600	Ptr-HD-ZIP10	0.654**
Potri.001G268600	Ptr-CAD7	Potri.005G071900	Ptr-HD-ZIP24	0.948**
Potri.001G268600	Ptr-CAD7	Potri.005G161500	Ptr-HD-ZIP26	0.449**
Potri.001G268600	Ptr-CAD7	Potri.008G148200	Ptr-HD-ZIP37	0.028
Potri.001G268600	Ptr-CAD7	Potri.008G194400	Ptr-HD-ZIP38	0.348**
Potri.001G268600	Ptr-CAD7	Potri.010G093400	Ptr-HD-ZIP41	0.430**
Potri.001G268600	Ptr-CAD7	Potri.012G070900	Ptr-HD-ZIP48	0.912**
Potri.001G268600	Ptr-CAD7	Potri.015G065400	Ptr-HD-ZIP55	0.920**
Potri.001G268600	Ptr-CAD7	Potri.017G081700	Ptr-HD-ZIP60	-0.171**
Potri.001G268600	Ptr-CAD7	Potri.013G059300	Ptr-TBP1	0.891**
Potri.001G268600	Ptr-CAD7	Potri.019G033300	Ptr-TBP2	-0.261**
Potri.001G304800	Ptr-CCoAOMT2	Potri.004G087500	Ptr-AT-Hook1	-0.780**
Potri.001G304800	Ptr-CCoAOMT2	Potri.017G129400	Ptr-AT-Hook4	-0.833**
Potri.001G304800	Ptr-CCoAOMT2	Potri.004G189200	Ptr-AT-Hook2	0.815**
Potri.001G304800	Ptr-CCoAOMT2	Potri.002G105500	Ptr-AT-Hook3	0.410**
Potri.001G304800	Ptr-CCoAOMT2	Potri.005G156100	Ptr-AT-Hook5	0.013
Potri.001G304800	Ptr-CCoAOMT2	Potri.002G235400	Ptr-bHLH1	0.558**
Potri.001G304800	Ptr-CCoAOMT2	Potri.002G248500	Ptr-bHLH2	0.109*
Potri.001G304800	Ptr-CCoAOMT2	Potri.003G164500	Ptr-bHLH3	-0.186**
Potri.001G304800	Ptr-CCoAOMT2	Potri.004G099400	Ptr-bHLH4	-0.807**
Potri.001G304800	Ptr-CCoAOMT2	Potri.004G156000	Ptr-bHLH5	0.144**
Potri.001G304800	Ptr-CCoAOMT2	Potri.005G121900	Ptr-bHLH6	-0.841**
Potri.001G304800	Ptr-CCoAOMT2	Potri.017G115300	Ptr-bHLH7	-0.895**
Potri.001G304800	Ptr-CCoAOMT2	Potri.005G146500	Ptr-bHLH8	0.570**
Potri.001G304800	Ptr-CCoAOMT2	Potri.006G057200	Ptr-bHLH9	-0.008
Potri.001G304800	Ptr-CCoAOMT2	Potri.006G135600	Ptr-bHLH10	0.055
Potri.001G304800	Ptr-CCoAOMT2	Potri.007G023600	Ptr-bHLH11	-0.901**
Potri.001G304800	Ptr-CCoAOMT2	Potri.008G113200	Ptr-bHLH12	0
Potri.001G304800	Ptr-CCoAOMT2	Potri.008G190800	Ptr-bHLH13	-0.900**
Potri.001G304800	Ptr-CCoAOMT2	Potri.009G117300	Ptr-bHLH14	-0.937**
Potri.001G304800	Ptr-CCoAOMT2	Potri.010G040000	Ptr-bHLH15	0.115*
Potri.001G304800	Ptr-CCoAOMT2	Potri.010G136100	Ptr-bHLH16	0.359**
Potri.001G304800	Ptr-CCoAOMT2	Potri.012G055700	Ptr-bHLH17	0.783**
Potri.001G304800	Ptr-CCoAOMT2	Potri.012G072700	Ptr-bHLH18	-0.804**
Potri.001G304800	Ptr-CCoAOMT2	Potri.012G104900	Ptr-bHLH19	-0.837**
Potri.001G304800	Ptr-CCoAOMT2	Potri.014G148900	Ptr-bHLH20	0.082
Potri.001G304800	Ptr-CCoAOMT2	Potri.015G068100	Ptr-bHLH21	-0.806**
Potri.001G304800	Ptr-CCoAOMT2	Potri.015G104200	Ptr-bHLH22	-0.830**
Potri.001G304800	Ptr-CCoAOMT2	Potri.018G109500	Ptr-bHLH23	0.350**
Potri.001G304800	Ptr-CCoAOMT2	Potri.002G125400	Ptr-bZIP1	0.820**
Potri.001G304800	Ptr-CCoAOMT2	Potri.004G140600	Ptr-bZIP2	0.383**
Potri.001G304800	Ptr-CCoAOMT2	Potri.006G083000	Ptr-bZIP3	-0.841**
Potri.001G304800	Ptr-CCoAOMT2	Potri.009G101200	Ptr-bZIP4	0.456**
Potri.001G304800	Ptr-CCoAOMT2	Potri.010G248300	Ptr-bZIP5	0.596**
Potri.001G304800	Ptr-CCoAOMT2	Potri.014G028200	Ptr-bZIP6	0.142**
Potri.001G304800	Ptr-CCoAOMT2	Potri.001G295500	Ptr-C2H2-2	-0.082
Potri.001G304800	Ptr-CCoAOMT2	Potri.009G089400	Ptr-C2H2-33	-0.820**
Potri.001G304800	Ptr-CCoAOMT2	Potri.014G017300	Ptr-C2H2-72	-0.780**
Potri.001G304800	Ptr-CCoAOMT2	Potri.002G143800	Ptr-C2H2-77	0.713**
Potri.001G304800	Ptr-CCoAOMT2	Potri.010G083400	Ptr-TCR1	-0.174**
Potri.001G304800	Ptr-CCoAOMT2	Potri.006G160400	Ptr-TCR2	0.351**
Potri.001G304800	Ptr-CCoAOMT2	Potri.018G083000	Ptr-TCR3	0.358**
Potri.001G304800	Ptr-CCoAOMT2	Potri.001G137800	Ptr-HD-ZIP1	-0.807**
Potri.001G304800	Ptr-CCoAOMT2	Potri.001G184100	Ptr-HD-ZIP4	-0.862**
Potri.001G304800	Ptr-CCoAOMT2	Potri.002G154700	Ptr-HD-ZIP13	-0.832**
Potri.001G304800	Ptr-CCoAOMT2	Potri.002G230200	Ptr-HD-ZIP15	-0.841**
Potri.001G304800	Ptr-CCoAOMT2	Potri.003G052400	Ptr-HD-ZIP17	-0.881**
Potri.001G304800	Ptr-CCoAOMT2	Potri.003G096000	Ptr-HD-ZIP19	-0.854**
Potri.001G304800	Ptr-CCoAOMT2	Potri.004G020400	Ptr-HD-ZIP21	-0.838**
Potri.001G304800	Ptr-CCoAOMT2	Potri.011G025000	Ptr-HD-ZIP43	-0.841**
Potri.001G304800	Ptr-CCoAOMT2	Potri.012G139300	Ptr-HD-ZIP49	0.188**
Potri.001G304800	Ptr-CCoAOMT2	Potri.014G075200	Ptr-HD-ZIP51	-0.829**
Potri.001G304800	Ptr-CCoAOMT2	Potri.014G152000	Ptr-HD-ZIP53	-0.842**
Potri.001G304800	Ptr-CCoAOMT2	Potri.015G034100	Ptr-HD-ZIP54	-0.784**
Potri.001G304800	Ptr-CCoAOMT2	Potri.015G141800	Ptr-HD-ZIP56	-0.755**
Potri.001G304800	Ptr-CCoAOMT2	Potri.017G144600	Ptr-HD-ZIP58	0.834**
Potri.001G304800	Ptr-CCoAOMT2	Potri.001G229700	Ptr-HD-ZIP6	-0.968**
Potri.001G304800	Ptr-CCoAOMT2	Potri.002G113400	Ptr-HD-ZIP11	0.967**
Potri.001G304800	Ptr-CCoAOMT2	Potri.002G136400	Ptr-HD-ZIP12	-0.556**
Potri.001G304800	Ptr-CCoAOMT2	Potri.003G079800	Ptr-HD-ZIP18	-0.562**
Potri.001G304800	Ptr-CCoAOMT2	Potri.005G147100	Ptr-HD-ZIP27	0.335**
Potri.001G304800	Ptr-CCoAOMT2	Potri.006G071600	Ptr-HD-ZIP28	-0.695**
Potri.001G304800	Ptr-CCoAOMT2	Potri.006G193700	Ptr-HD-ZIP30	-0.063
Potri.001G304800	Ptr-CCoAOMT2	Potri.007G008200	Ptr-HD-ZIP35	0.368**
Potri.001G304800	Ptr-CCoAOMT2	Potri.008G129500	Ptr-HD-ZIP36	0.158**
Potri.001G304800	Ptr-CCoAOMT2	Potri.009G023600	Ptr-HD-ZIP40	0.471**
Potri.001G304800	Ptr-CCoAOMT2	Potri.014G045100	Ptr-HD-ZIP50	-0.829**
Potri.001G304800	Ptr-CCoAOMT2	Potri.016G059000	Ptr-HD-ZIP57	0.309**
Potri.001G304800	Ptr-CCoAOMT2	Potri.004G074300	Ptr-Myb/SANT1	0.816**
Potri.001G304800	Ptr-CCoAOMT2	Potri.012G038300	Ptr-Myb/SANT2	-0.666**
Potri.001G304800	Ptr-CCoAOMT2	Potri.015G030400	Ptr-Myb/SANT3	-0.874**
Potri.001G304800	Ptr-CCoAOMT2	Potri.002G100600	Ptr-HD-ZIP10	0.626**
Potri.001G304800	Ptr-CCoAOMT2	Potri.005G071900	Ptr-HD-ZIP24	0.187**
Potri.001G304800	Ptr-CCoAOMT2	Potri.005G161500	Ptr-HD-ZIP26	-0.716**
Potri.001G304800	Ptr-CCoAOMT2	Potri.008G148200	Ptr-HD-ZIP37	-0.771**
Potri.001G304800	Ptr-CCoAOMT2	Potri.008G194400	Ptr-HD-ZIP38	0.911**
Potri.001G304800	Ptr-CCoAOMT2	Potri.010G093400	Ptr-HD-ZIP41	-0.188**
Potri.001G304800	Ptr-CCoAOMT2	Potri.012G070900	Ptr-HD-ZIP48	-0.172**
Potri.001G304800	Ptr-CCoAOMT2	Potri.015G065400	Ptr-HD-ZIP55	0.341**
Potri.001G304800	Ptr-CCoAOMT2	Potri.017G081700	Ptr-HD-ZIP60	-0.623**
Potri.001G304800	Ptr-CCoAOMT2	Potri.013G059300	Ptr-TBP1	0.053
Potri.001G304800	Ptr-CCoAOMT2	Potri.019G033300	Ptr-TBP2	0.393**
Potri.001G307200	Ptr-CAD10	Potri.004G087500	Ptr-AT-Hook1	0.028
Potri.001G307200	Ptr-CAD10	Potri.017G129400	Ptr-AT-Hook4	-0.166**
Potri.001G307200	Ptr-CAD10	Potri.004G189200	Ptr-AT-Hook2	0.898**
Potri.001G307200	Ptr-CAD10	Potri.002G105500	Ptr-AT-Hook3	0.219**
Potri.001G307200	Ptr-CAD10	Potri.005G156100	Ptr-AT-Hook5	0.179**
Potri.001G307200	Ptr-CAD10	Potri.002G125400	Ptr-bZIP1	0.569**
Potri.001G307200	Ptr-CAD10	Potri.004G140600	Ptr-bZIP2	0.968**
Potri.001G307200	Ptr-CAD10	Potri.006G083000	Ptr-bZIP3	-0.569**
Potri.001G307200	Ptr-CAD10	Potri.009G101200	Ptr-bZIP4	0.982**
Potri.001G307200	Ptr-CAD10	Potri.010G248300	Ptr-bZIP5	0.991**
Potri.001G307200	Ptr-CAD10	Potri.014G028200	Ptr-bZIP6	0.867**
Potri.001G307200	Ptr-CAD10	Potri.001G295500	Ptr-C2H2-2	0.760**
Potri.001G307200	Ptr-CAD10	Potri.009G089400	Ptr-C2H2-33	-0.474**
Potri.001G307200	Ptr-CAD10	Potri.014G017300	Ptr-C2H2-72	-0.283**
Potri.001G307200	Ptr-CAD10	Potri.002G143800	Ptr-C2H2-77	0.798**
Potri.001G307200	Ptr-CAD10	Potri.010G083400	Ptr-TCR1	-0.263**
Potri.001G307200	Ptr-CAD10	Potri.006G160400	Ptr-TCR2	0.972**
Potri.001G307200	Ptr-CAD10	Potri.018G083000	Ptr-TCR3	0.911**
Potri.001G307200	Ptr-CAD10	Potri.001G137800	Ptr-HD-ZIP1	-0.602**
Potri.001G307200	Ptr-CAD10	Potri.001G184100	Ptr-HD-ZIP4	-0.641**
Potri.001G307200	Ptr-CAD10	Potri.002G154700	Ptr-HD-ZIP13	-0.588**
Potri.001G307200	Ptr-CAD10	Potri.002G230200	Ptr-HD-ZIP15	-0.569**
Potri.001G307200	Ptr-CAD10	Potri.003G052400	Ptr-HD-ZIP17	-0.481**
Potri.001G307200	Ptr-CAD10	Potri.003G096000	Ptr-HD-ZIP19	-0.578**
Potri.001G307200	Ptr-CAD10	Potri.004G020400	Ptr-HD-ZIP21	-0.586**
Potri.001G307200	Ptr-CAD10	Potri.011G025000	Ptr-HD-ZIP43	-0.569**
Potri.001G307200	Ptr-CAD10	Potri.012G139300	Ptr-HD-ZIP49	-0.761**
Potri.001G307200	Ptr-CAD10	Potri.014G075200	Ptr-HD-ZIP51	-0.596**
Potri.001G307200	Ptr-CAD10	Potri.014G152000	Ptr-HD-ZIP53	-0.569**
Potri.001G307200	Ptr-CAD10	Potri.015G034100	Ptr-HD-ZIP54	-0.587**
Potri.001G307200	Ptr-CAD10	Potri.015G141800	Ptr-HD-ZIP56	-0.643**
Potri.001G307200	Ptr-CAD10	Potri.017G144600	Ptr-HD-ZIP58	-0.015
Potri.001G307200	Ptr-CAD10	Potri.001G229700	Ptr-HD-ZIP6	-0.461**
Potri.001G307200	Ptr-CAD10	Potri.002G113400	Ptr-HD-ZIP11	0.418**
Potri.001G307200	Ptr-CAD10	Potri.002G136400	Ptr-HD-ZIP12	0.191**
Potri.001G307200	Ptr-CAD10	Potri.003G079800	Ptr-HD-ZIP18	-0.317**
Potri.001G307200	Ptr-CAD10	Potri.005G147100	Ptr-HD-ZIP27	0.961**
Potri.001G307200	Ptr-CAD10	Potri.006G071600	Ptr-HD-ZIP28	-0.455**
Potri.001G307200	Ptr-CAD10	Potri.006G193700	Ptr-HD-ZIP30	-0.234**
Potri.001G307200	Ptr-CAD10	Potri.007G008200	Ptr-HD-ZIP35	0.970**
Potri.001G307200	Ptr-CAD10	Potri.008G129500	Ptr-HD-ZIP36	0.890**
Potri.001G307200	Ptr-CAD10	Potri.009G023600	Ptr-HD-ZIP40	0.324**
Potri.001G307200	Ptr-CAD10	Potri.014G045100	Ptr-HD-ZIP50	-0.225**
Potri.001G307200	Ptr-CAD10	Potri.016G059000	Ptr-HD-ZIP57	0.706**
Potri.001G307200	Ptr-CAD10	Potri.004G074300	Ptr-Myb/SANT1	0.722**
Potri.001G307200	Ptr-CAD10	Potri.012G038300	Ptr-Myb/SANT2	-0.339**
Potri.001G307200	Ptr-CAD10	Potri.015G030400	Ptr-Myb/SANT3	-0.385**
Potri.001G307200	Ptr-CAD10	Potri.002G100600	Ptr-HD-ZIP10	0.978**
Potri.001G307200	Ptr-CAD10	Potri.005G071900	Ptr-HD-ZIP24	0.894**
Potri.001G307200	Ptr-CAD10	Potri.005G161500	Ptr-HD-ZIP26	-0.080
Potri.001G307200	Ptr-CAD10	Potri.008G148200	Ptr-HD-ZIP37	-0.561**
Potri.001G307200	Ptr-CAD10	Potri.008G194400	Ptr-HD-ZIP38	0.323**
Potri.001G307200	Ptr-CAD10	Potri.010G093400	Ptr-HD-ZIP41	-0.232**
Potri.001G307200	Ptr-CAD10	Potri.012G070900	Ptr-HD-ZIP48	0.634**
Potri.001G307200	Ptr-CAD10	Potri.015G065400	Ptr-HD-ZIP55	0.954**
Potri.001G307200	Ptr-CAD10	Potri.017G081700	Ptr-HD-ZIP60	-0.753**
Potri.001G307200	Ptr-CAD10	Potri.013G059300	Ptr-TBP1	0.872**
Potri.001G307200	Ptr-CAD10	Potri.019G033300	Ptr-TBP2	0.412**
Potri.001G329200	Ptr-PO11	Potri.004G189200	Ptr-AT-Hook2	0.814**
Potri.001G329200	Ptr-PO11	Potri.002G105500	Ptr-AT-Hook3	-0.051
Potri.001G329200	Ptr-PO11	Potri.005G156100	Ptr-AT-Hook5	-0.040
Potri.001G329200	Ptr-PO11	Potri.002G235400	Ptr-bHLH1	0.552**
Potri.001G329200	Ptr-PO11	Potri.002G248500	Ptr-bHLH2	-0.299**
Potri.001G329200	Ptr-PO11	Potri.003G164500	Ptr-bHLH3	-0.333**
Potri.001G329200	Ptr-PO11	Potri.004G099400	Ptr-bHLH4	-0.200**
Potri.001G329200	Ptr-PO11	Potri.004G156000	Ptr-bHLH5	-0.786**
Potri.001G329200	Ptr-PO11	Potri.005G121900	Ptr-bHLH6	-0.333**
Potri.001G329200	Ptr-PO11	Potri.017G115300	Ptr-bHLH7	-0.458**
Potri.001G329200	Ptr-PO11	Potri.005G146500	Ptr-bHLH8	0.834**
Potri.001G329200	Ptr-PO11	Potri.006G057200	Ptr-bHLH9	0.914**
Potri.001G329200	Ptr-PO11	Potri.006G135600	Ptr-bHLH10	0.003
Potri.001G329200	Ptr-PO11	Potri.007G023600	Ptr-bHLH11	-0.459**
Potri.001G329200	Ptr-PO11	Potri.008G113200	Ptr-bHLH12	0.856**
Potri.001G329200	Ptr-PO11	Potri.008G190800	Ptr-bHLH13	-0.711**
Potri.001G329200	Ptr-PO11	Potri.009G117300	Ptr-bHLH14	-0.566**
Potri.001G329200	Ptr-PO11	Potri.010G040000	Ptr-bHLH15	-0.060
Potri.001G329200	Ptr-PO11	Potri.010G136100	Ptr-bHLH16	0.944**
Potri.001G329200	Ptr-PO11	Potri.012G055700	Ptr-bHLH17	0.835**
Potri.001G329200	Ptr-PO11	Potri.012G072700	Ptr-bHLH18	-0.012
Potri.001G329200	Ptr-PO11	Potri.012G104900	Ptr-bHLH19	-0.337**
Potri.001G329200	Ptr-PO11	Potri.014G148900	Ptr-bHLH20	-0.086
Potri.001G329200	Ptr-PO11	Potri.015G068100	Ptr-bHLH21	0.284**
Potri.001G329200	Ptr-PO11	Potri.015G104200	Ptr-bHLH22	-0.341**
Potri.001G329200	Ptr-PO11	Potri.018G109500	Ptr-bHLH23	0.988**
Potri.001G329200	Ptr-PO11	Potri.002G125400	Ptr-bZIP1	0.330**
Potri.001G329200	Ptr-PO11	Potri.004G140600	Ptr-bZIP2	0.998**
Potri.001G329200	Ptr-PO11	Potri.006G083000	Ptr-bZIP3	-0.333**
Potri.001G329200	Ptr-PO11	Potri.009G101200	Ptr-bZIP4	0.990**
Potri.001G329200	Ptr-PO11	Potri.010G248300	Ptr-bZIP5	0.934**
Potri.001G329200	Ptr-PO11	Potri.014G028200	Ptr-bZIP6	0.794**
Potri.001G329200	Ptr-PO11	Potri.001G295500	Ptr-C2H2-2	0.899**
Potri.001G329200	Ptr-PO11	Potri.009G089400	Ptr-C2H2-33	-0.224**
Potri.001G329200	Ptr-PO11	Potri.014G017300	Ptr-C2H2-72	-0.020
Potri.001G329200	Ptr-PO11	Potri.002G143800	Ptr-C2H2-77	0.820**
Potri.001G329200	Ptr-PO11	Potri.010G083400	Ptr-TCR1	-0.467**
Potri.001G329200	Ptr-PO11	Potri.006G160400	Ptr-TCR2	0.998**
Potri.001G329200	Ptr-PO11	Potri.018G083000	Ptr-TCR3	0.982**
Potri.001G329200	Ptr-PO11	Potri.001G137800	Ptr-HD-ZIP1	-0.366**
Potri.001G329200	Ptr-PO11	Potri.001G184100	Ptr-HD-ZIP4	-0.421**
Potri.001G329200	Ptr-PO11	Potri.002G154700	Ptr-HD-ZIP13	-0.353**
Potri.001G329200	Ptr-PO11	Potri.002G230200	Ptr-HD-ZIP15	-0.333**
Potri.001G329200	Ptr-PO11	Potri.003G052400	Ptr-HD-ZIP17	-0.243**
Potri.001G329200	Ptr-PO11	Potri.003G096000	Ptr-HD-ZIP19	-0.345**
Potri.001G329200	Ptr-PO11	Potri.004G020400	Ptr-HD-ZIP21	-0.352**
Potri.001G329200	Ptr-PO11	Potri.011G025000	Ptr-HD-ZIP43	-0.333**
Potri.001G329200	Ptr-PO11	Potri.012G139300	Ptr-HD-ZIP49	-0.853**
Potri.001G329200	Ptr-PO11	Potri.014G075200	Ptr-HD-ZIP51	-0.362**
Potri.001G329200	Ptr-PO11	Potri.014G152000	Ptr-HD-ZIP53	-0.333**
Potri.001G329200	Ptr-PO11	Potri.015G034100	Ptr-HD-ZIP54	-0.346**
Potri.001G329200	Ptr-PO11	Potri.015G141800	Ptr-HD-ZIP56	-0.409**
Potri.001G329200	Ptr-PO11	Potri.017G144600	Ptr-HD-ZIP58	-0.099
Potri.001G329200	Ptr-PO11	Potri.001G229700	Ptr-HD-ZIP6	-0.258**
Potri.001G329200	Ptr-PO11	Potri.002G113400	Ptr-HD-ZIP11	0.213**
Potri.001G329200	Ptr-PO11	Potri.002G136400	Ptr-HD-ZIP12	0.444**
Potri.001G329200	Ptr-PO11	Potri.003G079800	Ptr-HD-ZIP18	-0.044
Potri.001G329200	Ptr-PO11	Potri.005G147100	Ptr-HD-ZIP27	1.000**
Potri.001G329200	Ptr-PO11	Potri.006G071600	Ptr-HD-ZIP28	-0.193**
Potri.001G329200	Ptr-PO11	Potri.006G193700	Ptr-HD-ZIP30	-0.457**
Potri.001G329200	Ptr-PO11	Potri.007G008200	Ptr-HD-ZIP35	0.999**
Potri.001G329200	Ptr-PO11	Potri.008G129500	Ptr-HD-ZIP36	0.979**
Potri.001G329200	Ptr-PO11	Potri.009G023600	Ptr-HD-ZIP40	0.056
Potri.001G329200	Ptr-PO11	Potri.014G045100	Ptr-HD-ZIP50	0.026
Potri.001G329200	Ptr-PO11	Potri.016G059000	Ptr-HD-ZIP57	0.522**
Potri.001G329200	Ptr-PO11	Potri.004G074300	Ptr-Myb/SANT1	0.513**
Potri.001G329200	Ptr-PO11	Potri.012G038300	Ptr-Myb/SANT2	-0.068
Potri.001G329200	Ptr-PO11	Potri.015G030400	Ptr-Myb/SANT3	-0.141**
Potri.001G329200	Ptr-PO11	Potri.002G100600	Ptr-HD-ZIP10	0.887**
Potri.001G329200	Ptr-PO11	Potri.005G071900	Ptr-HD-ZIP24	0.982**
Potri.001G329200	Ptr-PO11	Potri.005G161500	Ptr-HD-ZIP26	0.183**
Potri.001G329200	Ptr-PO11	Potri.008G148200	Ptr-HD-ZIP37	-0.315**
Potri.001G329200	Ptr-PO11	Potri.008G194400	Ptr-HD-ZIP38	0.270**
Potri.001G329200	Ptr-PO11	Potri.010G093400	Ptr-HD-ZIP41	0.012
Potri.001G329200	Ptr-PO11	Potri.012G070900	Ptr-HD-ZIP48	0.817**
Potri.001G329200	Ptr-PO11	Potri.015G065400	Ptr-HD-ZIP55	0.999**
Potri.001G329200	Ptr-PO11	Potri.017G081700	Ptr-HD-ZIP60	-0.545**
Potri.001G329200	Ptr-PO11	Potri.013G059300	Ptr-TBP1	0.958**
Potri.001G329200	Ptr-PO11	Potri.019G033300	Ptr-TBP2	0.160**
Potri.001G341600	Ptr-LAC5	Potri.004G087500	Ptr-AT-Hook1	-0.258**
Potri.001G341600	Ptr-LAC5	Potri.017G129400	Ptr-AT-Hook4	-0.329**
Potri.001G341600	Ptr-LAC5	Potri.004G189200	Ptr-AT-Hook2	-0.136**
Potri.001G341600	Ptr-LAC5	Potri.002G105500	Ptr-AT-Hook3	0.842**
Potri.001G341600	Ptr-LAC5	Potri.005G156100	Ptr-AT-Hook5	0.981**
Potri.001G341600	Ptr-LAC5	Potri.002G235400	Ptr-bHLH1	0.574**
Potri.001G341600	Ptr-LAC5	Potri.002G248500	Ptr-bHLH2	0.946**
Potri.001G341600	Ptr-LAC5	Potri.003G164500	Ptr-bHLH3	0.990**
Potri.001G341600	Ptr-LAC5	Potri.004G099400	Ptr-bHLH4	-0.467**
Potri.001G341600	Ptr-LAC5	Potri.004G156000	Ptr-bHLH5	0.549**
Potri.001G341600	Ptr-LAC5	Potri.005G121900	Ptr-bHLH6	-0.396**
Potri.001G341600	Ptr-LAC5	Potri.017G115300	Ptr-bHLH7	-0.248**
Potri.001G341600	Ptr-LAC5	Potri.005G146500	Ptr-bHLH8	0.256**
Potri.001G341600	Ptr-LAC5	Potri.006G057200	Ptr-bHLH9	-0.374**
Potri.001G341600	Ptr-LAC5	Potri.006G135600	Ptr-bHLH10	0.969**
Potri.001G341600	Ptr-LAC5	Potri.007G023600	Ptr-bHLH11	-0.235**
Potri.001G341600	Ptr-LAC5	Potri.008G113200	Ptr-bHLH12	0.262**
Potri.001G341600	Ptr-LAC5	Potri.008G190800	Ptr-bHLH13	0.221**
Potri.001G341600	Ptr-LAC5	Potri.009G117300	Ptr-bHLH14	-0.041
Potri.001G341600	Ptr-LAC5	Potri.010G040000	Ptr-bHLH15	0.964**
Potri.001G341600	Ptr-LAC5	Potri.010G136100	Ptr-bHLH16	0.127**
Potri.001G341600	Ptr-LAC5	Potri.012G055700	Ptr-bHLH17	-0.081
Potri.001G341600	Ptr-LAC5	Potri.012G072700	Ptr-bHLH18	-0.442**
Potri.001G341600	Ptr-LAC5	Potri.012G104900	Ptr-bHLH19	-0.400**
Potri.001G341600	Ptr-LAC5	Potri.014G148900	Ptr-bHLH20	0.973**
Potri.001G341600	Ptr-LAC5	Potri.015G068100	Ptr-bHLH21	0.061
Potri.001G341600	Ptr-LAC5	Potri.015G104200	Ptr-bHLH22	-0.410**
Potri.001G341600	Ptr-LAC5	Potri.018G109500	Ptr-bHLH23	-0.049
Potri.001G341600	Ptr-LAC5	Potri.002G125400	Ptr-bZIP1	0.428**
Potri.001G341600	Ptr-LAC5	Potri.004G140600	Ptr-bZIP2	-0.203**
Potri.001G341600	Ptr-LAC5	Potri.006G083000	Ptr-bZIP3	-0.396**
Potri.001G341600	Ptr-LAC5	Potri.009G101200	Ptr-bZIP4	-0.174**
Potri.001G341600	Ptr-LAC5	Potri.010G248300	Ptr-bZIP5	-0.021
Potri.001G341600	Ptr-LAC5	Potri.014G028200	Ptr-bZIP6	0.433**
Potri.001G341600	Ptr-LAC5	Potri.001G295500	Ptr-C2H2-2	-0.296**
Potri.001G341600	Ptr-LAC5	Potri.009G089400	Ptr-C2H2-33	-0.446**
Potri.001G341600	Ptr-LAC5	Potri.014G017300	Ptr-C2H2-72	-0.484**
Potri.001G341600	Ptr-LAC5	Potri.002G143800	Ptr-C2H2-77	-0.525**
Potri.001G341600	Ptr-LAC5	Potri.010G083400	Ptr-TCR1	0.957**
Potri.001G341600	Ptr-LAC5	Potri.006G160400	Ptr-TCR2	-0.153**
Potri.001G341600	Ptr-LAC5	Potri.018G083000	Ptr-TCR3	-0.374**
Potri.001G341600	Ptr-LAC5	Potri.001G137800	Ptr-HD-ZIP1	-0.435**
Potri.001G341600	Ptr-LAC5	Potri.001G184100	Ptr-HD-ZIP4	-0.328**
Potri.001G341600	Ptr-LAC5	Potri.002G154700	Ptr-HD-ZIP13	-0.404**
Potri.001G341600	Ptr-LAC5	Potri.002G230200	Ptr-HD-ZIP15	-0.396**
Potri.001G341600	Ptr-LAC5	Potri.003G052400	Ptr-HD-ZIP17	-0.340**
Potri.001G341600	Ptr-LAC5	Potri.003G096000	Ptr-HD-ZIP19	-0.371**
Potri.001G341600	Ptr-LAC5	Potri.004G020400	Ptr-HD-ZIP21	-0.394**
Potri.001G341600	Ptr-LAC5	Potri.011G025000	Ptr-HD-ZIP43	-0.396**
Potri.001G341600	Ptr-LAC5	Potri.012G139300	Ptr-HD-ZIP49	0.001
Potri.001G341600	Ptr-LAC5	Potri.014G075200	Ptr-HD-ZIP51	-0.405**
Potri.001G341600	Ptr-LAC5	Potri.014G152000	Ptr-HD-ZIP53	-0.394**
Potri.001G341600	Ptr-LAC5	Potri.015G034100	Ptr-HD-ZIP54	-0.473**
Potri.001G341600	Ptr-LAC5	Potri.015G141800	Ptr-HD-ZIP56	-0.484**
Potri.001G341600	Ptr-LAC5	Potri.017G144600	Ptr-HD-ZIP58	-0.423**
Potri.001G341600	Ptr-LAC5	Potri.001G229700	Ptr-HD-ZIP6	-0.103*
Potri.001G341600	Ptr-LAC5	Potri.002G113400	Ptr-HD-ZIP11	0.099
Potri.001G341600	Ptr-LAC5	Potri.002G136400	Ptr-HD-ZIP12	-0.507**
Potri.001G341600	Ptr-LAC5	Potri.003G079800	Ptr-HD-ZIP18	-0.737**
Potri.001G341600	Ptr-LAC5	Potri.005G147100	Ptr-HD-ZIP27	-0.197**
Potri.001G341600	Ptr-LAC5	Potri.006G071600	Ptr-HD-ZIP28	-0.607**
Potri.001G341600	Ptr-LAC5	Potri.006G193700	Ptr-HD-ZIP30	0.946**
Potri.001G341600	Ptr-LAC5	Potri.007G008200	Ptr-HD-ZIP35	-0.181**
Potri.001G341600	Ptr-LAC5	Potri.008G129500	Ptr-HD-ZIP36	-0.269**
Potri.001G341600	Ptr-LAC5	Potri.009G023600	Ptr-HD-ZIP40	0.804**
Potri.001G341600	Ptr-LAC5	Potri.014G045100	Ptr-HD-ZIP50	-0.375**
Potri.001G341600	Ptr-LAC5	Potri.016G059000	Ptr-HD-ZIP57	0.706**
Potri.001G341600	Ptr-LAC5	Potri.004G074300	Ptr-Myb/SANT1	0.348**
Potri.001G341600	Ptr-LAC5	Potri.012G038300	Ptr-Myb/SANT2	-0.640**
Potri.001G341600	Ptr-LAC5	Potri.015G030400	Ptr-Myb/SANT3	-0.347**
Potri.001G341600	Ptr-LAC5	Potri.002G100600	Ptr-HD-ZIP10	0.089
Potri.001G341600	Ptr-LAC5	Potri.005G071900	Ptr-HD-ZIP24	-0.290**
Potri.001G341600	Ptr-LAC5	Potri.005G161500	Ptr-HD-ZIP26	-0.489**
Potri.001G341600	Ptr-LAC5	Potri.008G148200	Ptr-HD-ZIP37	-0.498**
Potri.001G341600	Ptr-LAC5	Potri.008G194400	Ptr-HD-ZIP38	-0.525**
Potri.001G341600	Ptr-LAC5	Potri.010G093400	Ptr-HD-ZIP41	-0.941**
Potri.001G341600	Ptr-LAC5	Potri.012G070900	Ptr-HD-ZIP48	-0.440**
Potri.001G341600	Ptr-LAC5	Potri.015G065400	Ptr-HD-ZIP55	-0.230**
Potri.001G341600	Ptr-LAC5	Potri.017G081700	Ptr-HD-ZIP60	-0.533**
Potri.001G341600	Ptr-LAC5	Potri.013G059300	Ptr-TBP1	-0.165**
Potri.001G341600	Ptr-LAC5	Potri.019G033300	Ptr-TBP2	0.836**
Potri.001G401300	Ptr-LAC7	Potri.004G087500	Ptr-AT-Hook1	-0.940**
Potri.001G401300	Ptr-LAC7	Potri.017G129400	Ptr-AT-Hook4	-0.869**
Potri.001G401300	Ptr-LAC7	Potri.004G189200	Ptr-AT-Hook2	0.002
Potri.001G401300	Ptr-LAC7	Potri.002G105500	Ptr-AT-Hook3	0.666**
Potri.001G401300	Ptr-LAC7	Potri.005G156100	Ptr-AT-Hook5	0.373**
Potri.001G401300	Ptr-LAC7	Potri.002G235400	Ptr-bHLH1	0.232**
Potri.001G401300	Ptr-LAC7	Potri.002G248500	Ptr-bHLH2	0.643**
Potri.001G401300	Ptr-LAC7	Potri.003G164500	Ptr-bHLH3	0.437**
Potri.001G401300	Ptr-LAC7	Potri.004G099400	Ptr-bHLH4	-0.676**
Potri.001G401300	Ptr-LAC7	Potri.004G156000	Ptr-bHLH5	0.916**
Potri.001G401300	Ptr-LAC7	Potri.005G121900	Ptr-bHLH6	-0.577**
Potri.001G401300	Ptr-LAC7	Potri.017G115300	Ptr-bHLH7	-0.475**
Potri.001G401300	Ptr-LAC7	Potri.005G146500	Ptr-bHLH8	-0.084
Potri.001G401300	Ptr-LAC7	Potri.006G057200	Ptr-bHLH9	-0.842**
Potri.001G401300	Ptr-LAC7	Potri.006G135600	Ptr-bHLH10	0.371**
Potri.001G401300	Ptr-LAC7	Potri.007G023600	Ptr-bHLH11	-0.476**
Potri.001G401300	Ptr-LAC7	Potri.008G113200	Ptr-bHLH12	-0.575**
Potri.001G401300	Ptr-LAC7	Potri.008G190800	Ptr-bHLH13	-0.125**
Potri.001G401300	Ptr-LAC7	Potri.009G117300	Ptr-bHLH14	-0.357**
Potri.001G401300	Ptr-LAC7	Potri.010G040000	Ptr-bHLH15	0.469**
Potri.001G401300	Ptr-LAC7	Potri.010G136100	Ptr-bHLH16	-0.389**
Potri.001G401300	Ptr-LAC7	Potri.012G055700	Ptr-bHLH17	-0.020
Potri.001G401300	Ptr-LAC7	Potri.012G072700	Ptr-bHLH18	-0.811**
Potri.001G401300	Ptr-LAC7	Potri.012G104900	Ptr-bHLH19	-0.573**
Potri.001G401300	Ptr-LAC7	Potri.014G148900	Ptr-bHLH20	0.464**
Potri.001G401300	Ptr-LAC7	Potri.015G068100	Ptr-bHLH21	-0.873**
Potri.001G401300	Ptr-LAC7	Potri.015G104200	Ptr-bHLH22	-0.567**
Potri.001G401300	Ptr-LAC7	Potri.018G109500	Ptr-bHLH23	-0.490**
Potri.001G401300	Ptr-LAC7	Potri.002G125400	Ptr-bZIP1	0.573**
Potri.001G401300	Ptr-LAC7	Potri.004G140600	Ptr-bZIP2	-0.522**
Potri.001G401300	Ptr-LAC7	Potri.006G083000	Ptr-bZIP3	-0.577**
Potri.001G401300	Ptr-LAC7	Potri.009G101200	Ptr-bZIP4	-0.446**
Potri.001G401300	Ptr-LAC7	Potri.010G248300	Ptr-bZIP5	-0.233**
Potri.001G401300	Ptr-LAC7	Potri.014G028200	Ptr-bZIP6	-0.350**
Potri.001G401300	Ptr-LAC7	Potri.001G295500	Ptr-C2H2-2	-0.866**
Potri.001G401300	Ptr-LAC7	Potri.009G089400	Ptr-C2H2-33	-0.661**
Potri.001G401300	Ptr-LAC7	Potri.014G017300	Ptr-C2H2-72	-0.799**
Potri.001G401300	Ptr-LAC7	Potri.002G143800	Ptr-C2H2-77	-0.217**
Potri.001G401300	Ptr-LAC7	Potri.010G083400	Ptr-TCR1	0.539**
Potri.001G401300	Ptr-LAC7	Potri.006G160400	Ptr-TCR2	-0.533**
Potri.001G401300	Ptr-LAC7	Potri.018G083000	Ptr-TCR3	-0.589**
Potri.001G401300	Ptr-LAC7	Potri.001G137800	Ptr-HD-ZIP1	-0.537**
Potri.001G401300	Ptr-LAC7	Potri.001G184100	Ptr-HD-ZIP4	-0.504**
Potri.001G401300	Ptr-LAC7	Potri.002G154700	Ptr-HD-ZIP13	-0.557**
Potri.001G401300	Ptr-LAC7	Potri.002G230200	Ptr-HD-ZIP15	-0.577**
Potri.001G401300	Ptr-LAC7	Potri.003G052400	Ptr-HD-ZIP17	-0.661**
Potri.001G401300	Ptr-LAC7	Potri.003G096000	Ptr-HD-ZIP19	-0.570**
Potri.001G401300	Ptr-LAC7	Potri.004G020400	Ptr-HD-ZIP21	-0.559**
Potri.001G401300	Ptr-LAC7	Potri.011G025000	Ptr-HD-ZIP43	-0.577**
Potri.001G401300	Ptr-LAC7	Potri.012G139300	Ptr-HD-ZIP49	0.819**
Potri.001G401300	Ptr-LAC7	Potri.014G075200	Ptr-HD-ZIP51	-0.548**
Potri.001G401300	Ptr-LAC7	Potri.014G152000	Ptr-HD-ZIP53	-0.577**
Potri.001G401300	Ptr-LAC7	Potri.015G034100	Ptr-HD-ZIP54	-0.546**
Potri.001G401300	Ptr-LAC7	Potri.015G141800	Ptr-HD-ZIP56	-0.476**
Potri.001G401300	Ptr-LAC7	Potri.017G144600	Ptr-HD-ZIP58	0.630**
Potri.001G401300	Ptr-LAC7	Potri.001G229700	Ptr-HD-ZIP6	-0.643**
Potri.001G401300	Ptr-LAC7	Potri.002G113400	Ptr-HD-ZIP11	0.675**
Potri.001G401300	Ptr-LAC7	Potri.002G136400	Ptr-HD-ZIP12	-0.979**
Potri.001G401300	Ptr-LAC7	Potri.003G079800	Ptr-HD-ZIP18	-0.683**
Potri.001G401300	Ptr-LAC7	Potri.005G147100	Ptr-HD-ZIP27	-0.561**
Potri.001G401300	Ptr-LAC7	Potri.006G071600	Ptr-HD-ZIP28	-0.635**
Potri.001G401300	Ptr-LAC7	Potri.006G193700	Ptr-HD-ZIP30	0.621**
Potri.001G401300	Ptr-LAC7	Potri.007G008200	Ptr-HD-ZIP35	-0.528**
Potri.001G401300	Ptr-LAC7	Potri.008G129500	Ptr-HD-ZIP36	-0.717**
Potri.001G401300	Ptr-LAC7	Potri.009G023600	Ptr-HD-ZIP40	0.621**
Potri.001G401300	Ptr-LAC7	Potri.014G045100	Ptr-HD-ZIP50	-0.840**
Potri.001G401300	Ptr-LAC7	Potri.016G059000	Ptr-HD-ZIP57	0.091
Potri.001G401300	Ptr-LAC7	Potri.004G074300	Ptr-Myb/SANT1	0.401**
Potri.001G401300	Ptr-LAC7	Potri.012G038300	Ptr-Myb/SANT2	-0.719**
Potri.001G401300	Ptr-LAC7	Potri.015G030400	Ptr-Myb/SANT3	-0.737**
Potri.001G401300	Ptr-LAC7	Potri.013G059300	Ptr-TBP1	-0.754**
Potri.001G401300	Ptr-LAC7	Potri.019G033300	Ptr-TBP2	0.486**
Potri.001G451100	Ptr-COMT25	Potri.004G087500	Ptr-AT-Hook1	0.422**
Potri.001G451100	Ptr-COMT25	Potri.017G129400	Ptr-AT-Hook4	0.275**
Potri.001G451100	Ptr-COMT25	Potri.004G189200	Ptr-AT-Hook2	0.703**
Potri.001G451100	Ptr-COMT25	Potri.002G105500	Ptr-AT-Hook3	-0.322**
Potri.001G451100	Ptr-COMT25	Potri.005G156100	Ptr-AT-Hook5	-0.293**
Potri.001G451100	Ptr-COMT25	Potri.002G125400	Ptr-bZIP1	0.093
Potri.001G451100	Ptr-COMT25	Potri.004G140600	Ptr-bZIP2	0.955**
Potri.001G451100	Ptr-COMT25	Potri.006G083000	Ptr-bZIP3	-0.101*
Potri.001G451100	Ptr-COMT25	Potri.009G101200	Ptr-bZIP4	0.930**
Potri.001G451100	Ptr-COMT25	Potri.010G248300	Ptr-bZIP5	0.817**
Potri.001G451100	Ptr-COMT25	Potri.014G028200	Ptr-bZIP6	0.629**
Potri.001G451100	Ptr-COMT25	Potri.001G295500	Ptr-C2H2-2	0.948**
Potri.001G451100	Ptr-COMT25	Potri.009G089400	Ptr-C2H2-33	0.012
Potri.001G451100	Ptr-COMT25	Potri.014G017300	Ptr-C2H2-72	0.212**
Potri.001G451100	Ptr-COMT25	Potri.002G143800	Ptr-C2H2-77	0.822**
Potri.001G451100	Ptr-COMT25	Potri.010G083400	Ptr-TCR1	-0.669**
Potri.001G451100	Ptr-COMT25	Potri.006G160400	Ptr-TCR2	0.947**
Potri.001G451100	Ptr-COMT25	Potri.018G083000	Ptr-TCR3	0.987**
Potri.001G451100	Ptr-COMT25	Potri.001G137800	Ptr-HD-ZIP1	-0.127**
Potri.001G451100	Ptr-COMT25	Potri.001G184100	Ptr-HD-ZIP4	-0.200**
Potri.001G451100	Ptr-COMT25	Potri.002G154700	Ptr-HD-ZIP13	-0.119*
Potri.001G451100	Ptr-COMT25	Potri.002G230200	Ptr-HD-ZIP15	-0.101*
Potri.001G451100	Ptr-COMT25	Potri.003G052400	Ptr-HD-ZIP17	-0.024
Potri.001G451100	Ptr-COMT25	Potri.003G096000	Ptr-HD-ZIP19	-0.118*
Potri.001G451100	Ptr-COMT25	Potri.004G020400	Ptr-HD-ZIP21	-0.121**
Potri.001G451100	Ptr-COMT25	Potri.011G025000	Ptr-HD-ZIP43	-0.101*
Potri.001G451100	Ptr-COMT25	Potri.012G139300	Ptr-HD-ZIP49	-0.843**
Potri.001G451100	Ptr-COMT25	Potri.014G075200	Ptr-HD-ZIP51	-0.128**
Potri.001G451100	Ptr-COMT25	Potri.014G152000	Ptr-HD-ZIP53	-0.102*
Potri.001G451100	Ptr-COMT25	Potri.015G034100	Ptr-HD-ZIP54	-0.102*
Potri.001G451100	Ptr-COMT25	Potri.015G141800	Ptr-HD-ZIP56	-0.163**
Potri.001G451100	Ptr-COMT25	Potri.017G144600	Ptr-HD-ZIP58	-0.099
Potri.001G451100	Ptr-COMT25	Potri.004G074300	Ptr-Myb/SANT1	0.289**
Potri.001G451100	Ptr-COMT25	Potri.012G038300	Ptr-Myb/SANT2	0.190**
Potri.001G451100	Ptr-COMT25	Potri.015G030400	Ptr-Myb/SANT3	0.074
Potri.001G451100	Ptr-COMT25	Potri.002G100600	Ptr-HD-ZIP10	0.740**
Potri.001G451100	Ptr-COMT25	Potri.005G071900	Ptr-HD-ZIP24	0.989**
Potri.001G451100	Ptr-COMT25	Potri.005G161500	Ptr-HD-ZIP26	0.399**
Potri.001G451100	Ptr-COMT25	Potri.008G148200	Ptr-HD-ZIP37	-0.068
Potri.001G451100	Ptr-COMT25	Potri.008G194400	Ptr-HD-ZIP38	0.269**
Potri.001G451100	Ptr-COMT25	Potri.010G093400	Ptr-HD-ZIP41	0.280**
Potri.001G451100	Ptr-COMT25	Potri.012G070900	Ptr-HD-ZIP48	0.919**
Potri.001G451100	Ptr-COMT25	Potri.015G065400	Ptr-HD-ZIP55	0.968**
Potri.001G451100	Ptr-COMT25	Potri.017G081700	Ptr-HD-ZIP60	-0.298**
Potri.001G451100	Ptr-COMT25	Potri.013G059300	Ptr-TBP1	0.952**
Potri.001G451100	Ptr-COMT25	Potri.019G033300	Ptr-TBP2	-0.116*
Potri.001G458700	Ptr-PO13	Potri.004G087500	Ptr-AT-Hook1	-0.285**
Potri.001G458700	Ptr-PO13	Potri.017G129400	Ptr-AT-Hook4	-0.328**
Potri.001G458700	Ptr-PO13	Potri.004G189200	Ptr-AT-Hook2	-0.248**
Potri.001G458700	Ptr-PO13	Potri.002G105500	Ptr-AT-Hook3	0.817**
Potri.001G458700	Ptr-PO13	Potri.005G156100	Ptr-AT-Hook5	0.949**
Potri.001G458700	Ptr-PO13	Potri.002G235400	Ptr-bHLH1	0.473**
Potri.001G458700	Ptr-PO13	Potri.002G248500	Ptr-bHLH2	0.953**
Potri.001G458700	Ptr-PO13	Potri.003G164500	Ptr-bHLH3	1.000**
Potri.001G458700	Ptr-PO13	Potri.004G099400	Ptr-bHLH4	-0.421**
Potri.001G458700	Ptr-PO13	Potri.004G156000	Ptr-bHLH5	0.640**
Potri.001G458700	Ptr-PO13	Potri.005G121900	Ptr-bHLH6	-0.333**
Potri.001G458700	Ptr-PO13	Potri.017G115300	Ptr-bHLH7	-0.173**
Potri.001G458700	Ptr-PO13	Potri.005G146500	Ptr-bHLH8	0.126**
Potri.001G458700	Ptr-PO13	Potri.006G057200	Ptr-bHLH9	-0.491**
Potri.001G458700	Ptr-PO13	Potri.006G135600	Ptr-bHLH10	0.932**
Potri.001G458700	Ptr-PO13	Potri.007G023600	Ptr-bHLH11	-0.160**
Potri.001G458700	Ptr-PO13	Potri.008G113200	Ptr-bHLH12	0.129**
Potri.001G458700	Ptr-PO13	Potri.008G190800	Ptr-bHLH13	0.315**
Potri.001G458700	Ptr-PO13	Potri.009G117300	Ptr-bHLH14	0.041
Potri.001G458700	Ptr-PO13	Potri.010G040000	Ptr-bHLH15	0.936**
Potri.001G458700	Ptr-PO13	Potri.010G136100	Ptr-bHLH16	-0.013
Potri.001G458700	Ptr-PO13	Potri.012G055700	Ptr-bHLH17	-0.198**
Potri.001G458700	Ptr-PO13	Potri.012G072700	Ptr-bHLH18	-0.423**
Potri.001G458700	Ptr-PO13	Potri.012G104900	Ptr-bHLH19	-0.337**
Potri.001G458700	Ptr-PO13	Potri.014G148900	Ptr-bHLH20	0.949**
Potri.001G458700	Ptr-PO13	Potri.015G068100	Ptr-bHLH21	0.018
Potri.001G458700	Ptr-PO13	Potri.015G104200	Ptr-bHLH22	-0.346**
Potri.001G458700	Ptr-PO13	Potri.018G109500	Ptr-bHLH23	-0.189**
Potri.001G458700	Ptr-PO13	Potri.002G125400	Ptr-bZIP1	0.365**
Potri.001G458700	Ptr-PO13	Potri.004G140600	Ptr-bZIP2	-0.339**
Potri.001G458700	Ptr-PO13	Potri.006G083000	Ptr-bZIP3	-0.333**
Potri.001G458700	Ptr-PO13	Potri.009G101200	Ptr-bZIP4	-0.310**
Potri.001G458700	Ptr-PO13	Potri.010G248300	Ptr-bZIP5	-0.154**
Potri.001G458700	Ptr-PO13	Potri.014G028200	Ptr-bZIP6	0.302**
Potri.001G458700	Ptr-PO13	Potri.001G295500	Ptr-C2H2-2	-0.414**
Potri.001G458700	Ptr-PO13	Potri.009G089400	Ptr-C2H2-33	-0.397**
Potri.001G458700	Ptr-PO13	Potri.014G017300	Ptr-C2H2-72	-0.463**
Potri.001G458700	Ptr-PO13	Potri.002G143800	Ptr-C2H2-77	-0.622**
Potri.001G458700	Ptr-PO13	Potri.010G083400	Ptr-TCR1	0.987**
Potri.001G458700	Ptr-PO13	Potri.006G160400	Ptr-TCR2	-0.291**
Potri.001G458700	Ptr-PO13	Potri.018G083000	Ptr-TCR3	-0.501**
Potri.001G458700	Ptr-PO13	Potri.001G137800	Ptr-HD-ZIP1	-0.366**
Potri.001G458700	Ptr-PO13	Potri.001G184100	Ptr-HD-ZIP4	-0.255**
Potri.001G458700	Ptr-PO13	Potri.002G154700	Ptr-HD-ZIP13	-0.338**
Potri.001G458700	Ptr-PO13	Potri.002G230200	Ptr-HD-ZIP15	-0.333**
Potri.001G458700	Ptr-PO13	Potri.003G052400	Ptr-HD-ZIP17	-0.292**
Potri.001G458700	Ptr-PO13	Potri.003G096000	Ptr-HD-ZIP19	-0.307**
Potri.001G458700	Ptr-PO13	Potri.004G020400	Ptr-HD-ZIP21	-0.328**
Potri.001G458700	Ptr-PO13	Potri.011G025000	Ptr-HD-ZIP43	-0.333**
Potri.001G458700	Ptr-PO13	Potri.012G139300	Ptr-HD-ZIP49	0.124**
Potri.001G458700	Ptr-PO13	Potri.014G075200	Ptr-HD-ZIP51	-0.338**
Potri.001G458700	Ptr-PO13	Potri.014G152000	Ptr-HD-ZIP53	-0.331**
Potri.001G458700	Ptr-PO13	Potri.015G034100	Ptr-HD-ZIP54	-0.405**
Potri.001G458700	Ptr-PO13	Potri.015G141800	Ptr-HD-ZIP56	-0.406**
Potri.001G458700	Ptr-PO13	Potri.017G144600	Ptr-HD-ZIP58	-0.393**
Potri.001G458700	Ptr-PO13	Potri.001G229700	Ptr-HD-ZIP6	-0.062
Potri.001G458700	Ptr-PO13	Potri.002G113400	Ptr-HD-ZIP11	0.064
Potri.001G458700	Ptr-PO13	Potri.002G136400	Ptr-HD-ZIP12	-0.551**
Potri.001G458700	Ptr-PO13	Potri.003G079800	Ptr-HD-ZIP18	-0.702**
Potri.001G458700	Ptr-PO13	Potri.005G147100	Ptr-HD-ZIP27	-0.333**
Potri.001G458700	Ptr-PO13	Potri.006G071600	Ptr-HD-ZIP28	-0.556**
Potri.001G458700	Ptr-PO13	Potri.006G193700	Ptr-HD-ZIP30	0.975**
Potri.001G458700	Ptr-PO13	Potri.007G008200	Ptr-HD-ZIP35	-0.317**
Potri.001G458700	Ptr-PO13	Potri.008G129500	Ptr-HD-ZIP36	-0.399**
Potri.001G458700	Ptr-PO13	Potri.009G023600	Ptr-HD-ZIP40	0.765**
Potri.001G458700	Ptr-PO13	Potri.014G045100	Ptr-HD-ZIP50	-0.365**
Potri.001G458700	Ptr-PO13	Potri.016G059000	Ptr-HD-ZIP57	0.603**
Potri.001G458700	Ptr-PO13	Potri.004G074300	Ptr-Myb/SANT1	0.261**
Potri.001G458700	Ptr-PO13	Potri.012G038300	Ptr-Myb/SANT2	-0.606**
Potri.001G458700	Ptr-PO13	Potri.015G030400	Ptr-Myb/SANT3	-0.313**
Potri.001G458700	Ptr-PO13	Potri.002G100600	Ptr-HD-ZIP10	-0.041
Potri.001G458700	Ptr-PO13	Potri.005G071900	Ptr-HD-ZIP24	-0.420**
Potri.001G458700	Ptr-PO13	Potri.005G161500	Ptr-HD-ZIP26	-0.496**
Potri.001G458700	Ptr-PO13	Potri.008G148200	Ptr-HD-ZIP37	-0.434**
Potri.001G458700	Ptr-PO13	Potri.008G194400	Ptr-HD-ZIP38	-0.543**
Potri.001G458700	Ptr-PO13	Potri.010G093400	Ptr-HD-ZIP41	-0.907**
Potri.001G458700	Ptr-PO13	Potri.012G070900	Ptr-HD-ZIP48	-0.541**
Potri.001G458700	Ptr-PO13	Potri.015G065400	Ptr-HD-ZIP55	-0.364**
Potri.001G458700	Ptr-PO13	Potri.017G081700	Ptr-HD-ZIP60	-0.434**
Potri.001G458700	Ptr-PO13	Potri.013G059300	Ptr-TBP1	-0.296**
Potri.001G458700	Ptr-PO13	Potri.019G033300	Ptr-TBP2	0.781**
Potri.002G004100	Ptr-CCR10	Potri.004G087500	Ptr-AT-Hook1	0.784**
Potri.002G004100	Ptr-CCR10	Potri.017G129400	Ptr-AT-Hook4	0.896**
Potri.002G004100	Ptr-CCR10	Potri.004G189200	Ptr-AT-Hook2	-0.752**
Potri.002G004100	Ptr-CCR10	Potri.002G105500	Ptr-AT-Hook3	-0.815**
Potri.002G004100	Ptr-CCR10	Potri.005G156100	Ptr-AT-Hook5	-0.548**
Potri.002G004100	Ptr-CCR10	Potri.002G235400	Ptr-bHLH1	-0.884**
Potri.002G004100	Ptr-CCR10	Potri.002G248500	Ptr-bHLH2	-0.575**
Potri.002G004100	Ptr-CCR10	Potri.003G164500	Ptr-bHLH3	-0.336**
Potri.002G004100	Ptr-CCR10	Potri.004G099400	Ptr-bHLH4	0.990**
Potri.002G004100	Ptr-CCR10	Potri.004G156000	Ptr-bHLH5	-0.316**
Potri.002G004100	Ptr-CCR10	Potri.005G121900	Ptr-bHLH6	0.999**
Potri.002G004100	Ptr-CCR10	Potri.017G115300	Ptr-bHLH7	0.983**
Potri.002G004100	Ptr-CCR10	Potri.005G146500	Ptr-bHLH8	-0.759**
Potri.002G004100	Ptr-CCR10	Potri.006G057200	Ptr-bHLH9	0.082
Potri.002G004100	Ptr-CCR10	Potri.006G135600	Ptr-bHLH10	-0.584**
Potri.002G004100	Ptr-CCR10	Potri.007G023600	Ptr-bHLH11	0.981**
Potri.002G004100	Ptr-CCR10	Potri.008G113200	Ptr-bHLH12	-0.268**
Potri.002G004100	Ptr-CCR10	Potri.008G190800	Ptr-bHLH13	0.764**
Potri.002G004100	Ptr-CCR10	Potri.009G117300	Ptr-bHLH14	0.921**
Potri.002G004100	Ptr-CCR10	Potri.010G040000	Ptr-bHLH15	-0.625**
Potri.002G004100	Ptr-CCR10	Potri.010G136100	Ptr-bHLH16	-0.519**
Potri.002G004100	Ptr-CCR10	Potri.012G055700	Ptr-bHLH17	-0.758**
Potri.002G004100	Ptr-CCR10	Potri.012G072700	Ptr-bHLH18	0.947**
Potri.002G004100	Ptr-CCR10	Potri.012G104900	Ptr-bHLH19	0.999**
Potri.002G004100	Ptr-CCR10	Potri.014G148900	Ptr-bHLH20	-0.597**
Potri.002G004100	Ptr-CCR10	Potri.015G068100	Ptr-bHLH21	0.627**
Potri.002G004100	Ptr-CCR10	Potri.015G104200	Ptr-bHLH22	0.999**
Potri.002G004100	Ptr-CCR10	Potri.018G109500	Ptr-bHLH23	-0.420**
Potri.002G004100	Ptr-CCR10	Potri.002G125400	Ptr-bZIP1	-0.999**
Potri.002G004100	Ptr-CCR10	Potri.004G140600	Ptr-bZIP2	-0.366**
Potri.002G004100	Ptr-CCR10	Potri.006G083000	Ptr-bZIP3	0.999**
Potri.002G004100	Ptr-CCR10	Potri.009G101200	Ptr-bZIP4	-0.444**
Potri.002G004100	Ptr-CCR10	Potri.010G248300	Ptr-bZIP5	-0.643**
Potri.002G004100	Ptr-CCR10	Potri.014G028200	Ptr-bZIP6	-0.478**
Potri.002G004100	Ptr-CCR10	Potri.001G295500	Ptr-C2H2-2	0.105*
Potri.002G004100	Ptr-CCR10	Potri.009G089400	Ptr-C2H2-33	0.994**
Potri.002G004100	Ptr-CCR10	Potri.014G017300	Ptr-C2H2-72	0.951**
Potri.002G004100	Ptr-CCR10	Potri.002G143800	Ptr-C2H2-77	-0.450**
Potri.002G004100	Ptr-CCR10	Potri.010G083400	Ptr-TCR1	-0.309**
Potri.002G004100	Ptr-CCR10	Potri.006G160400	Ptr-TCR2	-0.365**
Potri.002G004100	Ptr-CCR10	Potri.018G083000	Ptr-TCR3	-0.247**
Potri.002G004100	Ptr-CCR10	Potri.001G137800	Ptr-HD-ZIP1	0.997**
Potri.002G004100	Ptr-CCR10	Potri.001G184100	Ptr-HD-ZIP4	0.994**
Potri.002G004100	Ptr-CCR10	Potri.002G154700	Ptr-HD-ZIP13	0.999**
Potri.002G004100	Ptr-CCR10	Potri.002G230200	Ptr-HD-ZIP15	0.999**
Potri.002G004100	Ptr-CCR10	Potri.003G052400	Ptr-HD-ZIP17	0.991**
Potri.002G004100	Ptr-CCR10	Potri.003G096000	Ptr-HD-ZIP19	0.999**
Potri.002G004100	Ptr-CCR10	Potri.004G020400	Ptr-HD-ZIP21	0.999**
Potri.002G004100	Ptr-CCR10	Potri.011G025000	Ptr-HD-ZIP43	0.999**
Potri.002G004100	Ptr-CCR10	Potri.012G139300	Ptr-HD-ZIP49	-0.041
Potri.002G004100	Ptr-CCR10	Potri.014G075200	Ptr-HD-ZIP51	0.999**
Potri.002G004100	Ptr-CCR10	Potri.014G152000	Ptr-HD-ZIP53	0.999**
Potri.002G004100	Ptr-CCR10	Potri.015G034100	Ptr-HD-ZIP54	0.994**
Potri.002G004100	Ptr-CCR10	Potri.015G141800	Ptr-HD-ZIP56	0.985**
Potri.002G004100	Ptr-CCR10	Potri.017G144600	Ptr-HD-ZIP58	-0.478**
Potri.002G004100	Ptr-CCR10	Potri.001G229700	Ptr-HD-ZIP6	0.938**
Potri.002G004100	Ptr-CCR10	Potri.002G113400	Ptr-HD-ZIP11	-0.928**
Potri.002G004100	Ptr-CCR10	Potri.002G136400	Ptr-HD-ZIP12	0.700**
Potri.002G004100	Ptr-CCR10	Potri.003G079800	Ptr-HD-ZIP18	0.903**
Potri.002G004100	Ptr-CCR10	Potri.005G147100	Ptr-HD-ZIP27	-0.327**
Potri.002G004100	Ptr-CCR10	Potri.006G071600	Ptr-HD-ZIP28	0.969**
Potri.002G004100	Ptr-CCR10	Potri.006G193700	Ptr-HD-ZIP30	-0.401**
Potri.002G004100	Ptr-CCR10	Potri.007G008200	Ptr-HD-ZIP35	-0.365**
Potri.002G004100	Ptr-CCR10	Potri.008G129500	Ptr-HD-ZIP36	-0.130**
Potri.002G004100	Ptr-CCR10	Potri.009G023600	Ptr-HD-ZIP40	-0.863**
Potri.002G004100	Ptr-CCR10	Potri.014G045100	Ptr-HD-ZIP50	0.926**
Potri.002G004100	Ptr-CCR10	Potri.016G059000	Ptr-HD-ZIP57	-0.735**
Potri.002G004100	Ptr-CCR10	Potri.004G074300	Ptr-Myb/SANT1	-0.978**
Potri.002G004100	Ptr-CCR10	Potri.012G038300	Ptr-Myb/SANT2	0.944**
Potri.002G004100	Ptr-CCR10	Potri.015G030400	Ptr-Myb/SANT3	0.973**
Potri.002G004100	Ptr-CCR10	Potri.002G100600	Ptr-HD-ZIP10	-0.724**
Potri.002G004100	Ptr-CCR10	Potri.005G071900	Ptr-HD-ZIP24	-0.144**
Potri.002G004100	Ptr-CCR10	Potri.005G161500	Ptr-HD-ZIP26	0.867**
Potri.002G004100	Ptr-CCR10	Potri.008G148200	Ptr-HD-ZIP37	0.993**
Potri.002G004100	Ptr-CCR10	Potri.008G194400	Ptr-HD-ZIP38	-0.542**
Potri.002G004100	Ptr-CCR10	Potri.010G093400	Ptr-HD-ZIP41	0.682**
Potri.002G004100	Ptr-CCR10	Potri.012G070900	Ptr-HD-ZIP48	0.275**
Potri.002G004100	Ptr-CCR10	Potri.015G065400	Ptr-HD-ZIP55	-0.314**
Potri.002G004100	Ptr-CCR10	Potri.017G081700	Ptr-HD-ZIP60	0.917**
Potri.002G004100	Ptr-CCR10	Potri.013G059300	Ptr-TBP1	-0.093
Potri.002G004100	Ptr-CCR10	Potri.019G033300	Ptr-TBP2	-0.828**
Potri.002G004500	Ptr-CCR11	Potri.004G087500	Ptr-AT-Hook1	0.927**
Potri.002G004500	Ptr-CCR11	Potri.017G129400	Ptr-AT-Hook4	0.972**
Potri.002G004500	Ptr-CCR11	Potri.004G189200	Ptr-AT-Hook2	-0.433**
Potri.002G004500	Ptr-CCR11	Potri.002G105500	Ptr-AT-Hook3	-0.899**
Potri.002G004500	Ptr-CCR11	Potri.005G156100	Ptr-AT-Hook5	-0.625**
Potri.002G004500	Ptr-CCR11	Potri.002G235400	Ptr-bHLH1	-0.709**
Potri.002G004500	Ptr-CCR11	Potri.002G248500	Ptr-bHLH2	-0.759**
Potri.002G004500	Ptr-CCR11	Potri.003G164500	Ptr-bHLH3	-0.529**
Potri.002G004500	Ptr-CCR11	Potri.004G099400	Ptr-bHLH4	0.959**
Potri.002G004500	Ptr-CCR11	Potri.004G156000	Ptr-bHLH5	-0.674**
Potri.002G004500	Ptr-CCR11	Potri.005G121900	Ptr-bHLH6	0.911**
Potri.002G004500	Ptr-CCR11	Potri.017G115300	Ptr-bHLH7	0.835**
Potri.002G004500	Ptr-CCR11	Potri.005G146500	Ptr-bHLH8	-0.449**
Potri.002G004500	Ptr-CCR11	Potri.006G057200	Ptr-bHLH9	0.478**
Potri.002G004500	Ptr-CCR11	Potri.006G135600	Ptr-bHLH10	-0.644**
Potri.002G004500	Ptr-CCR11	Potri.007G023600	Ptr-bHLH11	0.832**
Potri.002G004500	Ptr-CCR11	Potri.008G113200	Ptr-bHLH12	0.064
Potri.002G004500	Ptr-CCR11	Potri.008G190800	Ptr-bHLH13	0.484**
Potri.002G004500	Ptr-CCR11	Potri.009G117300	Ptr-bHLH14	0.718**
Potri.002G004500	Ptr-CCR11	Potri.010G040000	Ptr-bHLH15	-0.712**
Potri.002G004500	Ptr-CCR11	Potri.010G136100	Ptr-bHLH16	-0.151**
Potri.002G004500	Ptr-CCR11	Potri.012G055700	Ptr-bHLH17	-0.433**
Potri.002G004500	Ptr-CCR11	Potri.012G072700	Ptr-bHLH18	0.991**
Potri.002G004500	Ptr-CCR11	Potri.012G104900	Ptr-bHLH19	0.909**
Potri.002G004500	Ptr-CCR11	Potri.014G148900	Ptr-bHLH20	-0.695**
Potri.002G004500	Ptr-CCR11	Potri.015G068100	Ptr-bHLH21	0.761**
Potri.002G004500	Ptr-CCR11	Potri.015G104200	Ptr-bHLH22	0.908**
Potri.002G004500	Ptr-CCR11	Potri.018G109500	Ptr-bHLH23	-0.023
Potri.002G004500	Ptr-CCR11	Potri.002G125400	Ptr-bZIP1	-0.913**
Potri.002G004500	Ptr-CCR11	Potri.004G140600	Ptr-bZIP2	0.043
Potri.002G004500	Ptr-CCR11	Potri.006G083000	Ptr-bZIP3	0.911**
Potri.002G004500	Ptr-CCR11	Potri.009G101200	Ptr-bZIP4	-0.041
Potri.002G004500	Ptr-CCR11	Potri.010G248300	Ptr-bZIP5	-0.276**
Potri.002G004500	Ptr-CCR11	Potri.014G028200	Ptr-bZIP6	-0.184**
Potri.002G004500	Ptr-CCR11	Potri.001G295500	Ptr-C2H2-2	0.492**
Potri.002G004500	Ptr-CCR11	Potri.009G089400	Ptr-C2H2-33	0.952**
Potri.002G004500	Ptr-CCR11	Potri.014G017300	Ptr-C2H2-72	0.993**
Potri.002G004500	Ptr-CCR11	Potri.002G143800	Ptr-C2H2-77	-0.102*
Potri.002G004500	Ptr-CCR11	Potri.010G083400	Ptr-TCR1	-0.554**
Potri.002G004500	Ptr-CCR11	Potri.006G160400	Ptr-TCR2	0.042
Potri.002G004500	Ptr-CCR11	Potri.018G083000	Ptr-TCR3	0.167**
Potri.002G004500	Ptr-CCR11	Potri.001G137800	Ptr-HD-ZIP1	0.896**
Potri.002G004500	Ptr-CCR11	Potri.001G184100	Ptr-HD-ZIP4	0.865**
Potri.002G004500	Ptr-CCR11	Potri.002G154700	Ptr-HD-ZIP13	0.902**
Potri.002G004500	Ptr-CCR11	Potri.002G230200	Ptr-HD-ZIP15	0.911**
Potri.002G004500	Ptr-CCR11	Potri.003G052400	Ptr-HD-ZIP17	0.936**
Potri.002G004500	Ptr-CCR11	Potri.003G096000	Ptr-HD-ZIP19	0.904**
Potri.002G004500	Ptr-CCR11	Potri.004G020400	Ptr-HD-ZIP21	0.902**
Potri.002G004500	Ptr-CCR11	Potri.011G025000	Ptr-HD-ZIP43	0.911**
Potri.002G004500	Ptr-CCR11	Potri.012G139300	Ptr-HD-ZIP49	-0.394**
Potri.002G004500	Ptr-CCR11	Potri.014G075200	Ptr-HD-ZIP51	0.898**
Potri.002G004500	Ptr-CCR11	Potri.014G152000	Ptr-HD-ZIP53	0.910**
Potri.002G004500	Ptr-CCR11	Potri.015G034100	Ptr-HD-ZIP54	0.903**
Potri.002G004500	Ptr-CCR11	Potri.015G141800	Ptr-HD-ZIP56	0.868**
Potri.002G004500	Ptr-CCR11	Potri.017G144600	Ptr-HD-ZIP58	-0.514**
Potri.002G004500	Ptr-CCR11	Potri.001G229700	Ptr-HD-ZIP6	0.865**
Potri.002G004500	Ptr-CCR11	Potri.002G113400	Ptr-HD-ZIP11	-0.873**
Potri.002G004500	Ptr-CCR11	Potri.002G136400	Ptr-HD-ZIP12	0.927**
Potri.002G004500	Ptr-CCR11	Potri.003G079800	Ptr-HD-ZIP18	0.946**
Potri.002G004500	Ptr-CCR11	Potri.005G147100	Ptr-HD-ZIP27	0.083
Potri.002G004500	Ptr-CCR11	Potri.006G071600	Ptr-HD-ZIP28	0.947**
Potri.002G004500	Ptr-CCR11	Potri.006G193700	Ptr-HD-ZIP30	-0.644**
Potri.002G004500	Ptr-CCR11	Potri.007G008200	Ptr-HD-ZIP35	0.043
Potri.002G004500	Ptr-CCR11	Potri.008G129500	Ptr-HD-ZIP36	0.281**
Potri.002G004500	Ptr-CCR11	Potri.009G023600	Ptr-HD-ZIP40	-0.902**
Potri.002G004500	Ptr-CCR11	Potri.014G045100	Ptr-HD-ZIP50	0.983**
Potri.002G004500	Ptr-CCR11	Potri.016G059000	Ptr-HD-ZIP57	-0.574**
Potri.002G004500	Ptr-CCR11	Potri.004G074300	Ptr-Myb/SANT1	-0.812**
Potri.002G004500	Ptr-CCR11	Potri.012G038300	Ptr-Myb/SANT2	0.974**
Potri.002G004500	Ptr-CCR11	Potri.015G030400	Ptr-Myb/SANT3	0.961**
Potri.002G004500	Ptr-CCR11	Potri.002G100600	Ptr-HD-ZIP10	-0.384**
Potri.002G004500	Ptr-CCR11	Potri.005G071900	Ptr-HD-ZIP24	0.269**
Potri.002G004500	Ptr-CCR11	Potri.005G161500	Ptr-HD-ZIP26	0.992**
Potri.002G004500	Ptr-CCR11	Potri.008G148200	Ptr-HD-ZIP37	0.915**
Potri.002G004500	Ptr-CCR11	Potri.008G194400	Ptr-HD-ZIP38	-0.424**
Potri.002G004500	Ptr-CCR11	Potri.010G093400	Ptr-HD-ZIP41	0.751**
Potri.002G004500	Ptr-CCR11	Potri.012G070900	Ptr-HD-ZIP48	0.641**
Potri.002G004500	Ptr-CCR11	Potri.015G065400	Ptr-HD-ZIP55	0.098
Potri.002G004500	Ptr-CCR11	Potri.017G081700	Ptr-HD-ZIP60	0.744**
Potri.002G004500	Ptr-CCR11	Potri.013G059300	Ptr-TBP1	0.305**
Potri.002G004500	Ptr-CCR11	Potri.019G033300	Ptr-TBP2	-0.825**
Potri.002G018300	Ptr-CAD12	Potri.004G087500	Ptr-AT-Hook1	0.780**
Potri.002G018300	Ptr-CAD12	Potri.017G129400	Ptr-AT-Hook4	0.893**
Potri.002G018300	Ptr-CAD12	Potri.004G189200	Ptr-AT-Hook2	-0.760**
Potri.002G018300	Ptr-CAD12	Potri.002G105500	Ptr-AT-Hook3	-0.809**
Potri.002G018300	Ptr-CAD12	Potri.005G156100	Ptr-AT-Hook5	-0.541**
Potri.002G018300	Ptr-CAD12	Potri.002G235400	Ptr-bHLH1	-0.885**
Potri.002G018300	Ptr-CAD12	Potri.002G248500	Ptr-bHLH2	-0.566**
Potri.002G018300	Ptr-CAD12	Potri.003G164500	Ptr-bHLH3	-0.327**
Potri.002G018300	Ptr-CAD12	Potri.004G099400	Ptr-bHLH4	0.989**
Potri.002G018300	Ptr-CAD12	Potri.004G156000	Ptr-bHLH5	-0.305**
Potri.002G018300	Ptr-CAD12	Potri.005G121900	Ptr-bHLH6	0.999**
Potri.002G018300	Ptr-CAD12	Potri.017G115300	Ptr-bHLH7	0.985**
Potri.002G018300	Ptr-CAD12	Potri.005G146500	Ptr-bHLH8	-0.764**
Potri.002G018300	Ptr-CAD12	Potri.006G057200	Ptr-bHLH9	0.072
Potri.002G018300	Ptr-CAD12	Potri.006G135600	Ptr-bHLH10	-0.578**
Potri.002G018300	Ptr-CAD12	Potri.007G023600	Ptr-bHLH11	0.983**
Potri.002G018300	Ptr-CAD12	Potri.008G113200	Ptr-bHLH12	-0.274**
Potri.002G018300	Ptr-CAD12	Potri.008G190800	Ptr-bHLH13	0.771**
Potri.002G018300	Ptr-CAD12	Potri.009G117300	Ptr-bHLH14	0.925**
Potri.002G018300	Ptr-CAD12	Potri.010G040000	Ptr-bHLH15	-0.618**
Potri.002G018300	Ptr-CAD12	Potri.010G136100	Ptr-bHLH16	-0.526**
Potri.002G018300	Ptr-CAD12	Potri.012G055700	Ptr-bHLH17	-0.765**
Potri.002G018300	Ptr-CAD12	Potri.012G072700	Ptr-bHLH18	0.944**
Potri.002G018300	Ptr-CAD12	Potri.012G104900	Ptr-bHLH19	0.999**
Potri.002G018300	Ptr-CAD12	Potri.014G148900	Ptr-bHLH20	-0.590**
Potri.002G018300	Ptr-CAD12	Potri.015G068100	Ptr-bHLH21	0.624**
Potri.002G018300	Ptr-CAD12	Potri.015G104200	Ptr-bHLH22	0.999**
Potri.002G018300	Ptr-CAD12	Potri.018G109500	Ptr-bHLH23	-0.429**
Potri.002G018300	Ptr-CAD12	Potri.002G125400	Ptr-bZIP1	-0.999**
Potri.002G018300	Ptr-CAD12	Potri.004G140600	Ptr-bZIP2	-0.375**
Potri.002G018300	Ptr-CAD12	Potri.006G083000	Ptr-bZIP3	0.999**
Potri.002G018300	Ptr-CAD12	Potri.009G101200	Ptr-bZIP4	-0.453**
Potri.002G018300	Ptr-CAD12	Potri.010G248300	Ptr-bZIP5	-0.651**
Potri.002G018300	Ptr-CAD12	Potri.014G028200	Ptr-bZIP6	-0.482**
Potri.002G018300	Ptr-CAD12	Potri.001G295500	Ptr-C2H2-2	0.095
Potri.002G018300	Ptr-CAD12	Potri.009G089400	Ptr-C2H2-33	0.992**
Potri.002G018300	Ptr-CAD12	Potri.014G017300	Ptr-C2H2-72	0.947**
Potri.002G018300	Ptr-CAD12	Potri.002G143800	Ptr-C2H2-77	-0.460**
Potri.002G018300	Ptr-CAD12	Potri.010G083400	Ptr-TCR1	-0.299**
Potri.002G018300	Ptr-CAD12	Potri.006G160400	Ptr-TCR2	-0.374**
Potri.002G018300	Ptr-CAD12	Potri.018G083000	Ptr-TCR3	-0.257**
Potri.002G018300	Ptr-CAD12	Potri.001G137800	Ptr-HD-ZIP1	0.997**
Potri.002G018300	Ptr-CAD12	Potri.001G184100	Ptr-HD-ZIP4	0.995**
Potri.002G018300	Ptr-CAD12	Potri.002G154700	Ptr-HD-ZIP13	0.999**
Potri.002G018300	Ptr-CAD12	Potri.002G230200	Ptr-HD-ZIP15	0.999**
Potri.002G018300	Ptr-CAD12	Potri.003G052400	Ptr-HD-ZIP17	0.990**
Potri.002G018300	Ptr-CAD12	Potri.003G096000	Ptr-HD-ZIP19	0.999**
Potri.002G018300	Ptr-CAD12	Potri.004G020400	Ptr-HD-ZIP21	0.999**
Potri.002G018300	Ptr-CAD12	Potri.011G025000	Ptr-HD-ZIP43	0.999**
Potri.002G018300	Ptr-CAD12	Potri.012G139300	Ptr-HD-ZIP49	-0.033
Potri.002G018300	Ptr-CAD12	Potri.014G075200	Ptr-HD-ZIP51	0.999**
Potri.002G018300	Ptr-CAD12	Potri.014G152000	Ptr-HD-ZIP53	0.999**
Potri.002G018300	Ptr-CAD12	Potri.015G034100	Ptr-HD-ZIP54	0.994**
Potri.002G018300	Ptr-CAD12	Potri.015G141800	Ptr-HD-ZIP56	0.985**
Potri.002G018300	Ptr-CAD12	Potri.017G144600	Ptr-HD-ZIP58	-0.479**
Potri.002G018300	Ptr-CAD12	Potri.001G229700	Ptr-HD-ZIP6	0.939**
Potri.002G018300	Ptr-CAD12	Potri.002G113400	Ptr-HD-ZIP11	-0.929**
Potri.002G018300	Ptr-CAD12	Potri.002G136400	Ptr-HD-ZIP12	0.693**
Potri.002G018300	Ptr-CAD12	Potri.003G079800	Ptr-HD-ZIP18	0.899**
Potri.002G018300	Ptr-CAD12	Potri.005G147100	Ptr-HD-ZIP27	-0.337**
Potri.002G018300	Ptr-CAD12	Potri.006G071600	Ptr-HD-ZIP28	0.967**
Potri.002G018300	Ptr-CAD12	Potri.006G193700	Ptr-HD-ZIP30	-0.391**
Potri.002G018300	Ptr-CAD12	Potri.007G008200	Ptr-HD-ZIP35	-0.374**
Potri.002G018300	Ptr-CAD12	Potri.008G129500	Ptr-HD-ZIP36	-0.140**
Potri.002G018300	Ptr-CAD12	Potri.009G023600	Ptr-HD-ZIP40	-0.858**
Potri.002G018300	Ptr-CAD12	Potri.014G045100	Ptr-HD-ZIP50	0.923**
Potri.002G018300	Ptr-CAD12	Potri.016G059000	Ptr-HD-ZIP57	-0.735**
Potri.002G018300	Ptr-CAD12	Potri.004G074300	Ptr-Myb/SANT1	-0.980**
Potri.002G018300	Ptr-CAD12	Potri.012G038300	Ptr-Myb/SANT2	0.940**
Potri.002G018300	Ptr-CAD12	Potri.015G030400	Ptr-Myb/SANT3	0.972**
Potri.002G018300	Ptr-CAD12	Potri.002G100600	Ptr-HD-ZIP10	-0.730**
Potri.002G018300	Ptr-CAD12	Potri.005G071900	Ptr-HD-ZIP24	-0.154**
Potri.002G018300	Ptr-CAD12	Potri.005G161500	Ptr-HD-ZIP26	0.862**
Potri.002G018300	Ptr-CAD12	Potri.008G148200	Ptr-HD-ZIP37	0.992**
Potri.002G018300	Ptr-CAD12	Potri.008G194400	Ptr-HD-ZIP38	-0.547**
Potri.002G018300	Ptr-CAD12	Potri.010G093400	Ptr-HD-ZIP41	0.676**
Potri.002G018300	Ptr-CAD12	Potri.012G070900	Ptr-HD-ZIP48	0.266**
Potri.002G018300	Ptr-CAD12	Potri.015G065400	Ptr-HD-ZIP55	-0.324**
Potri.002G018300	Ptr-CAD12	Potri.017G081700	Ptr-HD-ZIP60	0.918**
Potri.002G018300	Ptr-CAD12	Potri.013G059300	Ptr-TBP1	-0.103*
Potri.002G018300	Ptr-CAD12	Potri.019G033300	Ptr-TBP2	-0.823**
Potri.002G031200	Ptr-PO15	Potri.004G087500	Ptr-AT-Hook1	-0.979**
Potri.002G031200	Ptr-PO15	Potri.017G129400	Ptr-AT-Hook4	-0.923**
Potri.002G031200	Ptr-PO15	Potri.004G189200	Ptr-AT-Hook2	0.274**
Potri.002G031200	Ptr-PO15	Potri.002G105500	Ptr-AT-Hook3	0.532**
Potri.002G031200	Ptr-PO15	Potri.005G156100	Ptr-AT-Hook5	0.141**
Potri.002G031200	Ptr-PO15	Potri.002G235400	Ptr-bHLH1	0.261**
Potri.002G031200	Ptr-PO15	Potri.002G248500	Ptr-bHLH2	0.403**
Potri.002G031200	Ptr-PO15	Potri.003G164500	Ptr-bHLH3	0.132**
Potri.002G031200	Ptr-PO15	Potri.004G099400	Ptr-bHLH4	-0.729**
Potri.002G031200	Ptr-PO15	Potri.004G156000	Ptr-bHLH5	0.713**
Potri.002G031200	Ptr-PO15	Potri.005G121900	Ptr-bHLH6	-0.669**
Potri.002G031200	Ptr-PO15	Potri.017G115300	Ptr-bHLH7	-0.626**
Potri.002G031200	Ptr-PO15	Potri.005G146500	Ptr-bHLH8	0.056
Potri.002G031200	Ptr-PO15	Potri.006G057200	Ptr-bHLH9	-0.642**
Potri.002G031200	Ptr-PO15	Potri.006G135600	Ptr-bHLH10	0.154**
Potri.002G031200	Ptr-PO15	Potri.007G023600	Ptr-bHLH11	-0.630**
Potri.002G031200	Ptr-PO15	Potri.008G113200	Ptr-bHLH12	-0.530**
Potri.002G031200	Ptr-PO15	Potri.008G190800	Ptr-bHLH13	-0.418**
Potri.002G031200	Ptr-PO15	Potri.009G117300	Ptr-bHLH14	-0.577**
Potri.002G031200	Ptr-PO15	Potri.010G040000	Ptr-bHLH15	0.255**
Potri.002G031200	Ptr-PO15	Potri.010G136100	Ptr-bHLH16	-0.240**
Potri.002G031200	Ptr-PO15	Potri.012G055700	Ptr-bHLH17	0.234**
Potri.002G031200	Ptr-PO15	Potri.012G072700	Ptr-bHLH18	-0.845**
Potri.002G031200	Ptr-PO15	Potri.012G104900	Ptr-bHLH19	-0.663**
Potri.002G031200	Ptr-PO15	Potri.014G148900	Ptr-bHLH20	0.240**
Potri.002G031200	Ptr-PO15	Potri.015G068100	Ptr-bHLH21	-0.988**
Potri.002G031200	Ptr-PO15	Potri.015G104200	Ptr-bHLH22	-0.654**
Potri.002G031200	Ptr-PO15	Potri.018G109500	Ptr-bHLH23	-0.296**
Potri.002G031200	Ptr-PO15	Potri.002G125400	Ptr-bZIP1	0.653**
Potri.002G031200	Ptr-PO15	Potri.004G140600	Ptr-bZIP2	-0.285**
Potri.002G031200	Ptr-PO15	Potri.006G083000	Ptr-bZIP3	-0.669**
Potri.002G031200	Ptr-PO15	Potri.009G101200	Ptr-bZIP4	-0.204**
Potri.002G031200	Ptr-PO15	Potri.010G248300	Ptr-bZIP5	-0.010
Potri.002G031200	Ptr-PO15	Potri.014G028200	Ptr-bZIP6	-0.328**
Potri.002G031200	Ptr-PO15	Potri.010G083400	Ptr-TCR1	0.228**
Potri.002G031200	Ptr-PO15	Potri.006G160400	Ptr-TCR2	-0.313**
Potri.002G031200	Ptr-PO15	Potri.018G083000	Ptr-TCR3	-0.318**
Potri.002G031200	Ptr-PO15	Potri.001G137800	Ptr-HD-ZIP1	-0.617**
Potri.002G031200	Ptr-PO15	Potri.001G184100	Ptr-HD-ZIP4	-0.626**
Potri.002G031200	Ptr-PO15	Potri.002G154700	Ptr-HD-ZIP13	-0.647**
Potri.002G031200	Ptr-PO15	Potri.002G230200	Ptr-HD-ZIP15	-0.669**
Potri.002G031200	Ptr-PO15	Potri.003G052400	Ptr-HD-ZIP17	-0.761**
Potri.002G031200	Ptr-PO15	Potri.003G096000	Ptr-HD-ZIP19	-0.671**
Potri.002G031200	Ptr-PO15	Potri.004G020400	Ptr-HD-ZIP21	-0.653**
Potri.002G031200	Ptr-PO15	Potri.011G025000	Ptr-HD-ZIP43	-0.669**
Potri.002G031200	Ptr-PO15	Potri.012G139300	Ptr-HD-ZIP49	0.744**
Potri.002G031200	Ptr-PO15	Potri.014G075200	Ptr-HD-ZIP51	-0.639**
Potri.002G031200	Ptr-PO15	Potri.014G152000	Ptr-HD-ZIP53	-0.669**
Potri.002G031200	Ptr-PO15	Potri.015G034100	Ptr-HD-ZIP54	-0.611**
Potri.002G031200	Ptr-PO15	Potri.015G141800	Ptr-HD-ZIP56	-0.542**
Potri.002G031200	Ptr-PO15	Potri.017G144600	Ptr-HD-ZIP58	0.858**
Potri.002G031200	Ptr-PO15	Potri.001G229700	Ptr-HD-ZIP6	-0.815**
Potri.002G031200	Ptr-PO15	Potri.002G113400	Ptr-HD-ZIP11	0.842**
Potri.002G031200	Ptr-PO15	Potri.002G136400	Ptr-HD-ZIP12	-0.899**
Potri.002G031200	Ptr-PO15	Potri.003G079800	Ptr-HD-ZIP18	-0.612**
Potri.002G031200	Ptr-PO15	Potri.005G147100	Ptr-HD-ZIP27	-0.333**
Potri.002G031200	Ptr-PO15	Potri.006G071600	Ptr-HD-ZIP28	-0.635**
Potri.002G031200	Ptr-PO15	Potri.006G193700	Ptr-HD-ZIP30	0.332**
Potri.002G031200	Ptr-PO15	Potri.007G008200	Ptr-HD-ZIP35	-0.298**
Potri.002G031200	Ptr-PO15	Potri.008G129500	Ptr-HD-ZIP36	-0.505**
Potri.002G031200	Ptr-PO15	Potri.009G023600	Ptr-HD-ZIP40	0.520**
Potri.002G031200	Ptr-PO15	Potri.014G045100	Ptr-HD-ZIP50	-0.889**
Potri.002G031200	Ptr-PO15	Potri.016G059000	Ptr-HD-ZIP57	0.044
Potri.002G031200	Ptr-PO15	Potri.004G074300	Ptr-Myb/SANT1	0.522**
Potri.002G031200	Ptr-PO15	Potri.012G038300	Ptr-Myb/SANT2	-0.691**
Potri.002G031200	Ptr-PO15	Potri.015G030400	Ptr-Myb/SANT3	-0.822**
Potri.002G031200	Ptr-PO15	Potri.002G100600	Ptr-HD-ZIP10	0.061
Potri.002G031200	Ptr-PO15	Potri.005G071900	Ptr-HD-ZIP24	-0.481**
Potri.002G031200	Ptr-PO15	Potri.005G161500	Ptr-HD-ZIP26	-0.889**
Potri.002G031200	Ptr-PO15	Potri.008G148200	Ptr-HD-ZIP37	-0.621**
Potri.002G031200	Ptr-PO15	Potri.008G194400	Ptr-HD-ZIP38	0.684**
Potri.002G031200	Ptr-PO15	Potri.010G093400	Ptr-HD-ZIP41	-0.294**
Potri.002G031200	Ptr-PO15	Potri.012G070900	Ptr-HD-ZIP48	-0.750**
Potri.002G031200	Ptr-PO15	Potri.015G065400	Ptr-HD-ZIP55	-0.331**
Potri.002G031200	Ptr-PO15	Potri.017G081700	Ptr-HD-ZIP60	-0.327**
Potri.002G031200	Ptr-PO15	Potri.013G059300	Ptr-TBP1	-0.586**
Potri.002G031200	Ptr-PO15	Potri.019G033300	Ptr-TBP2	0.377**
Potri.002G065300	Ptr-PO16	Potri.004G087500	Ptr-AT-Hook1	-0.791**
Potri.002G065300	Ptr-PO16	Potri.017G129400	Ptr-AT-Hook4	-0.793**
Potri.002G065300	Ptr-PO16	Potri.004G189200	Ptr-AT-Hook2	0.678**
Potri.002G065300	Ptr-PO16	Potri.002G105500	Ptr-AT-Hook3	0.258**
Potri.002G065300	Ptr-PO16	Potri.005G156100	Ptr-AT-Hook5	-0.171**
Potri.002G065300	Ptr-PO16	Potri.002G125400	Ptr-bZIP1	0.673**
Potri.002G065300	Ptr-PO16	Potri.004G140600	Ptr-bZIP2	0.218**
Potri.002G065300	Ptr-PO16	Potri.006G083000	Ptr-bZIP3	-0.700**
Potri.002G065300	Ptr-PO16	Potri.009G101200	Ptr-bZIP4	0.287**
Potri.002G065300	Ptr-PO16	Potri.010G248300	Ptr-bZIP5	0.410**
Potri.002G065300	Ptr-PO16	Potri.014G028200	Ptr-bZIP6	-0.108*
Potri.002G065300	Ptr-PO16	Potri.001G295500	Ptr-C2H2-2	-0.212**
Potri.002G065300	Ptr-PO16	Potri.009G089400	Ptr-C2H2-33	-0.692**
Potri.002G065300	Ptr-PO16	Potri.014G017300	Ptr-C2H2-72	-0.688**
Potri.002G065300	Ptr-PO16	Potri.002G143800	Ptr-C2H2-77	0.652**
Potri.002G065300	Ptr-PO16	Potri.010G083400	Ptr-TCR1	-0.266**
Potri.002G065300	Ptr-PO16	Potri.006G160400	Ptr-TCR2	0.175**
Potri.002G065300	Ptr-PO16	Potri.018G083000	Ptr-TCR3	0.229**
Potri.002G065300	Ptr-PO16	Potri.001G137800	Ptr-HD-ZIP1	-0.652**
Potri.002G065300	Ptr-PO16	Potri.001G184100	Ptr-HD-ZIP4	-0.717**
Potri.002G065300	Ptr-PO16	Potri.002G154700	Ptr-HD-ZIP13	-0.685**
Potri.002G065300	Ptr-PO16	Potri.002G230200	Ptr-HD-ZIP15	-0.700**
Potri.002G065300	Ptr-PO16	Potri.003G052400	Ptr-HD-ZIP17	-0.770**
Potri.002G065300	Ptr-PO16	Potri.003G096000	Ptr-HD-ZIP19	-0.716**
Potri.002G065300	Ptr-PO16	Potri.004G020400	Ptr-HD-ZIP21	-0.694**
Potri.002G065300	Ptr-PO16	Potri.011G025000	Ptr-HD-ZIP43	-0.700**
Potri.002G065300	Ptr-PO16	Potri.012G139300	Ptr-HD-ZIP49	0.368**
Potri.002G065300	Ptr-PO16	Potri.014G075200	Ptr-HD-ZIP51	-0.680**
Potri.002G065300	Ptr-PO16	Potri.014G152000	Ptr-HD-ZIP53	-0.702**
Potri.002G065300	Ptr-PO16	Potri.015G034100	Ptr-HD-ZIP54	-0.625**
Potri.002G065300	Ptr-PO16	Potri.015G141800	Ptr-HD-ZIP56	-0.581**
Potri.002G065300	Ptr-PO16	Potri.017G144600	Ptr-HD-ZIP58	0.946**
Potri.002G065300	Ptr-PO16	Potri.001G229700	Ptr-HD-ZIP6	-0.903**
Potri.002G065300	Ptr-PO16	Potri.002G113400	Ptr-HD-ZIP11	0.911**
Potri.002G065300	Ptr-PO16	Potri.002G136400	Ptr-HD-ZIP12	-0.554**
Potri.002G065300	Ptr-PO16	Potri.003G079800	Ptr-HD-ZIP18	-0.412**
Potri.002G065300	Ptr-PO16	Potri.005G147100	Ptr-HD-ZIP27	0.168**
Potri.002G065300	Ptr-PO16	Potri.006G071600	Ptr-HD-ZIP28	-0.541**
Potri.002G065300	Ptr-PO16	Potri.006G193700	Ptr-HD-ZIP30	-0.155**
Potri.002G065300	Ptr-PO16	Potri.007G008200	Ptr-HD-ZIP35	0.198**
Potri.002G065300	Ptr-PO16	Potri.008G129500	Ptr-HD-ZIP36	0.007
Potri.002G065300	Ptr-PO16	Potri.009G023600	Ptr-HD-ZIP40	0.305**
Potri.002G065300	Ptr-PO16	Potri.014G045100	Ptr-HD-ZIP50	-0.768**
Potri.002G065300	Ptr-PO16	Potri.016G059000	Ptr-HD-ZIP57	0.063
Potri.002G065300	Ptr-PO16	Potri.004G074300	Ptr-Myb/SANT1	0.647**
Potri.002G065300	Ptr-PO16	Potri.012G038300	Ptr-Myb/SANT2	-0.531**
Potri.002G065300	Ptr-PO16	Potri.015G030400	Ptr-Myb/SANT3	-0.784**
Potri.002G065300	Ptr-PO16	Potri.002G100600	Ptr-HD-ZIP10	0.429**
Potri.002G065300	Ptr-PO16	Potri.005G071900	Ptr-HD-ZIP24	0.040
Potri.002G065300	Ptr-PO16	Potri.005G161500	Ptr-HD-ZIP26	-0.664**
Potri.002G065300	Ptr-PO16	Potri.008G148200	Ptr-HD-ZIP37	-0.614**
Potri.002G065300	Ptr-PO16	Potri.008G194400	Ptr-HD-ZIP38	0.966**
Potri.002G065300	Ptr-PO16	Potri.010G093400	Ptr-HD-ZIP41	-0.006
Potri.002G065300	Ptr-PO16	Potri.012G070900	Ptr-HD-ZIP48	-0.258**
Potri.002G065300	Ptr-PO16	Potri.015G065400	Ptr-HD-ZIP55	0.180**
Potri.002G065300	Ptr-PO16	Potri.017G081700	Ptr-HD-ZIP60	-0.410**
Potri.002G065300	Ptr-PO16	Potri.013G059300	Ptr-TBP1	-0.113*
Potri.002G065300	Ptr-PO16	Potri.019G033300	Ptr-TBP2	0.198**
Potri.002G180500	Ptr-COMT27	Potri.004G087500	Ptr-AT-Hook1	0.255**
Potri.002G180500	Ptr-COMT27	Potri.017G129400	Ptr-AT-Hook4	0.074
Potri.002G180500	Ptr-COMT27	Potri.004G189200	Ptr-AT-Hook2	0.816**
Potri.002G180500	Ptr-COMT27	Potri.002G105500	Ptr-AT-Hook3	-0.039
Potri.002G180500	Ptr-COMT27	Potri.005G156100	Ptr-AT-Hook5	-0.026
Potri.002G180500	Ptr-COMT27	Potri.002G125400	Ptr-bZIP1	0.338**
Potri.002G180500	Ptr-COMT27	Potri.004G140600	Ptr-bZIP2	0.998**
Potri.002G180500	Ptr-COMT27	Potri.006G083000	Ptr-bZIP3	-0.340**
Potri.002G180500	Ptr-COMT27	Potri.009G101200	Ptr-bZIP4	0.991**
Potri.002G180500	Ptr-COMT27	Potri.010G248300	Ptr-bZIP5	0.936**
Potri.002G180500	Ptr-COMT27	Potri.014G028200	Ptr-bZIP6	0.802**
Potri.002G180500	Ptr-COMT27	Potri.001G295500	Ptr-C2H2-2	0.897**
Potri.002G180500	Ptr-COMT27	Potri.009G089400	Ptr-C2H2-33	-0.232**
Potri.002G180500	Ptr-COMT27	Potri.014G017300	Ptr-C2H2-72	-0.028
Potri.002G180500	Ptr-COMT27	Potri.002G143800	Ptr-C2H2-77	0.815**
Potri.002G180500	Ptr-COMT27	Potri.010G083400	Ptr-TCR1	-0.455**
Potri.002G180500	Ptr-COMT27	Potri.006G160400	Ptr-TCR2	0.999**
Potri.002G180500	Ptr-COMT27	Potri.018G083000	Ptr-TCR3	0.980**
Potri.002G180500	Ptr-COMT27	Potri.001G137800	Ptr-HD-ZIP1	-0.374**
Potri.002G180500	Ptr-COMT27	Potri.001G184100	Ptr-HD-ZIP4	-0.428**
Potri.002G180500	Ptr-COMT27	Potri.002G154700	Ptr-HD-ZIP13	-0.360**
Potri.002G180500	Ptr-COMT27	Potri.002G230200	Ptr-HD-ZIP15	-0.340**
Potri.002G180500	Ptr-COMT27	Potri.003G052400	Ptr-HD-ZIP17	-0.250**
Potri.002G180500	Ptr-COMT27	Potri.003G096000	Ptr-HD-ZIP19	-0.353**
Potri.002G180500	Ptr-COMT27	Potri.004G020400	Ptr-HD-ZIP21	-0.360**
Potri.002G180500	Ptr-COMT27	Potri.011G025000	Ptr-HD-ZIP43	-0.340**
Potri.002G180500	Ptr-COMT27	Potri.012G139300	Ptr-HD-ZIP49	-0.855**
Potri.002G180500	Ptr-COMT27	Potri.014G075200	Ptr-HD-ZIP51	-0.370**
Potri.002G180500	Ptr-COMT27	Potri.014G152000	Ptr-HD-ZIP53	-0.341**
Potri.002G180500	Ptr-COMT27	Potri.015G034100	Ptr-HD-ZIP54	-0.354**
Potri.002G180500	Ptr-COMT27	Potri.015G141800	Ptr-HD-ZIP56	-0.418**
Potri.002G180500	Ptr-COMT27	Potri.017G144600	Ptr-HD-ZIP58	-0.103*
Potri.002G180500	Ptr-COMT27	Potri.001G229700	Ptr-HD-ZIP6	-0.262**
Potri.002G180500	Ptr-COMT27	Potri.002G113400	Ptr-HD-ZIP11	0.217**
Potri.002G180500	Ptr-COMT27	Potri.002G136400	Ptr-HD-ZIP12	0.436**
Potri.002G180500	Ptr-COMT27	Potri.003G079800	Ptr-HD-ZIP18	-0.055
Potri.002G180500	Ptr-COMT27	Potri.005G147100	Ptr-HD-ZIP27	0.999**
Potri.002G180500	Ptr-COMT27	Potri.006G071600	Ptr-HD-ZIP28	-0.203**
Potri.002G180500	Ptr-COMT27	Potri.006G193700	Ptr-HD-ZIP30	-0.446**
Potri.002G180500	Ptr-COMT27	Potri.007G008200	Ptr-HD-ZIP35	0.999**
Potri.002G180500	Ptr-COMT27	Potri.008G129500	Ptr-HD-ZIP36	0.977**
Potri.002G180500	Ptr-COMT27	Potri.009G023600	Ptr-HD-ZIP40	0.068
Potri.002G180500	Ptr-COMT27	Potri.014G045100	Ptr-HD-ZIP50	0.019
Potri.002G180500	Ptr-COMT27	Potri.016G059000	Ptr-HD-ZIP57	0.534**
Potri.002G180500	Ptr-COMT27	Potri.004G074300	Ptr-Myb/SANT1	0.520**
Potri.002G180500	Ptr-COMT27	Potri.012G038300	Ptr-Myb/SANT2	-0.079
Potri.002G180500	Ptr-COMT27	Potri.015G030400	Ptr-Myb/SANT3	-0.147**
Potri.002G180500	Ptr-COMT27	Potri.002G100600	Ptr-HD-ZIP10	0.891**
Potri.002G180500	Ptr-COMT27	Potri.005G071900	Ptr-HD-ZIP24	0.980**
Potri.002G180500	Ptr-COMT27	Potri.005G161500	Ptr-HD-ZIP26	0.175**
Potri.002G180500	Ptr-COMT27	Potri.008G148200	Ptr-HD-ZIP37	-0.324**
Potri.002G180500	Ptr-COMT27	Potri.008G194400	Ptr-HD-ZIP38	0.265**
[truncated: 13,249 more rows]

## Sheet: Data S8
Data S8 The expression abundance of TF genes detected by RNA-seq used in our analysis.
TF gene model	TF gene ID	Mature xylem (FPKM)	Cambium (FPKM)	Developing xylem (FPKM)	Leaves (FPKM)
Potri.004G087500	Ptr-AT-Hook1	36.5972	22.2088	9.80832	50.3378
Potri.004G189200	Ptr-AT-Hook2	0.587668	0.214311	0.368084	0.0359319
Potri.002G105500	Ptr-AT-Hook3	2.8881	5.13221	3.14184	0.920563
Potri.017G129400	Ptr-AT-Hook4	19.6253	10.2371	2.92959	38.339
Potri.005G156100	Ptr-AT-Hook5	4.12257	5.12581	3.79469	3.60978
Potri.002G235400	Ptr-bHLH1	26.51	25.3194	16.1323	4.97904
Potri.006G135600	Ptr-bHLH10	9.68425	15.6986	7.37777	5.88856
Potri.007G023600	Ptr-bHLH11	0.0734109	2.33669	0.802378	11.0016
Potri.008G113200	Ptr-bHLH12	2.29223	1.4518	0.475557	0.985902
Potri.008G190800	Ptr-bHLH13	0.36409	0.746248	0.490552	0.914711
Potri.009G117300	Ptr-bHLH14	0.276933	3.64458	1.20907	8.53624
Potri.010G040000	Ptr-bHLH15	12.3596	24.7215	9.9672	5.37962
Potri.010G136100	Ptr-bHLH16	12.7748	6.28453	3.61619	2.82491
Potri.012G055700	Ptr-bHLH17	20.092	7.21283	11.2368	0.185145
Potri.012G072700	Ptr-bHLH18	5.55626	2.35139	1.68783	13.0194
Potri.012G104900	Ptr-bHLH19	0	0	0.0651828	7.46048
Potri.002G248500	Ptr-bHLH2	8.70486	45.9741	15.1857	0.621851
Potri.014G148900	Ptr-bHLH20	14.8277	39.1851	10.5854	2.89229
Potri.015G068100	Ptr-bHLH21	5.28116	4.68477	2.56866	6.04142
Potri.015G104200	Ptr-bHLH22	0.0244084	0	0.177898	6.98899
Potri.018G109500	Ptr-bHLH23	31.4956	8.24442	4.62918	3.59204
Potri.003G164500	Ptr-bHLH3	0	0.0156893	0	0
Potri.004G099400	Ptr-bHLH4	0.188859	0.0755481	0.102598	0.798403
Potri.004G156000	Ptr-bHLH5	2.16514	10.3881	9.32196	4.9062
Potri.005G121900	Ptr-bHLH6	0	0	0	0.190513
Potri.017G115300	Ptr-bHLH7	0.0297363	0.215968	0.0990594	0.972062
Potri.005G146500	Ptr-bHLH8	9.33305	6.33523	4.95587	2.56889
Potri.006G057200	Ptr-bHLH9	10.4628	1.24909	1.1899	4.97081
Potri.002G125400	Ptr-bZIP1	0.880409	0.893321	0.870338	0.383206
Potri.004G140600	Ptr-bZIP2	19.2535	7.13851	7.60072	6.84589
Potri.006G083000	Ptr-bZIP3	0	0	0	0.02278
Potri.009G101200	Ptr-bZIP4	47.2709	10.859	13.0672	6.96476
Potri.010G248300	Ptr-bZIP5	5.94829	3.36329	3.41786	2.19398
Potri.014G028200	Ptr-bZIP6	4.54424	3.80686	2.43073	2.63158
Potri.001G295500	Ptr-C2H2-2	9.63439	2.85339	1.9692	5.50532
Potri.009G089400	Ptr-C2H2-33	2.49112	0.53049	0.827169	16.2587
Potri.014G017300	Ptr-C2H2-72	23.8271	3.04701	2.94599	69.3172
Potri.002G143800	Ptr-C2H2-77	10.6834	1.68396	7.17251	2.73162
Potri.001G137800	Ptr-HD-ZIP1	0	0	0.0420595	0.563551
Potri.002G100600	Ptr-HD-ZIP10	0.596797	0.337413	0.315746	0.145529
Potri.002G113400	Ptr-HD-ZIP11	26.4805	23.1352	36.2717	0.811074
Potri.002G136400	Ptr-HD-ZIP12	1.00323	0.112748	0.0795157	1.22905
Potri.002G154700	Ptr-HD-ZIP13	0.0284034	0.105433	0.262992	7.03441
Potri.002G230200	Ptr-HD-ZIP15	0	0	0	3.80698
Potri.003G052400	Ptr-HD-ZIP17	6.33068	6.05358	5.13696	13.3439
Potri.003G079800	Ptr-HD-ZIP18	5.66883	2.43273	5.12827	10.3265
Potri.003G096000	Ptr-HD-ZIP19	0	0.0172388	0	0.612617
Potri.004G020400	Ptr-HD-ZIP21	0	0.0319133	0.0451911	1.77488
Potri.005G071900	Ptr-HD-ZIP24	172.43	4.70894	5.74008	37.0414
Potri.005G161500	Ptr-HD-ZIP26	3.38772	0.674133	0.454757	6.10569
Potri.005G147100	Ptr-HD-ZIP27	0.222848	0	0	0
Potri.006G071600	Ptr-HD-ZIP28	0.0819115	0	0.0762577	0.344191
Potri.006G193700	Ptr-HD-ZIP30	0.250205	5.65504	1.52088	0.480073
Potri.007G008200	Ptr-HD-ZIP35	186.092	25.6893	26.4818	19.2228
Potri.008G129500	Ptr-HD-ZIP36	4.76978	1.39462	1.28875	2.04001
Potri.008G148200	Ptr-HD-ZIP37	0.242278	0.0918316	0.334676	1.90805
Potri.008G194400	Ptr-HD-ZIP38	0.0773139	0	0.1293	0
Potri.001G184100	Ptr-HD-ZIP4	3.16949	4.96263	4.2884	18.4
Potri.009G023600	Ptr-HD-ZIP40	1.8769	3.27807	1.84226	0.0598392
Potri.010G093400	Ptr-HD-ZIP41	7.22692	1.50743	8.48673	11.3814
Potri.011G025000	Ptr-HD-ZIP43	0	0	0	0.223471
Potri.012G070900	Ptr-HD-ZIP48	111.353	3.41322	3.00005	67.8936
Potri.012G139300	Ptr-HD-ZIP49	0	0.0361618	0.0599121	0.0302292
Potri.014G045100	Ptr-HD-ZIP50	2.45354	1.02179	0.214573	5.73732
Potri.014G075200	Ptr-HD-ZIP51	0.0230684	0.210023	0.522807	10.6525
Potri.014G152000	Ptr-HD-ZIP53	0.00549389	0.0128597	0	5.93581
Potri.015G034100	Ptr-HD-ZIP54	0.117478	0.0150483	0.296754	2.4457
Potri.015G065400	Ptr-HD-ZIP55	436.709	15.3256	30.7184	29.1861
Potri.015G141800	Ptr-HD-ZIP56	0.0133584	0.0141403	0.0753462	0.372768
Potri.016G059000	Ptr-HD-ZIP57	12.1807	12.9519	3.48282	0.180983
Potri.017G144600	Ptr-HD-ZIP58	0.0981284	0.0218578	0.375315	0
Potri.001G229700	Ptr-HD-ZIP6	9.95898	10.8024	8.41079	15.1144
Potri.017G081700	Ptr-HD-ZIP60	0	0.0332931	0.1834	0.442153
Potri.004G074300	Ptr-Myb/SANT1	4.04876	3.44601	3.30846	0.468016
Potri.012G038300	Ptr-Myb/SANT2	0.897971	0.18982	0.635826	2.23198
Potri.015G030400	Ptr-Myb/SANT3	5.17684	3.93379	2.46374	13.1997
Potri.013G059300	Ptr-TBP1	39.6574	18.1736	13.6272	21.5534
Potri.019G033300	Ptr-TBP2	6.50496	10.0501	4.93706	0.874663
Potri.010G083400	Ptr-TCR1	3.11137	43.2869	10.0713	7.57134
Potri.006G160400	Ptr-TCR2	4.21937	2.27312	2.20403	2.15367
Potri.018G083000	Ptr-TCR3	6.04927	1.38532	2.24359	2.16728

## Sheet: Data S9
Data S9 SNPs within lignin biosynthetic genes used for association analysis.
SNP ID	Gene model	Region	Allele	1	2	3	4	5	6	7	8	9	10	11	12	13	14	15	16	17	18	19	20	21	22	23	24	25	26	27	28	29	30	31	32	33	34	35	36	37	38	39	40	41	42	43	44	45	46
Ptr-4CL11_SNP1	Potri.004G102000	5' UTR	A/C	A:C	A:A	C:C	A:A	A:C	A:C	A:A	A:C	A:C	A:A	A:A	A:C	A:C	A:C	A:C	A:A	A:C	A:A	A:C	A:C	?:?	A:C	A:C	A:C	A:C	A:C	?:?	A:A	A:C	A:C	?:?	A:C	A:A	A:A	A:C	?:?	A:A	A:A	?:?	A:A	A:C	A:A	A:C	A:C	A:C	?:?
Ptr-4CL11_SNP2	Potri.004G102000	5' UTR	A/G	A:A	A:A	A:A	A:G	A:A	A:A	A:A	A:A	A:A	G:G	A:A	A:A	A:A	A:A	A:A	A:A	A:A	A:A	A:A	A:A	A:A	A:A	A:A	A:A	A:A	A:G	A:A	A:A	A:A	A:A	A:A	A:G	A:A	A:A	A:A	A:A	A:A	A:A	A:A	A:A	A:A	A:A	A:A	A:A	A:A	?:?
Ptr-4CL11_SNP3	Potri.004G102000	5' UTR	A/G	A:G	?:?	A:A	A:G	A:A	A:G	A:A	A:G	A:G	A:A	?:?	A:G	A:G	A:G	A:G	?:?	A:G	?:?	A:G	A:G	A:A	A:G	A:G	A:G	A:G	A:G	A:A	A:A	A:G	A:G	A:A	A:G	?:?	A:A	A:G	A:A	A:A	A:A	A:A	A:A	A:G	?:?	A:G	A:A	A:G	A:A
Ptr-4CL11_SNP4	Potri.004G102000	5' UTR	T/A	A:T	A:T	A:T	A:T	A:T	A:T	A:T	A:T	A:T	T:T	A:T	A:T	A:T	A:T	A:T	T:T	A:T	A:T	A:T	A:T	A:T	A:T	A:T	A:T	A:T	A:T	A:T	A:T	A:T	A:T	A:T	A:T	T:T	A:T	A:T	A:T	A:T	A:T	A:T	A:T	A:T	A:T	A:T	A:T	A:T	A:T
Ptr-4CL11_SNP5	Potri.004G102000	5' UTR	T/C	C:T	C:T	C:T	C:T	C:T	C:T	C:T	C:T	C:T	C:T	T:T	T:T	C:T	C:T	C:T	T:T	C:T	C:T	C:T	C:T	C:T	C:T	C:T	C:T	C:T	C:T	C:T	C:T	C:T	C:T	C:T	C:T	T:T	C:T	C:T	C:T	C:T	C:T	C:T	C:T	C:T	C:T	C:T	C:T	C:T	C:T
Ptr-4CL11_SNP6	Potri.004G102000	5' UTR	A/T	A:T	A:T	A:T	A:T	A:T	A:T	A:T	A:T	A:T	A:T	A:A	A:A	A:T	A:T	A:T	A:A	A:T	A:T	A:T	A:T	A:T	A:T	A:T	A:T	A:T	A:T	A:T	A:T	A:T	A:T	A:T	A:T	A:A	A:T	A:T	A:T	A:T	A:T	A:T	A:T	A:T	A:T	A:T	A:T	A:T	A:T
Ptr-4CL11_SNP7	Potri.004G102000	5' UTR	T/G	G:T	G:T	G:T	G:T	G:T	G:T	G:T	G:T	G:T	G:T	T:T	T:T	G:T	G:T	G:T	T:T	G:T	G:T	G:T	G:T	G:T	G:T	G:T	G:T	G:T	G:T	G:T	G:T	G:T	G:T	G:T	G:T	T:T	G:T	G:T	G:T	G:T	G:T	G:T	G:T	G:T	G:T	G:T	G:T	G:T	G:T
Ptr-4CL11_SNP8	Potri.004G102000	5' UTR	A/C	A:C	A:C	A:C	A:C	A:C	A:C	A:C	A:C	A:C	A:C	A:A	A:A	A:C	A:C	A:C	A:A	A:C	A:C	A:C	A:C	A:C	A:C	A:C	A:C	A:C	A:C	A:C	A:C	A:C	A:C	A:C	A:C	A:A	A:C	A:C	A:C	A:C	A:C	A:C	A:C	A:C	A:C	A:C	A:C	A:C	A:C
Ptr-4CL11_SNP9	Potri.004G102000	CDS	A/G	A:A	A:A	A:A	A:A	A:A	A:A	A:A	A:A	A:A	A:G	A:A	A:A	A:A	A:A	A:A	A:A	A:A	A:A	A:A	A:A	A:G	A:A	A:A	A:A	A:A	A:G	A:A	A:A	A:A	A:A	A:A	A:G	A:A	A:A	A:A	A:A	A:A	A:G	A:A	A:G	A:A	A:A	A:A	A:A	A:A	A:G
Ptr-4CL11_SNP10	Potri.004G102000	CDS	T/C	C:T	C:T	C:T	C:T	C:T	C:T	T:T	C:T	C:T	C:T	C:T	C:T	C:T	C:T	C:T	C:T	C:T	C:T	C:T	C:T	C:T	C:T	C:T	C:T	C:T	C:T	C:T	C:T	C:T	C:T	C:T	C:T	C:T	C:T	C:T	C:T	C:T	C:T	C:T	C:T	C:T	C:T	T:T	T:T	C:T	T:T
Ptr-4CL11_SNP11	Potri.004G102000	CDS	T/C	C:T	C:T	C:T	C:T	C:T	C:T	T:T	C:T	C:T	C:T	C:T	C:T	C:T	C:T	C:T	C:T	C:T	C:T	C:T	C:T	C:T	C:T	C:T	C:T	C:T	C:T	C:T	C:T	C:T	C:T	C:T	C:T	C:T	C:T	C:T	C:T	C:T	C:T	C:T	C:T	C:T	C:T	C:T	C:T	C:T	T:T
Ptr-4CL11_SNP12	Potri.004G102000	CDS	G/T	G:G	G:G	G:G	G:T	G:G	G:G	G:T	G:G	G:G	G:T	G:G	G:G	G:G	G:G	G:G	G:T	G:G	G:G	G:G	G:G	G:G	G:G	G:G	G:G	G:G	G:T	G:G	G:G	G:G	G:G	G:G	G:T	G:T	G:G	G:G	G:G	G:G	G:T	G:G	G:T	G:G	G:G	G:G	G:T	G:G	G:T
Ptr-4CL11_SNP13	Potri.004G102000	CDS	C/G	C:C	C:C	C:C	C:G	C:C	C:C	C:G	C:C	C:C	C:G	C:C	C:C	C:C	C:C	C:C	C:G	C:C	C:C	C:C	C:C	C:C	C:C	C:C	C:C	C:C	C:G	C:C	C:C	C:C	C:C	C:C	C:G	C:G	C:C	C:C	C:C	C:C	C:G	C:C	C:G	C:C	C:C	C:C	C:G	C:C	C:G
Ptr-4CL11_SNP14	Potri.004G102000	CDS	A/C	A:A	A:A	A:A	A:C	A:A	A:A	A:C	A:A	A:A	A:C	A:A	A:A	A:A	A:A	A:A	A:C	A:A	A:A	A:A	A:A	A:C	A:A	A:A	A:A	A:A	A:C	A:A	A:A	A:A	A:A	A:A	A:C	A:C	A:A	A:A	A:A	A:A	A:C	A:A	A:C	A:A	A:A	A:A	A:C	A:A	A:C
Ptr-4CL11_SNP15	Potri.004G102000	CDS	T/C	T:T	T:T	T:T	C:T	T:T	T:T	C:T	T:T	T:T	C:T	T:T	T:T	T:T	T:T	T:T	C:T	T:T	T:T	T:T	T:T	C:T	T:T	T:T	T:T	T:T	C:T	T:T	T:T	T:T	T:T	T:T	C:T	T:T	T:T	T:T	T:T	T:T	C:T	T:T	C:T	T:T	T:T	T:T	T:T	T:T	C:T
Ptr-4CL11_SNP16	Potri.004G102000	Intron	G/T	G:T	G:T	G:T	G:T	G:G	G:G	G:T	G:G	G:T	G:G	G:G	G:G	G:G	G:G	G:G	G:T	G:T	G:G	G:G	G:G	G:T	G:T	G:G	G:G	G:G	G:T	G:G	G:G	?:?	G:G	G:T	G:G	G:G	G:G	G:G	G:T	G:T	G:T	G:G	G:G	G:T	G:G	G:G	G:G	G:G	G:G
Ptr-4CL11_SNP17	Potri.004G102000	Intron	C/G	C:C	C:C	C:C	C:C	C:C	C:C	C:C	C:C	C:C	C:G	C:C	C:C	C:C	C:C	C:C	C:C	C:C	C:C	C:C	C:C	C:G	C:C	C:C	C:C	C:C	C:G	C:C	C:C	C:C	C:C	C:C	C:G	C:C	C:C	C:C	C:C	C:C	C:G	C:C	C:G	C:C	C:C	C:C	C:G	C:C	C:C
Ptr-4CL11_SNP18	Potri.004G102000	CDS	C/T	C:C	C:C	C:C	C:T	C:C	C:C	C:C	C:C	C:C	C:T	C:C	C:C	C:C	C:C	C:C	C:T	C:C	C:C	C:C	C:C	C:T	C:C	C:C	C:C	C:C	C:T	C:C	C:C	C:C	C:C	C:C	C:T	C:T	C:C	C:C	C:C	C:C	C:T	C:C	C:T	C:C	C:C	C:C	C:C	C:C	C:T
Ptr-4CL11_SNP19	Potri.004G102000	CDS	A/G	A:G	A:G	A:G	A:G	A:G	A:G	A:G	A:G	A:G	A:A	A:G	A:G	A:G	A:G	A:G	A:G	A:G	A:G	A:A	A:G	A:G	A:G	A:G	A:G	A:G	A:G	A:G	A:G	A:G	A:G	A:G	A:G	A:G	A:G	A:G	A:G	A:G	A:A	A:G	A:G	A:G	A:G	A:G	A:A	A:G	A:A
Ptr-4CL11_SNP20	Potri.004G102000	CDS	C/T	C:T	C:T	C:T	C:T	C:T	C:T	C:T	C:T	C:T	C:C	C:T	C:T	C:T	C:T	C:T	C:T	C:T	C:T	C:C	C:T	C:T	C:T	C:T	C:T	C:T	C:T	C:T	C:T	C:T	C:T	C:T	C:T	C:T	C:T	C:T	C:T	C:T	C:C	C:T	C:T	C:T	C:T	C:T	C:C	C:T	C:C
Ptr-4CL11_SNP21	Potri.004G102000	CDS	A/G	A:A	A:A	A:A	A:A	A:A	A:A	A:G	A:A	A:A	A:G	A:A	A:A	A:A	A:A	A:A	A:G	A:A	A:A	A:A	A:A	A:G	A:A	A:A	A:A	A:A	A:G	A:A	A:A	A:A	A:A	A:A	A:G	A:G	A:A	A:A	A:A	A:A	A:G	A:A	A:A	A:A	A:A	A:A	A:A	A:A	A:G
Ptr-4CL11_SNP22	Potri.004G102000	Intron	A/G	A:G	A:G	A:G	A:G	A:G	A:G	A:A	A:G	A:G	A:G	A:G	A:G	A:G	A:G	A:G	A:G	A:G	A:G	A:G	A:G	A:G	A:G	A:G	A:G	A:G	A:G	A:A	A:G	A:G	A:G	A:G	A:G	A:G	A:G	A:G	A:G	A:G	A:G	A:G	A:G	A:G	A:G	A:G	A:A	A:G	A:G
Ptr-4CL11_SNP23	Potri.004G102000	Intron	G/A	G:G	G:G	G:G	G:G	G:G	G:G	A:G	G:G	G:G	A:G	G:G	G:G	G:G	G:G	G:G	G:G	G:G	G:G	G:G	G:G	A:G	G:G	G:G	G:G	G:G	A:G	G:G	G:G	G:G	G:G	G:G	A:G	A:G	G:G	G:G	G:G	G:G	A:G	G:G	A:G	G:G	G:G	G:G	A:G	G:G	A:G
Ptr-4CL11_SNP24	Potri.004G102000	Intron	A/G	A:A	A:A	A:A	A:G	A:A	A:A	A:G	A:A	A:A	A:G	A:A	A:A	A:A	A:A	A:A	A:G	A:A	A:A	A:A	A:A	A:G	A:A	A:A	A:A	A:A	A:G	A:A	A:A	A:A	A:A	A:A	A:G	A:G	A:A	A:A	A:A	A:A	A:G	A:A	A:G	A:A	A:A	A:A	A:G	A:A	A:G
Ptr-4CL11_SNP25	Potri.004G102000	CDS	C/T	C:C	C:C	C:C	C:T	C:C	C:C	C:C	C:C	C:C	C:T	C:C	C:C	C:C	C:C	C:C	C:T	C:C	C:C	C:C	C:C	C:T	C:C	C:C	C:C	C:C	C:C	C:C	C:C	C:C	C:C	C:C	C:T	C:C	C:C	C:C	C:C	C:C	C:T	C:C	C:T	C:C	C:C	C:C	C:T	C:C	C:T
Ptr-4CL11_SNP26	Potri.004G102000	CDS	C/G	C:C	C:C	C:C	C:G	C:C	C:C	C:G	C:C	C:C	C:G	C:C	C:C	C:C	C:C	C:C	C:G	C:C	C:C	C:C	C:C	C:G	C:C	C:C	C:C	C:C	C:G	C:C	C:C	C:C	C:C	C:C	C:G	C:G	C:C	C:C	C:C	C:C	C:C	C:C	C:G	C:C	C:C	C:C	C:C	C:C	C:G
Ptr-4CL11_SNP27	Potri.004G102000	Intron	C/A	A:C	A:C	A:C	A:C	A:C	A:C	A:C	A:C	A:C	A:C	A:C	A:C	A:C	A:C	A:C	A:C	A:C	A:C	A:C	A:C	A:C	A:C	A:C	A:C	A:C	A:C	A:C	A:C	A:C	A:C	A:C	A:C	A:C	A:C	A:C	A:C	A:C	A:C	A:C	C:C	A:C	A:C	A:C	C:C	A:C	A:C
Ptr-4CL11_SNP28	Potri.004G102000	Intron	T/C	C:T	C:T	C:T	C:T	C:T	C:T	C:T	C:T	C:T	C:T	C:T	C:T	C:T	C:T	C:T	C:T	C:T	C:T	C:T	C:T	C:T	C:T	C:T	C:T	C:T	C:T	C:T	C:T	C:T	C:T	C:T	C:T	C:T	C:T	C:T	C:T	C:T	C:T	C:T	T:T	C:T	C:T	C:T	T:T	C:T	C:T
Ptr-4CL11_SNP29	Potri.004G102000	Intron	G/T	G:T	G:T	G:T	G:T	G:T	G:T	G:T	G:G	G:T	G:T	G:G	G:T	G:T	G:G	G:T	G:T	G:T	G:T	G:G	G:T	G:T	G:T	G:T	G:T	G:G	G:T	G:T	G:T	G:T	G:T	G:T	G:T	G:T	G:T	G:T	G:T	G:T	G:T	G:T	G:T	G:T	G:T	G:T	G:G	G:T	G:T
Ptr-4CL11_SNP30	Potri.004G102000	Intron	G/A	G:G	?:?	G:G	A:G	G:G	G:G	A:G	G:G	G:G	G:G	G:G	G:G	G:G	G:G	?:?	G:G	G:G	G:G	G:G	G:G	G:G	G:G	G:G	G:G	G:G	G:G	G:G	G:G	?:?	A:G	G:G	?:?	A:G	?:?	G:G	?:?	G:G	A:G	G:G	G:G	G:G	G:G	G:G	G:G	G:G	A:G
Ptr-4CL11_SNP31	Potri.004G102000	Intron	T/A	A:T	A:T	A:T	A:T	A:T	A:T	T:T	?:?	A:T	T:T	T:T	A:T	A:T	T:T	A:T	A:T	A:T	A:T	T:T	A:T	A:T	A:T	A:T	A:T	T:T	A:T	T:T	A:T	A:T	T:T	A:T	A:T	T:T	A:T	A:T	?:?	A:T	A:T	T:T	T:T	A:T	A:T	A:T	A:T	A:T	T:T
Ptr-4CL11_SNP32	Potri.004G102000	Intron	G/A	A:G	A:G	A:G	A:G	A:G	A:G	A:G	?:?	A:G	G:G	G:G	A:G	A:G	G:G	A:G	A:G	A:G	A:G	G:G	A:G	A:G	A:G	A:G	A:G	G:G	A:G	G:G	A:G	A:G	G:G	A:G	A:G	G:G	A:G	A:G	?:?	A:G	A:G	G:G	G:G	A:G	A:G	A:G	A:G	A:G	G:G
Ptr-4CL11_SNP33	Potri.004G102000	CDS	T/C	C:T	C:T	C:T	C:T	C:T	C:T	C:T	T:T	C:T	T:T	T:T	C:T	T:T	C:T	C:T	C:T	T:T	C:T	T:T	C:T	C:T	C:T	C:T	C:T	C:T	C:T	C:T	C:T	C:T	C:T	C:T	C:T	T:T	T:T	C:T	C:T	C:T	T:T	T:T	C:T	C:T	C:T	C:T	T:T	C:T	C:T
Ptr-4CL11_SNP34	Potri.004G102000	CDS	A/G	A:G	A:G	A:G	A:A	A:G	A:G	A:G	A:A	A:G	A:A	A:G	A:G	A:A	A:G	A:G	A:G	A:A	A:G	A:A	A:G	A:G	A:G	A:A	A:G	A:G	A:G	A:G	A:G	A:G	A:G	A:G	A:G	A:A	A:A	A:G	A:G	A:G	A:A	A:A	A:G	A:G	A:G	A:G	A:A	A:G	A:G
Ptr-4CL11_SNP35	Potri.004G102000	CDS	T/G	?:?	G:T	G:T	T:T	G:T	G:T	G:T	T:T	G:T	G:T	G:T	G:T	G:T	G:T	G:T	G:T	T:T	G:T	G:T	G:T	G:T	G:T	T:T	G:T	G:T	G:T	G:T	G:T	G:T	G:T	G:T	G:T	T:T	T:T	T:T	G:T	T:T	T:T	T:T	G:T	G:T	G:T	T:T	T:T	G:T	G:T
Ptr-4CL11_SNP36	Potri.004G102000	CDS	G/A	A:G	A:G	A:G	A:G	A:G	A:G	A:G	G:G	A:G	A:G	A:G	A:G	A:G	A:G	A:G	A:G	A:G	A:G	A:G	A:G	A:G	A:G	G:G	A:G	A:G	A:G	A:G	A:G	A:G	A:G	A:G	A:G	A:G	G:G	A:G	A:G	G:G	A:G	G:G	A:G	G:G	A:G	G:G	A:G	A:G	A:G
Ptr-4CL11_SNP37	Potri.004G102000	CDS	A/T	A:T	A:T	A:T	A:T	A:T	A:T	A:T	A:A	A:T	A:T	A:T	A:T	A:T	A:T	A:T	A:T	A:T	A:T	A:T	A:T	A:T	A:T	A:A	A:T	A:T	A:T	A:T	A:T	A:T	A:T	A:T	A:T	A:A	A:A	A:T	A:T	A:A	A:A	A:A	A:T	?:?	A:T	A:A	A:A	A:T	A:T
Ptr-4CL11_SNP38	Potri.004G102000	CDS	A/G	A:A	A:A	A:A	A:G	A:A	A:A	A:G	A:A	A:A	A:G	A:A	A:A	A:A	A:A	A:A	A:A	A:A	A:A	A:A	A:A	A:A	A:A	A:A	A:A	A:A	A:A	A:A	A:A	A:A	A:A	A:A	A:G	A:G	A:A	A:A	A:A	A:A	A:G	A:A	A:G	A:A	A:A	A:A	A:G	A:A	A:A
Ptr-4CL11_SNP39	Potri.004G102000	Intron	T/C	T:T	T:T	T:T	C:T	T:T	T:T	T:T	T:T	T:T	C:T	T:T	T:T	T:T	T:T	T:T	C:T	T:T	T:T	T:T	T:T	C:T	T:T	T:T	T:T	T:T	C:T	T:T	T:T	T:T	T:T	T:T	C:T	C:T	T:T	T:T	T:T	T:T	C:T	T:T	C:T	T:T	T:T	T:T	C:T	T:T	T:T
Ptr-4CL11_SNP40	Potri.004G102000	Intron	G/A	A:G	A:G	A:G	A:G	A:G	G:G	A:G	A:G	A:G	A:G	A:G	A:G	G:G	G:G	A:G	A:G	G:G	A:G	A:A	A:G	A:G	A:G	A:G	G:G	G:G	A:G	A:G	A:G	A:G	A:G	A:G	A:G	A:A	A:G	G:G	A:G	A:G	A:G	A:G	A:G	A:G	A:G	A:G	A:A	A:G	A:G
Ptr-4CL11_SNP41	Potri.004G102000	Intron	T/A	T:T	T:T	T:T	A:T	T:T	T:T	T:T	T:T	T:T	A:T	T:T	T:T	T:T	T:T	T:T	A:T	T:T	T:T	T:T	T:T	A:T	T:T	T:T	T:T	T:T	A:T	T:T	T:T	T:T	T:T	T:T	A:T	A:T	T:T	T:T	T:T	T:T	A:T	T:T	A:T	T:T	T:T	T:T	T:T	T:T	A:T
Ptr-4CL11_SNP42	Potri.004G102000	Intron	C/G	C:G	C:G	C:C	C:C	C:C	C:G	C:G	C:G	C:G	C:G	C:G	C:G	C:G	C:G	C:G	C:G	C:G	C:G	C:G	C:G	C:G	C:G	C:C	C:G	C:G	C:G	C:C	C:G	C:G	C:G	C:G	C:G	C:C	C:G	C:G	C:G	C:G	C:G	C:G	C:G	C:C	C:G	C:G	C:C	C:G	C:G
Ptr-4CL11_SNP43	Potri.004G102000	Intron	A/G	A:G	A:G	A:A	A:G	A:G	A:A	A:G	A:A	A:G	A:A	A:G	A:G	A:A	A:A	A:G	A:G	A:G	A:G	A:G	A:G	A:G	A:G	A:G	A:A	A:A	A:G	A:A	A:G	A:G	A:G	A:G	A:G	A:A	A:G	A:A	A:G	A:G	A:G	A:G	A:G	A:A	A:G	A:G	A:A	A:G	A:G
Ptr-4CL11_SNP44	Potri.004G102000	Intron	G/A	A:G	A:G	G:G	A:G	A:G	G:G	A:G	G:G	A:G	G:G	A:G	A:G	G:G	G:G	A:G	A:G	A:A	A:G	A:G	A:G	A:G	A:G	A:G	G:G	G:G	A:G	A:G	A:G	A:G	A:G	A:G	A:G	G:G	A:A	G:G	A:G	A:G	A:G	A:G	A:G	G:G	A:G	A:G	G:G	A:G	A:G
Ptr-4CL11_SNP45	Potri.004G102000	Intron	T/G	G:T	T:T	G:T	G:T	G:T	G:T	G:T	G:T	G:T	T:T	G:T	T:T	G:T	G:T	G:T	G:T	G:G	G:T	G:T	G:T	G:T	G:T	G:T	G:T	G:T	G:T	G:T	G:T	G:T	G:T	G:T	G:T	G:T	G:G	G:T	G:T	?:?	G:T	G:T	G:T	G:T	G:T	G:T	T:T	G:T	T:T
Ptr-4CL11_SNP46	Potri.004G102000	Intron	G/C	C:G	C:G	C:G	G:G	C:G	C:G	C:G	C:G	C:G	G:G	C:G	G:G	C:G	C:G	C:G	C:G	C:C	C:G	C:G	C:G	C:G	C:G	C:G	C:G	C:G	C:G	G:G	C:G	C:G	C:G	C:G	C:G	C:G	C:G	C:G	C:G	G:G	C:G	C:G	G:G	C:G	C:G	C:G	G:G	C:G	G:G
Ptr-4CL11_SNP47	Potri.004G102000	Intron	T/C	C:T	C:T	C:T	C:T	C:T	C:T	C:T	C:T	C:T	C:T	C:T	T:T	C:T	C:T	C:T	C:T	C:C	C:T	C:T	C:T	C:T	C:T	C:T	C:T	C:T	C:T	T:T	C:T	C:T	C:T	C:T	C:T	C:T	C:T	C:T	C:T	T:T	C:T	C:T	C:T	C:T	C:T	C:T	C:T	C:T	C:T
Ptr-4CL11_SNP48	Potri.004G102000	Intron	T/C	C:T	C:T	C:T	T:T	C:T	T:T	C:T	C:T	T:T	T:T	C:T	T:T	T:T	T:T	C:T	C:T	C:T	C:T	C:T	C:T	T:T	C:T	C:T	T:T	T:T	C:T	T:T	C:T	C:T	C:T	C:T	C:T	C:T	C:T	T:T	C:T	T:T	C:T	C:T	T:T	C:T	C:T	C:T	T:T	C:T	T:T
Ptr-4CL11_SNP49	Potri.004G102000	Intron	A/T	A:T	A:T	A:T	A:A	A:A	A:T	A:T	A:T	A:T	A:A	A:T	A:A	A:T	A:T	A:T	A:T	A:T	A:T	A:T	A:T	A:T	A:T	A:T	A:T	A:T	A:T	A:A	A:T	A:T	A:T	A:T	A:T	A:T	A:T	A:T	A:T	A:A	A:T	A:T	A:A	A:T	A:T	A:T	A:A	A:T	A:A
Ptr-4CL11_SNP50	Potri.004G102000	Intron	A/C	A:C	A:C	A:C	A:A	A:C	A:C	A:C	A:C	A:C	A:C	A:C	A:C	A:C	A:C	A:C	A:C	A:C	A:C	A:C	A:C	A:C	A:C	A:C	A:C	A:C	A:C	A:A	A:C	A:C	A:C	A:C	A:C	A:A	A:C	A:C	A:C	A:A	A:C	A:C	A:A	A:C	A:C	A:C	A:A	A:C	A:C
Ptr-4CL11_SNP51	Potri.004G102000	Intron	C/T	C:C	C:C	C:C	C:C	C:C	C:C	C:T	C:C	C:C	C:T	C:C	C:C	C:C	C:C	C:C	C:C	C:C	C:C	C:C	C:C	C:T	C:C	C:C	C:C	C:C	C:T	C:C	C:C	C:C	C:C	C:C	C:C	C:T	C:C	C:C	C:C	C:C	C:T	C:C	C:T	C:C	C:C	C:C	C:T	C:C	C:T
Ptr-4CL11_SNP52	Potri.004G102000	Intron	C/G	C:C	C:C	C:C	C:C	C:C	C:C	C:G	C:C	C:C	C:G	C:C	C:C	C:C	C:C	C:C	C:C	C:C	C:C	C:C	C:C	C:G	C:C	C:C	C:C	C:C	C:G	C:C	C:C	C:C	C:C	C:C	C:C	C:G	C:C	C:C	C:C	C:C	C:G	C:C	C:G	C:C	C:C	C:C	C:G	C:C	C:G
Ptr-4CL11_SNP53	Potri.004G102000	Intron	Flanking	C:C	C:C	C:C	C:C	C:C	C:C	C:C	C:C	C:C	?:?	C:C	C:C	C:C	C:C	C:C	C:T	C:C	C:C	C:C	C:C	?:?	C:C	C:C	C:C	C:C	C:T	C:C	C:C	C:C	C:C	C:C	C:T	C:T	C:C	C:C	C:C	C:C	C:C	C:C	C:T	C:C	C:C	C:C	C:C	C:C	C:T
Ptr-4CL11_SNP54	Potri.004G102000	Intron	A/T	A:A	A:A	A:A	A:A	A:A	A:A	A:A	A:A	A:A	A:T	A:A	A:A	A:A	A:A	A:A	A:A	A:A	A:A	A:A	A:A	A:T	A:A	A:A	A:A	A:A	A:T	A:A	A:A	A:A	A:A	A:A	A:T	A:T	A:A	A:A	A:A	A:A	A:A	A:A	A:T	A:A	A:A	A:A	?:?	A:A	A:A
Ptr-4CL11_SNP55	Potri.004G102000	Intron	T/A	A:T	A:T	A:T	A:T	A:T	A:T	A:T	A:T	A:T	A:T	A:T	A:T	A:T	A:T	A:T	A:T	A:T	A:T	A:T	A:T	A:T	A:T	A:T	A:T	A:T	A:T	A:T	A:T	A:T	A:T	T:T	A:T	A:T	A:T	A:T	A:T	A:T	A:T	A:T	T:T	A:T	A:T	A:T	T:T	A:T	A:T
Ptr-4CL11_SNP56	Potri.004G102000	Intron	T/C	T:T	T:T	T:T	T:T	T:T	T:T	C:T	T:T	T:T	C:T	T:T	T:T	T:T	T:T	T:T	C:T	T:T	T:T	T:T	T:T	C:T	T:T	T:T	T:T	T:T	C:T	T:T	T:T	T:T	T:T	T:T	T:T	C:T	T:T	T:T	T:T	T:T	C:T	T:T	C:T	T:T	T:T	T:T	C:T	T:T	C:T
Ptr-4CL11_SNP57	Potri.004G102000	Intron	G/A	G:G	G:G	G:G	G:G	G:G	G:G	A:G	G:G	G:G	A:G	G:G	G:G	G:G	G:G	G:G	A:G	G:G	G:G	G:G	G:G	A:G	G:G	G:G	G:G	G:G	A:G	G:G	G:G	G:G	G:G	G:G	G:G	A:G	G:G	G:G	G:G	G:G	A:G	G:G	A:G	G:G	G:G	G:G	A:G	G:G	A:G
Ptr-4CL11_SNP58	Potri.004G102000	Intron	T/A	A:T	A:T	T:T	A:T	A:T	A:T	A:T	A:T	A:T	A:T	A:T	A:T	A:T	A:T	A:T	A:T	A:T	A:T	A:T	A:T	A:T	A:T	A:T	A:T	A:T	A:T	A:T	A:T	A:T	A:T	?:?	A:T	A:T	A:T	A:T	A:T	A:T	T:T	A:T	T:T	A:T	A:T	A:T	T:T	A:T	A:T
Ptr-4CL11_SNP59	Potri.004G102000	Intron	G/A	G:G	G:G	G:G	A:G	G:G	G:G	A:G	G:G	G:G	A:G	G:G	G:G	G:G	G:G	G:G	A:G	G:G	G:G	G:G	G:G	A:G	G:G	G:G	G:G	G:G	A:G	G:G	G:G	G:G	G:G	G:G	A:G	A:G	G:G	G:G	G:G	G:G	A:G	G:G	A:G	G:G	G:G	G:G	A:G	G:G	A:G
Ptr-4CL11_SNP60	Potri.004G102000	Intron	A/T	A:A	A:A	A:A	A:T	A:A	A:A	A:T	A:A	A:A	A:T	A:A	A:A	A:A	A:A	A:A	A:T	A:A	A:A	A:A	A:A	A:T	A:A	A:A	A:A	A:A	A:A	A:A	A:A	A:A	A:A	A:A	A:T	A:T	A:A	A:A	A:A	A:A	A:T	A:A	A:T	A:A	A:A	A:A	A:T	A:A	A:T
Ptr-4CL11_SNP61	Potri.004G102000	CDS	C/A	C:C	C:C	C:C	A:C	C:C	C:C	A:C	C:C	C:C	A:C	C:C	C:C	C:C	C:C	C:C	A:C	C:C	C:C	C:C	C:C	A:C	C:C	C:C	C:C	C:C	A:C	C:C	C:C	C:C	C:C	C:C	A:C	A:C	C:C	C:C	C:C	C:C	A:C	C:C	C:C	C:C	C:C	C:C	C:C	C:C	A:C
Ptr-4CL11_SNP62	Potri.004G102000	3' UTR	C/T	C:C	C:C	C:C	C:T	C:C	C:C	C:T	C:C	C:C	C:T	C:C	C:C	C:C	C:C	C:C	C:T	C:C	C:C	C:C	C:C	C:T	C:C	C:C	C:C	C:C	C:T	C:C	C:C	C:C	C:C	C:C	C:T	C:T	C:C	C:C	C:C	C:C	C:T	C:C	C:C	C:C	C:C	C:C	C:C	C:C	C:T
Ptr-4CL11_SNP63	Potri.004G102000	Flanking	G/A	G:G	G:G	G:G	G:G	G:G	G:G	A:G	G:G	G:G	A:G	G:G	G:G	G:G	G:G	G:G	A:G	G:G	G:G	G:G	G:G	A:G	G:G	G:G	G:G	G:G	A:G	G:G	G:G	G:G	G:G	G:G	A:G	A:G	G:G	G:G	G:G	G:G	A:G	G:G	A:G	G:G	G:G	G:G	G:G	G:G	A:G
Ptr-4CL11_SNP64	Potri.004G102000	Flanking	A/G	A:A	A:A	A:A	A:A	A:A	A:A	A:A	A:A	A:A	A:A	A:A	A:A	A:G	A:G	A:A	A:A	A:A	A:A	A:A	A:A	A:A	A:A	A:A	A:G	A:G	A:A	A:A	A:A	A:A	A:A	A:A	A:A	A:A	A:A	A:G	A:A	A:A	A:A	A:A	A:A	A:A	A:A	A:A	A:A	A:A	A:A
Ptr-4CL11_SNP65	Potri.004G102000	Flanking	A/G	A:A	A:A	A:A	A:G	A:A	A:A	A:G	A:A	A:A	A:G	A:A	A:A	A:A	A:A	A:A	A:G	A:A	A:A	A:A	A:A	A:G	A:A	A:A	A:A	A:A	A:G	A:A	A:A	A:A	A:A	A:A	A:G	A:G	A:A	A:A	A:A	A:A	A:G	A:A	A:G	A:A	A:A	A:A	A:A	A:A	A:G
Ptr-4CL11_SNP66	Potri.004G102000	Flanking	T/G	G:T	G:T	G:T	G:T	G:T	G:T	G:T	G:T	G:T	G:T	G:T	G:T	G:T	G:T	G:T	G:T	G:T	G:T	G:T	G:T	T:T	G:T	G:T	G:T	G:T	G:T	G:T	G:T	G:T	G:T	G:T	G:T	T:T	T:T	G:T	G:T	G:T	G:T	G:T	T:T	G:T	G:T	G:T	T:T	G:T	G:T
Ptr-4CL11_SNP67	Potri.004G102000	Flanking	C/T	C:T	C:T	C:T	C:T	C:T	C:T	C:T	C:T	C:T	C:T	C:T	C:T	C:T	C:T	C:T	C:T	C:T	C:T	C:T	C:T	C:T	C:T	C:T	C:T	C:T	C:C	C:T	C:T	C:T	C:T	C:T	C:T	C:T	C:C	C:T	C:T	C:T	C:T	C:T	C:C	C:T	C:T	C:T	C:C	C:T	C:T
Ptr-4CL11_SNP68	Potri.004G102000	Flanking	T/G	G:T	G:T	G:T	G:T	G:T	G:T	G:T	G:T	G:T	G:T	G:T	G:T	G:T	G:T	G:T	G:T	G:T	G:T	G:T	G:T	G:T	G:T	G:T	G:T	G:T	T:T	G:T	G:T	G:T	G:T	G:T	G:T	G:T	T:T	G:T	G:T	G:T	G:T	G:T	T:T	G:T	G:T	G:T	T:T	G:T	G:T
Ptr-4CL11_SNP69	Potri.004G102000	Flanking	A/C	A:C	A:C	A:C	A:A	A:C	A:C	A:C	A:C	A:C	A:C	A:C	A:C	A:C	A:C	A:C	A:A	A:C	A:C	A:C	A:C	A:C	A:C	A:C	A:C	A:C	A:A	A:C	A:C	A:C	A:C	A:C	A:A	A:C	A:A	A:C	A:C	A:C	A:A	A:C	A:A	A:C	A:C	A:C	A:A	A:C	A:C
Ptr-4CL11_SNP70	Potri.004G102000	Flanking	A/G	A:A	A:A	A:A	A:G	A:A	A:A	A:A	A:A	A:A	A:G	A:A	A:A	A:A	A:A	A:A	A:G	A:A	A:A	A:A	A:A	A:G	A:A	A:A	A:A	A:A	A:G	A:A	A:A	A:A	A:A	A:A	A:G	A:G	A:A	A:A	A:A	A:A	?:?	A:A	A:A	A:A	A:A	A:A	A:G	A:A	A:G
Ptr-4CL11_SNP71	Potri.004G102000	Flanking	C/T	C:C	C:C	C:C	C:T	C:C	C:C	C:C	C:C	C:C	C:T	C:C	C:C	C:C	C:C	C:C	C:T	C:C	C:C	C:C	C:C	C:T	C:C	C:C	C:C	C:C	C:T	C:C	C:C	C:C	C:C	C:C	C:T	C:T	C:C	C:C	C:C	C:C	C:C	C:C	C:C	C:C	C:C	C:C	C:T	C:C	C:T
Ptr-4CL11_SNP72	Potri.004G102000	Flanking	G/A	G:G	G:G	G:G	A:G	G:G	G:G	G:G	G:G	G:G	A:G	G:G	G:G	G:G	G:G	G:G	A:G	G:G	G:G	G:G	G:G	A:G	G:G	G:G	G:G	G:G	A:G	G:G	G:G	G:G	G:G	G:G	A:G	A:G	G:G	G:G	G:G	G:G	G:G	G:G	G:G	G:G	G:G	G:G	A:G	G:G	A:G
Ptr-4CL11_SNP73	Potri.004G102000	Flanking	A/T	A:T	A:T	A:T	A:T	A:T	A:T	A:T	A:T	A:T	A:T	A:A	A:T	A:T	A:T	A:T	A:T	A:T	A:T	A:A	A:T	A:T	A:T	A:T	A:T	A:A	A:T	A:T	A:T	A:T	A:T	A:T	A:T	A:T	A:T	A:T	A:T	A:T	A:A	A:T	A:T	A:T	A:T	A:T	A:T	A:T	A:T
Ptr-4CL11_SNP74	Potri.004G102000	Flanking	A/G	A:G	A:G	A:G	A:G	A:G	A:G	A:G	A:G	A:G	A:G	A:A	A:G	A:G	A:G	A:G	A:G	A:G	A:G	A:A	A:G	A:G	A:G	A:G	A:G	A:A	A:G	A:G	A:G	A:G	A:G	A:G	A:G	A:G	A:G	A:G	A:G	A:G	A:A	A:G	A:G	A:G	A:G	A:G	A:A	A:G	A:G
Ptr-4CL11_SNP75	Potri.004G102000	Flanking	T/A	A:T	A:T	A:T	A:T	A:T	T:T	A:T	A:T	T:T	A:T	A:T	A:T	A:T	A:T	A:T	T:T	A:T	A:T	A:T	A:T	T:T	A:T	A:T	A:T	A:T	A:T	A:T	A:T	A:T	A:T	A:T	A:T	A:T	A:T	A:T	A:T	A:T	A:T	A:T	A:T	A:T	T:T	A:T	T:T	A:T	A:T
Ptr-4CL11_SNP76	Potri.004G102000	Flanking	A/G	A:A	A:A	A:A	A:G	A:A	A:A	A:G	A:A	A:A	A:G	A:A	A:A	A:A	A:A	A:A	A:G	A:A	A:A	A:A	A:A	A:G	A:A	A:A	A:A	A:A	A:G	A:A	A:A	A:A	A:A	A:A	A:G	A:G	A:A	A:A	A:A	A:A	A:G	A:A	A:G	A:A	A:A	A:A	A:G	A:A	A:G
Ptr-4CL11_SNP77	Potri.004G102000	Flanking	G/A	A:G	A:G	A:G	A:G	A:G	G:G	A:G	A:G	G:G	A:G	A:G	A:G	A:G	A:G	A:G	G:G	A:G	A:G	A:G	A:G	G:G	A:G	A:G	A:G	A:G	A:G	A:G	A:G	A:G	A:G	A:G	A:G	A:G	G:G	A:G	A:G	A:G	A:G	A:G	A:G	A:G	G:G	A:G	G:G	A:G	A:G
Ptr-4CL11_SNP78	Potri.004G102000	Flanking	C/T	C:T	C:T	C:T	C:T	C:C	C:T	C:T	C:T	C:T	C:T	C:T	C:T	C:T	C:T	C:T	C:T	?:?	C:T	C:T	C:T	C:T	C:T	C:T	C:T	C:T	C:T	C:T	C:T	C:T	C:T	C:T	C:T	C:C	C:T	C:T	C:T	C:T	C:T	C:C	C:C	C:T	C:T	C:T	C:C	C:T	C:C
Ptr-4CL12_SNP1	Potri.017G033600	Promoter	G/A	A:A	G:G	G:G	G:G	?:?	A:A	G:G	G:G	G:G	G:G	G:G	?:?	A:A	A:A	G:G	G:G	G:G	G:G	G:G	G:G	G:G	G:G	G:G	A:A	A:A	G:G	G:G	G:G	?:?	A:A	G:G	G:G	G:G	G:G	A:A	?:?	G:G	G:G	G:G	G:G	G:G	G:G	G:G	G:G	G:G	G:G
Ptr-4CL12_SNP2	Potri.017G033600	Promoter	A/T	A:A	A:A	A:A	A:A	?:?	A:A	A:A	A:A	A:A	A:A	A:A	T:T	A:A	A:A	A:A	A:A	A:A	T:T	A:A	A:A	A:A	A:A	A:A	A:A	A:A	A:A	A:A	A:A	A:A	A:A	A:A	A:A	A:A	A:A	A:A	?:?	A:A	A:A	A:A	A:A	A:A	A:A	A:A	T:T	A:A	A:A
Ptr-4CL12_SNP3	Potri.017G033600	Promoter	C/T	C:C	C:C	C:C	C:C	?:?	C:C	T:T	C:C	C:C	C:T	C:C	C:C	C:C	C:C	C:C	C:C	C:C	C:C	C:C	C:C	C:C	C:C	C:C	C:C	C:C	C:T	C:C	C:C	?:?	C:C	C:C	C:T	C:C	C:C	C:C	C:C	C:C	C:C	C:C	C:C	C:C	C:C	C:C	C:C	C:C	C:C
Ptr-4CL12_SNP4	Potri.017G033600	Promoter	G/T	G:G	G:G	G:G	G:G	?:?	G:G	T:T	G:G	G:G	G:T	G:G	G:G	G:G	G:G	G:G	G:G	G:G	G:G	G:G	G:G	G:G	G:G	G:G	G:G	G:G	G:T	G:G	G:G	?:?	G:G	G:G	G:T	G:G	G:G	G:G	G:G	G:G	G:G	G:G	G:G	G:G	G:G	G:G	G:G	G:G	G:G
Ptr-4CL12_SNP5	Potri.017G033600	Promoter	C/T	C:C	C:C	C:C	C:C	?:?	C:C	C:T	C:C	C:C	C:T	C:C	C:C	C:C	C:C	C:C	C:C	C:C	C:C	C:C	C:C	C:C	C:C	C:C	C:C	C:C	C:T	C:C	C:C	?:?	C:C	C:C	C:T	C:C	C:C	C:C	C:C	C:C	C:C	C:C	C:C	C:C	C:C	C:C	C:C	C:C	C:C
Ptr-4CL12_SNP6	Potri.017G033600	Promoter	C/G	C:C	C:C	C:C	C:C	?:?	C:C	C:G	C:C	C:C	C:G	C:C	C:C	C:C	C:C	C:C	C:C	C:C	C:C	C:C	C:C	C:C	C:C	C:C	C:C	C:C	C:G	C:C	C:C	?:?	C:C	C:C	C:G	C:C	C:C	C:C	C:C	C:C	C:C	C:C	C:C	C:C	C:C	C:C	C:C	C:C	C:C
Ptr-4CL12_SNP7	Potri.017G033600	Promoter	A/C	A:A	A:A	A:A	A:A	?:?	A:A	A:C	A:A	A:A	A:C	A:A	A:A	A:A	A:A	A:A	A:A	A:A	A:A	A:A	A:A	A:A	A:A	A:A	A:A	A:A	A:C	A:A	A:A	?:?	A:A	A:A	A:C	A:A	A:A	A:A	A:A	A:A	A:A	A:A	A:A	A:A	A:A	A:A	A:A	A:A	A:A
Ptr-4CL12_SNP8	Potri.017G033600	Promoter	C/T	C:C	C:C	C:C	C:C	?:?	C:C	C:T	C:C	C:C	C:C	C:C	T:T	C:C	T:T	C:C	C:C	C:C	T:T	C:C	C:C	C:C	C:C	C:C	T:T	T:T	C:T	C:C	C:C	?:?	C:C	C:C	C:T	C:C	C:C	C:C	?:?	C:T	C:C	C:C	C:T	C:C	C:C	C:C	T:T	C:C	C:C
Ptr-4CL12_SNP9	Potri.017G033600	Promoter	T/C	T:T	T:T	T:T	T:T	C:T	T:T	T:T	T:T	T:T	T:T	T:T	T:T	T:T	T:T	T:T	T:T	T:T	C:T	T:T	T:T	T:T	T:T	T:T	T:T	T:T	T:T	T:T	T:T	C:C	T:T	T:T	T:T	T:T	T:T	T:T	C:C	T:T	T:T	T:T	T:T	T:T	T:T	T:T	T:T	T:T	T:T
Ptr-4CL12_SNP10	Potri.017G033600	Promoter	T/C	T:T	T:T	T:T	T:T	C:T	C:T	?:?	T:T	T:T	T:T	C:T	C:T	T:T	C:T	T:T	T:T	T:T	C:T	T:T	T:T	T:T	T:T	C:T	T:T	T:T	C:T	T:T	C:T	T:T	C:T	T:T	T:T	T:T	T:T	T:T	?:?	T:T	T:T	T:T	T:T	T:T	T:T	T:T	C:T	C:T	C:T
Ptr-4CL12_SNP11	Potri.017G033600	Promoter	T/A	T:T	T:T	T:T	A:T	T:T	T:T	A:T	T:T	T:T	T:T	T:T	T:T	T:T	T:T	T:T	T:T	T:T	T:T	T:T	T:T	T:T	T:T	T:T	T:T	T:T	A:T	T:T	T:T	T:T	T:T	T:T	A:T	T:T	T:T	T:T	T:T	T:T	T:T	T:T	A:T	T:T	T:T	T:T	T:T	T:T	T:T
Ptr-4CL12_SNP12	Potri.017G033600	Promoter	A/T	A:A	A:A	A:A	A:A	A:T	A:A	A:A	A:A	A:A	A:A	A:A	A:A	A:A	A:A	A:A	A:A	A:A	A:T	A:A	A:A	A:A	A:A	A:A	A:A	A:A	A:A	A:A	A:A	A:T	A:A	A:A	A:A	A:A	A:A	A:A	T:T	A:A	A:A	A:A	A:A	A:A	A:A	A:A	A:A	A:A	A:A
Ptr-4CL12_SNP13	Potri.017G033600	Promoter	A/G	A:A	A:A	A:A	A:A	A:G	A:A	A:A	A:A	A:A	A:A	A:A	A:A	A:A	A:A	A:A	A:A	A:A	A:G	A:A	A:A	A:A	A:A	A:A	A:A	A:A	A:A	A:A	A:A	A:G	A:A	A:A	A:A	A:A	A:A	A:A	A:G	A:A	A:A	A:A	A:A	A:A	A:A	A:A	A:A	A:A	A:A
Ptr-4CL12_SNP14	Potri.017G033600	Promoter	A/C	A:A	A:A	A:A	A:C	A:A	A:A	A:C	A:A	A:A	A:C	A:A	A:A	A:A	A:A	A:A	A:C	A:A	A:A	A:A	A:A	A:A	A:A	A:A	A:A	A:A	A:C	A:A	A:A	A:A	A:A	A:A	A:C	A:A	A:A	A:A	A:A	A:A	A:C	A:A	A:C	A:A	A:A	A:A	A:A	A:A	A:C
Ptr-4CL12_SNP15	Potri.017G033600	Promoter	T/C	T:T	T:T	T:T	C:T	T:T	T:T	C:T	T:T	T:T	T:T	T:T	T:T	T:T	T:T	T:T	C:T	T:T	T:T	T:T	T:T	T:T	T:T	T:T	T:T	T:T	C:T	T:T	T:T	T:T	T:T	T:T	C:T	T:T	T:T	T:T	T:T	T:T	C:T	T:T	C:T	T:T	T:T	T:T	T:T	T:T	C:T
Ptr-4CL12_SNP16	Potri.017G033600	Promoter	A/G	A:A	A:A	A:A	A:A	A:G	A:A	A:A	A:A	A:A	A:A	A:A	A:A	A:A	A:A	A:A	A:A	A:A	A:G	A:A	A:A	A:A	A:A	A:A	A:A	A:A	A:A	A:A	A:A	A:G	A:A	A:A	A:A	A:A	A:A	A:A	A:G	A:A	A:A	A:A	A:A	A:A	A:A	A:A	A:A	A:A	A:A
Ptr-4CL12_SNP17	Potri.017G033600	Promoter	G/A	G:G	G:G	G:G	G:G	A:G	G:G	G:G	G:G	G:G	G:G	G:G	G:G	G:G	G:G	G:G	G:G	G:G	A:G	G:G	G:G	G:G	G:G	G:G	G:G	G:G	G:G	G:G	G:G	A:G	G:G	G:G	G:G	G:G	G:G	G:G	A:G	G:G	G:G	G:G	G:G	G:G	G:G	G:G	G:G	G:G	G:G
Ptr-4CL12_SNP18	Potri.017G033600	Promoter	G/A	G:G	G:G	G:G	G:G	G:G	G:G	A:G	G:G	G:G	G:G	G:G	A:G	G:G	G:G	G:G	G:G	G:G	G:G	G:G	G:G	G:G	G:G	G:G	G:G	G:G	A:G	G:G	G:G	A:G	G:G	G:G	A:G	G:G	G:G	G:G	G:G	G:G	G:G	G:G	A:G	G:G	G:G	G:G	G:G	G:G	G:G
Ptr-4CL12_SNP19	Potri.017G033600	Promoter	A/C	A:A	A:A	A:A	A:A	A:A	A:A	A:C	A:A	A:A	A:A	A:A	A:A	A:A	A:A	A:A	A:A	A:A	A:A	A:A	A:A	A:A	A:A	A:A	A:A	A:A	A:C	A:A	A:A	A:A	A:A	A:A	A:C	A:A	A:A	A:A	A:A	A:A	A:A	A:A	A:C	A:A	A:A	A:A	A:A	A:A	A:A
Ptr-4CL12_SNP20	Potri.017G033600	Promoter	G/T	G:G	G:G	G:G	G:G	G:G	G:G	G:T	G:G	G:G	G:G	G:G	G:T	G:G	G:G	G:G	G:G	G:G	G:G	G:G	G:G	G:G	G:G	G:G	G:G	G:G	G:T	G:G	G:G	G:T	G:G	G:G	G:T	G:G	G:G	G:G	G:G	G:G	G:G	G:G	G:T	G:G	G:G	G:G	G:G	G:G	G:G
Ptr-4CL12_SNP21	Potri.017G033600	Promoter	C/T	C:C	C:C	C:C	C:C	C:C	C:C	C:C	C:C	C:C	C:C	C:C	C:C	C:C	T:T	C:C	C:C	C:C	C:C	C:C	C:C	C:C	C:C	C:C	T:T	T:T	C:C	C:C	C:C	C:C	C:C	C:C	C:C	C:C	C:C	C:C	C:C	C:C	C:C	C:C	C:C	C:C	C:C	C:C	C:C	C:C	C:C
Ptr-4CL12_SNP22	Potri.017G033600	Promoter	C/T	C:T	C:T	C:T	C:T	C:C	C:T	C:T	C:T	C:T	C:T	C:T	C:C	C:T	C:T	C:T	C:T	C:T	C:C	C:T	C:T	C:T	C:T	C:T	C:T	C:T	C:T	C:T	C:T	C:C	C:T	C:T	C:T	C:T	C:T	C:T	C:C	C:T	C:T	C:T	C:T	C:T	C:T	C:T	C:C	C:T	C:T
Ptr-4CL12_SNP23	Potri.017G033600	Promoter	C/G	C:G	C:G	C:G	C:G	C:C	C:C	C:G	C:G	C:G	C:G	C:G	C:C	C:C	C:C	C:G	C:G	C:G	C:G	C:G	C:G	G:G	C:G	C:G	C:C	C:C	C:G	C:G	C:G	C:C	C:G	C:G	C:G	C:G	C:G	C:C	C:G	C:C	C:G	C:G	C:G	C:G	C:G	C:G	C:C	C:G	C:G
Ptr-4CL12_SNP24	Potri.017G033600	Promoter	G/A	A:G	A:G	A:G	A:G	G:G	A:G	A:G	A:G	A:G	A:G	A:G	A:G	A:G	A:G	A:G	A:G	A:G	G:G	A:G	A:G	A:A	A:G	A:G	A:G	A:G	A:G	A:G	A:G	G:G	A:G	A:A	A:G	A:G	A:G	A:G	G:G	A:G	A:G	A:G	A:G	A:G	A:G	A:G	A:G	A:G	A:G
Ptr-4CL12_SNP25	Potri.017G033600	Promoter	G/C	C:G	C:G	C:G	C:G	G:G	C:G	C:G	C:G	C:G	C:G	C:G	C:G	C:G	C:G	C:G	C:G	C:G	G:G	C:G	C:G	C:G	C:G	C:G	C:G	C:G	C:G	C:G	C:G	G:G	C:G	C:G	C:G	C:G	C:G	C:G	G:G	C:G	C:G	C:G	C:C	G:G	C:G	C:G	?:?	C:G	C:G
Ptr-4CL12_SNP26	Potri.017G033600	Promoter	T/C	C:T	C:T	C:T	C:T	T:T	C:T	C:T	C:T	C:T	C:T	C:T	T:T	C:T	C:T	C:T	C:T	C:T	C:T	C:T	C:T	C:T	C:T	C:T	C:T	C:T	C:T	C:T	C:T	T:T	C:T	C:T	C:T	C:T	C:T	C:T	T:T	C:T	C:T	C:T	C:C	C:T	C:T	C:T	C:T	C:T	C:T
Ptr-4CL12_SNP27	Potri.017G033600	Promoter	T/A	A:T	A:T	A:T	A:T	T:T	A:T	A:T	A:T	A:T	A:T	A:T	T:T	A:A	A:T	A:T	A:A	A:T	T:T	A:T	A:T	A:T	A:T	A:T	A:T	A:T	A:T	A:T	A:T	T:T	A:T	A:T	A:T	A:A	A:T	A:T	T:T	A:T	A:T	A:T	?:?	A:T	A:T	A:T	T:T	A:T	A:T
Ptr-4CL12_SNP28	Potri.017G033600	Promoter	C/T	C:C	C:T	C:C	C:T	T:T	C:T	C:T	C:T	C:T	C:T	C:T	T:T	C:C	C:C	C:T	C:C	C:T	T:T	C:T	C:T	C:T	C:T	C:T	C:T	C:T	C:T	C:T	C:C	T:T	C:T	C:C	C:T	C:C	C:T	C:T	T:T	C:T	C:T	C:C	C:C	C:C	C:T	C:T	T:T	C:T	C:C
Ptr-4CL12_SNP29	Potri.017G033600	Promoter	T/C	T:T	C:T	T:T	C:T	C:C	C:T	C:T	C:T	C:T	C:T	C:T	C:C	T:T	T:T	C:T	T:T	C:T	C:C	C:T	C:T	C:T	C:T	C:T	C:T	C:T	C:T	C:T	T:T	C:C	C:T	T:T	C:T	T:T	C:T	C:T	C:C	T:T	C:T	T:T	T:T	T:T	C:T	C:T	C:C	C:T	T:T
Ptr-4CL12_SNP30	Potri.017G033600	Promoter	A/T	A:A	A:T	A:A	A:T	T:T	A:T	A:T	A:T	A:T	A:T	A:T	T:T	A:T	A:T	A:T	A:T	A:T	T:T	A:T	A:T	A:T	A:T	A:T	A:T	A:T	A:T	A:T	A:A	T:T	A:T	A:A	A:T	A:A	A:T	A:T	T:T	A:A	A:T	A:A	A:T	A:A	A:T	A:T	T:T	A:T	A:A
Ptr-4CL12_SNP31	Potri.017G033600	Promoter	T/C	C:T	C:T	C:C	C:T	T:T	C:T	C:T	C:T	C:T	C:T	C:T	T:T	C:T	C:T	C:T	C:T	C:T	T:T	C:T	C:T	C:T	C:T	C:T	C:T	C:T	C:C	C:T	C:C	T:T	C:T	C:C	C:T	C:T	C:T	C:T	T:T	C:T	C:T	C:C	C:T	C:T	C:T	C:T	T:T	C:T	C:T
Ptr-4CL12_SNP32	Potri.017G033600	Promoter	C/A	C:C	C:C	C:C	C:C	C:C	C:C	A:C	C:C	C:C	C:C	C:C	C:C	C:C	C:C	C:C	A:C	C:C	C:C	C:C	C:C	C:C	C:C	C:C	C:C	C:C	C:C	C:C	C:C	C:C	C:C	C:C	A:C	A:C	C:C	C:C	C:C	C:C	A:C	C:C	A:C	C:C	C:C	C:C	A:C	C:C	C:C
Ptr-4CL12_SNP33	Potri.017G033600	Promoter	C/A	C:C	C:C	C:C	A:C	C:C	C:C	A:C	C:C	C:C	C:C	C:C	A:C	C:C	C:C	C:C	A:C	C:C	C:C	C:C	C:C	A:C	C:C	C:C	C:C	C:C	A:C	C:C	C:C	C:C	C:C	C:C	C:C	A:C	C:C	C:C	C:C	C:C	A:C	C:C	A:C	C:C	C:C	C:C	A:C	C:C	A:C
Ptr-4CL12_SNP34	Potri.017G033600	Promoter	C/G	C:G	G:G	C:G	C:G	C:C	C:G	C:G	C:G	G:G	C:G	C:G	C:C	C:G	C:G	C:G	C:G	C:G	C:C	C:G	C:G	C:G	C:G	C:G	C:G	C:G	C:G	C:G	G:G	C:C	C:G	C:G	C:G	C:G	C:G	C:G	C:C	C:G	C:G	G:G	C:G	C:G	C:G	C:G	C:G	C:G	C:G
Ptr-4CL12_SNP35	Potri.017G033600	Promoter	C/T	C:T	T:T	C:T	C:T	C:C	C:T	C:T	C:T	T:T	C:T	C:T	C:C	C:T	C:T	C:T	C:T	C:T	C:C	C:T	C:T	C:T	C:T	C:T	C:T	C:T	C:T	C:T	T:T	C:C	C:T	C:T	C:T	C:T	C:T	C:T	?:?	C:T	C:T	T:T	C:T	C:T	C:T	C:T	C:C	C:T	C:T
Ptr-4CL12_SNP36	Potri.017G033600	Promoter	T/C	C:T	C:C	C:T	C:T	T:T	C:T	C:T	C:T	C:C	C:T	C:T	T:T	C:T	C:T	C:T	C:T	C:T	T:T	C:T	C:T	C:T	C:T	C:T	C:T	C:T	C:T	C:T	C:C	T:T	C:T	C:T	C:T	C:T	C:T	C:T	?:?	C:T	C:T	C:C	C:T	C:T	C:T	C:T	T:T	C:T	C:T
Ptr-4CL12_SNP37	Potri.017G033600	Promoter	C/G	C:G	C:C	C:G	C:C	G:G	C:G	C:G	C:G	C:C	C:C	C:G	G:G	C:G	C:G	C:G	C:G	C:G	G:G	C:G	C:G	C:G	C:G	C:G	C:G	C:G	C:G	C:G	C:C	G:G	C:G	C:G	C:G	C:G	C:G	C:G	?:?	C:G	C:G	C:C	C:G	C:G	C:G	C:G	G:G	C:G	C:G
Ptr-4CL12_SNP38	Potri.017G033600	Promoter	T/C	C:T	C:C	C:C	C:C	T:T	C:T	C:T	C:T	C:T	?:?	C:T	T:T	C:T	C:T	C:T	C:T	C:T	T:T	C:T	C:T	C:T	C:T	C:T	C:T	C:T	C:T	C:T	C:C	T:T	C:T	C:T	C:T	C:T	C:T	C:T	?:?	C:T	C:T	?:?	C:T	C:T	C:T	C:T	T:T	C:T	C:T
Ptr-4CL12_SNP39	Potri.017G033600	Promoter	A/G	A:G	A:A	A:A	A:A	G:G	A:G	A:G	A:G	A:G	?:?	A:G	G:G	A:G	A:G	A:G	A:G	A:G	G:G	A:G	A:G	A:G	A:G	A:G	A:G	A:G	A:G	A:G	A:A	G:G	A:G	A:G	A:G	A:G	A:G	A:G	?:?	A:G	A:G	?:?	A:G	A:G	A:G	A:G	G:G	A:G	A:G
Ptr-4CL12_SNP40	Potri.017G033600	Promoter	C/A	A:C	A:C	A:C	A:C	C:C	A:C	A:C	A:C	A:C	A:C	A:C	C:C	A:C	A:C	A:C	A:C	A:C	A:C	A:C	A:C	A:C	A:C	A:C	A:C	A:C	A:C	A:C	A:C	A:C	A:C	A:C	A:C	A:C	A:C	A:C	C:C	A:C	A:C	A:C	A:C	A:C	A:C	A:C	A:A	A:C	A:C
Ptr-4CL12_SNP41	Potri.017G033600	Promoter	T/A	A:T	A:T	A:T	A:T	T:T	A:T	A:T	A:T	A:T	A:T	A:T	T:T	A:T	A:T	A:T	A:T	A:T	T:T	A:T	A:T	A:T	A:T	A:T	A:T	A:T	A:T	A:T	A:T	T:T	A:T	A:T	A:T	A:T	A:T	A:T	T:T	A:T	A:T	A:T	A:T	A:T	A:T	A:T	T:T	A:T	A:T
Ptr-4CL12_SNP42	Potri.017G033600	Promoter	T/C	T:T	T:T	T:T	C:T	T:T	T:T	C:T	T:T	T:T	C:T	T:T	?:?	T:T	T:T	T:T	C:T	T:T	T:T	T:T	T:T	C:T	T:T	T:T	T:T	T:T	C:T	T:T	T:T	T:T	T:T	T:T	C:T	C:T	T:T	T:T	T:T	T:T	C:T	T:T	C:T	T:T	T:T	T:T	?:?	T:T	C:T
Ptr-4CL12_SNP43	Potri.017G033600	Promoter	T/C	T:T	T:T	T:T	C:T	C:T	T:T	C:T	T:T	T:T	C:T	T:T	T:T	T:T	T:T	T:T	C:T	T:T	C:T	T:T	T:T	C:T	T:T	T:T	T:T	T:T	C:T	T:T	T:T	C:T	T:T	T:T	C:T	C:T	T:T	T:T	C:T	T:T	C:T	T:T	C:T	T:T	T:T	T:T	T:T	T:T	C:T
Ptr-4CL12_SNP44	Potri.017G033600	5' UTR	A/T	A:T	A:T	A:T	A:T	A:T	A:T	A:T	A:T	A:T	A:T	A:T	A:A	A:T	A:T	A:T	A:T	A:T	A:A	A:T	A:T	A:T	A:T	A:T	A:T	A:T	A:T	A:T	A:T	A:T	A:T	A:T	A:T	A:T	A:T	A:T	A:A	A:T	A:T	A:T	A:T	A:T	A:T	A:T	A:A	A:T	A:T
Ptr-4CL12_SNP45	Potri.017G033600	5' UTR	G/T	G:T	G:T	G:T	G:T	G:T	G:T	G:T	G:T	G:T	G:T	G:T	T:T	G:T	G:T	G:T	G:T	G:T	T:T	G:T	G:T	G:T	G:T	G:T	G:T	G:T	G:T	G:T	G:T	G:T	G:T	G:T	G:G	G:T	G:T	G:T	T:T	G:T	G:T	G:T	G:T	G:T	G:T	G:T	G:T	G:T	G:G
Ptr-4CL12_SNP46	Potri.017G033600	5' UTR	G/C	C:G	C:G	C:G	C:G	G:G	C:G	C:G	C:G	C:C	C:G	C:G	C:G	C:G	C:G	C:G	C:G	C:G	G:G	C:G	C:G	C:G	C:G	C:G	C:G	C:G	C:G	C:G	C:G	G:G	C:G	C:G	C:C	C:G	C:G	C:G	G:G	C:G	C:G	C:G	C:C	C:G	C:G	C:G	C:G	C:G	C:C
Ptr-4CL12_SNP47	Potri.017G033600	5' UTR	A/G	A:A	A:G	A:G	A:G	A:G	A:G	A:G	A:G	A:G	A:G	A:G	A:G	A:G	A:G	A:G	A:G	A:G	A:G	A:G	A:G	A:G	A:G	A:G	A:G	A:G	A:G	A:G	A:G	A:G	A:G	A:G	A:A	A:G	A:G	A:A	A:G	A:G	A:G	A:G	A:G	A:G	A:G	A:G	A:A	A:G	A:A
Ptr-4CL12_SNP48	Potri.017G033600	5' UTR	A/G	A:A	A:G	A:G	A:G	A:G	A:G	A:G	A:G	A:G	A:G	A:G	A:G	A:G	A:G	A:G	A:G	A:G	A:G	A:G	A:G	A:G	A:G	A:G	A:G	A:G	A:G	A:G	A:G	A:G	A:G	A:G	A:A	A:G	A:G	A:A	A:G	A:G	A:G	A:G	A:G	A:G	A:G	A:G	A:A	A:G	A:A
Ptr-4CL12_SNP49	Potri.017G033600	5' UTR	T/G	T:T	G:T	G:T	G:T	G:T	G:T	G:T	G:T	G:T	G:T	G:T	G:T	G:T	G:T	G:T	G:T	G:T	G:T	G:T	G:T	G:T	G:T	G:T	G:T	G:T	G:T	G:T	G:T	G:T	G:T	G:T	T:T	G:T	G:T	T:T	G:T	G:T	G:T	G:T	G:T	G:T	G:T	G:T	T:T	G:T	T:T
Ptr-4CL12_SNP50	Potri.017G033600	5' UTR	C/G	G:G	C:G	C:G	C:G	C:C	C:G	C:G	C:G	C:G	C:G	C:G	C:C	C:G	C:G	C:G	C:G	C:G	C:C	C:G	C:G	C:G	C:G	C:G	C:G	C:G	C:G	C:G	C:G	C:C	C:G	C:G	C:G	C:G	C:G	G:G	C:C	C:G	C:G	C:G	C:G	C:G	C:G	C:G	C:C	C:G	?:?
Ptr-4CL12_SNP51	Potri.017G033600	5' UTR	G/A	A:A	A:G	A:G	A:G	G:G	A:G	A:G	A:G	A:G	A:G	A:G	G:G	A:G	A:G	A:G	A:G	A:G	G:G	A:G	A:G	A:G	A:G	A:G	A:G	A:G	A:G	A:G	A:G	G:G	A:G	A:G	A:G	A:G	A:G	A:A	G:G	A:G	A:G	A:G	A:G	A:G	A:G	A:G	G:G	A:G	?:?
Ptr-4CL12_SNP52	Potri.017G033600	CDS	C/A	A:C	A:C	A:C	A:C	A:C	A:C	A:C	A:C	A:C	A:C	A:C	A:C	A:C	A:C	A:C	C:C	A:C	A:C	A:C	A:C	A:C	A:C	A:C	C:C	A:C	A:C	A:C	A:C	A:C	A:C	A:C	C:C	A:C	A:C	A:C	A:C	A:C	C:C	A:C	C:C	A:C	A:C	A:C	C:C	A:C	A:C
Ptr-4CL12_SNP53	Potri.017G033600	CDS	T/A	A:T	A:T	A:T	A:T	A:T	A:T	A:T	A:T	A:T	A:T	A:T	A:T	A:T	A:T	A:T	T:T	A:T	A:T	A:T	A:T	A:T	A:T	A:T	T:T	A:T	A:T	A:T	A:T	A:T	A:T	A:T	T:T	A:T	A:T	A:T	A:T	A:T	T:T	A:T	T:T	A:T	A:T	A:T	T:T	A:T	A:T
Ptr-4CL12_SNP54	Potri.017G033600	CDS	C/A	C:C	C:C	C:C	C:C	A:C	C:C	C:C	C:C	C:C	C:C	C:C	C:C	C:C	C:C	C:C	C:C	C:C	A:C	C:C	C:C	C:C	C:C	C:C	C:C	C:C	C:C	C:C	C:C	A:C	C:C	C:C	C:C	C:C	C:C	C:C	A:C	C:C	C:C	C:C	C:C	C:C	C:C	C:C	A:A	C:C	C:C
Ptr-4CL12_SNP55	Potri.017G033600	CDS	A/G	A:G	A:G	A:A	A:G	A:G	A:G	A:A	A:G	A:G	A:G	A:G	A:G	A:G	A:G	A:G	A:G	A:G	A:G	A:G	A:G	A:G	A:G	A:G	A:G	A:G	A:G	A:G	A:G	A:G	A:G	A:G	A:A	A:G	A:G	A:G	A:G	A:G	A:A	A:G	A:G	A:G	A:G	A:G	A:A	A:G	A:G
Ptr-4CL12_SNP56	Potri.017G033600	CDS	G/T	G:T	G:T	T:T	G:T	G:G	G:T	T:T	G:T	G:T	G:T	G:T	G:T	G:T	G:T	G:T	G:T	G:T	G:G	G:T	G:T	G:T	G:T	G:T	G:T	G:T	G:T	G:T	G:T	G:G	G:T	G:T	T:T	G:T	G:T	G:T	G:G	G:T	T:T	G:T	G:T	G:T	G:T	G:T	G:G	G:T	G:T
Ptr-4CL12_SNP57	Potri.017G033600	CDS	A/G	A:A	A:A	A:A	A:A	A:A	A:G	A:A	A:A	A:A	A:A	A:A	A:A	A:A	A:G	A:A	A:A	A:A	A:A	A:A	A:A	A:A	A:A	A:A	A:G	A:G	A:A	A:A	A:A	A:A	A:A	A:A	A:A	A:A	A:A	A:A	A:A	A:G	A:A	A:A	A:A	A:A	A:A	A:A	A:G	A:A	A:A
Ptr-4CL12_SNP58	Potri.017G033600	CDS	A/C	A:A	A:A	A:A	A:A	A:C	A:C	A:A	A:A	A:A	A:A	A:A	A:C	A:A	A:C	A:A	A:A	A:A	A:C	A:A	A:A	A:A	A:A	A:A	A:C	A:C	A:A	A:A	A:A	A:C	A:A	A:A	A:A	A:A	A:A	A:A	A:C	A:C	A:A	A:A	A:A	A:A	A:A	A:A	A:C	A:A	A:A
Ptr-4CL12_SNP59	Potri.017G033600	CDS	A/G	A:A	A:A	A:A	A:A	A:G	A:A	A:A	A:A	A:A	A:A	A:A	A:G	A:A	A:A	A:A	A:A	A:A	A:G	A:A	A:A	A:A	A:A	A:A	A:A	A:A	A:A	A:A	A:A	A:G	A:A	A:A	A:A	A:A	A:A	A:A	A:G	A:A	A:A	A:A	A:A	A:A	A:A	A:A	A:G	A:A	A:A
Ptr-4CL12_SNP60	Potri.017G033600	CDS	A/T	A:A	A:A	A:A	A:T	A:A	A:A	A:T	A:A	A:A	A:T	A:A	A:A	A:A	A:A	A:A	A:T	A:A	A:A	A:A	A:A	A:T	A:A	A:A	A:A	A:A	A:T	A:A	A:A	A:A	A:A	A:A	A:T	A:T	A:A	A:A	A:A	A:A	A:T	A:A	A:T	A:A	A:A	A:A	A:A	A:A	A:T
Ptr-4CL12_SNP61	Potri.017G033600	CDS	T/C	C:T	C:T	C:T	C:T	T:T	C:T	C:T	C:T	C:T	C:T	C:T	C:T	C:T	C:T	C:T	C:T	C:T	T:T	C:T	C:T	C:T	C:T	C:T	C:T	C:T	C:T	C:T	C:T	T:T	C:T	C:T	C:C	C:T	C:T	C:T	T:T	C:T	C:T	C:T	C:T	C:T	C:T	C:T	C:T	C:T	C:T
Ptr-4CL12_SNP62	Potri.017G033600	CDS	G/A	G:G	G:G	G:G	G:G	A:G	G:G	G:G	G:G	G:G	G:G	G:G	A:G	G:G	G:G	G:G	G:G	G:G	A:G	G:G	G:G	G:G	G:G	G:G	G:G	G:G	G:G	G:G	G:G	A:G	G:G	G:G	G:G	G:G	G:G	G:G	A:G	G:G	G:G	G:G	G:G	G:G	G:G	G:G	G:G	G:G	G:G
Ptr-4CL12_SNP63	Potri.017G033600	CDS	C/A	C:C	C:C	C:C	A:C	C:C	C:C	A:C	C:C	C:C	A:C	C:C	C:C	C:C	C:C	C:C	A:C	C:C	C:C	C:C	C:C	A:C	C:C	C:C	C:C	C:C	A:C	C:C	C:C	C:C	C:C	C:C	A:C	A:C	C:C	C:C	C:C	C:C	A:C	C:C	A:C	C:C	C:C	C:C	C:C	C:C	A:C
Ptr-4CL12_SNP64	Potri.017G033600	CDS	G/A	G:G	G:G	G:G	G:G	G:G	G:G	G:G	G:G	G:G	G:G	G:G	G:G	G:G	A:G	G:G	G:G	G:G	G:G	G:G	G:G	G:G	G:G	G:G	A:G	A:G	G:G	G:G	G:G	G:G	G:G	G:G	G:G	G:G	G:G	G:G	G:G	A:G	G:G	G:G	G:G	G:G	G:G	G:G	G:G	G:G	G:G
Ptr-4CL12_SNP65	Potri.017G033600	CDS	A/T	T:T	A:T	A:T	A:T	A:A	A:T	A:T	A:T	A:T	A:T	A:T	A:A	A:T	A:T	A:T	A:T	A:T	A:A	A:T	A:T	A:T	A:T	A:T	A:T	A:T	A:T	A:T	A:T	A:A	A:T	A:T	A:T	A:T	A:T	A:T	A:A	A:T	A:T	A:T	A:T	A:T	A:T	A:T	A:A	A:T	A:T
Ptr-4CL12_SNP66	Potri.017G033600	CDS	T/G	G:T	G:T	G:T	G:T	T:T	G:T	G:T	G:T	G:T	G:T	G:T	T:T	G:T	G:T	G:T	G:T	G:T	T:T	G:T	G:T	G:T	G:T	G:T	G:T	G:T	G:T	G:T	G:T	T:T	G:T	G:T	G:T	G:T	G:T	G:T	T:T	G:T	G:T	G:T	G:T	G:T	G:T	G:T	T:T	G:T	G:T
Ptr-4CL12_SNP67	Potri.017G033600	CDS	T/C	C:T	C:T	C:T	T:T	T:T	C:T	C:T	C:T	C:T	C:T	C:T	T:T	C:T	C:T	C:T	C:T	C:T	T:T	C:T	C:T	C:T	C:T	C:T	C:T	C:T	C:T	C:C	C:T	T:T	C:T	C:T	C:T	C:T	C:T	C:T	T:T	C:T	C:T	C:T	C:T	C:T	C:T	C:T	T:T	C:T	C:T
Ptr-4CL12_SNP68	Potri.017G033600	CDS	T/A	A:T	A:T	A:T	A:T	T:T	A:T	A:T	A:T	A:T	A:T	A:T	T:T	A:T	A:T	A:T	A:T	A:T	T:T	A:T	A:T	A:T	A:T	A:T	A:T	A:T	A:T	A:T	A:T	T:T	A:T	A:T	A:T	A:T	A:T	A:T	T:T	A:T	A:T	A:T	A:T	A:T	A:T	A:T	A:T	A:T	A:T
Ptr-4CL12_SNP69	Potri.017G033600	CDS	G/A	G:G	G:G	G:G	G:G	A:G	G:G	A:G	G:G	G:G	A:G	G:G	G:G	G:G	G:G	G:G	G:G	G:G	A:G	G:G	G:G	G:G	G:G	G:G	G:G	G:G	A:G	G:G	G:G	A:G	G:G	G:G	A:G	A:G	G:G	G:G	A:G	G:G	G:G	G:G	G:G	G:G	G:G	G:G	A:G	G:G	G:G
Ptr-4CL12_SNP70	Potri.017G033600	CDS	C/T	C:C	C:C	C:C	C:C	C:C	C:C	C:T	C:C	C:C	C:T	C:C	C:C	C:C	C:C	C:C	C:C	C:C	C:C	C:C	C:C	C:C	C:C	C:C	C:C	C:C	C:T	C:C	C:C	C:C	C:C	C:C	C:T	C:T	C:C	C:C	C:C	C:C	C:C	C:C	C:C	C:C	C:C	C:C	C:C	C:C	C:C
Ptr-4CL12_SNP71	Potri.017G033600	Intron	T/C	T:T	T:T	T:T	T:T	C:T	T:T	?:?	T:T	T:T	T:T	T:T	C:T	T:T	T:T	T:T	C:T	T:T	C:T	T:T	T:T	C:T	T:T	T:T	T:T	T:T	T:T	T:T	T:T	C:T	T:T	T:T	C:T	T:T	T:T	T:T	C:T	T:T	T:T	T:T	T:T	T:T	T:T	T:T	C:T	T:T	C:T
Ptr-4CL12_SNP72	Potri.017G033600	Intron	T/A	T:T	T:T	T:T	T:T	A:T	T:T	T:T	T:T	T:T	T:T	T:T	T:T	T:T	T:T	T:T	A:T	T:T	A:T	T:T	T:T	A:T	T:T	T:T	T:T	T:T	T:T	T:T	T:T	A:T	T:T	T:T	A:T	T:T	T:T	T:T	A:T	T:T	T:T	T:T	T:T	T:T	T:T	T:T	A:T	T:T	A:T
Ptr-4CL12_SNP73	Potri.017G033600	Intron	A/C	A:A	A:A	A:A	A:A	A:C	A:A	A:A	A:A	A:A	A:A	A:A	A:C	A:A	A:A	A:A	A:C	A:A	A:C	A:A	A:A	A:C	A:A	A:A	A:A	A:A	A:A	A:A	A:A	A:C	A:A	A:A	A:C	A:A	A:A	A:A	A:C	A:A	A:A	A:A	A:A	A:A	A:A	A:A	C:C	A:A	A:C
Ptr-4CL12_SNP74	Potri.017G033600	Intron	T/A	A:T	A:T	A:T	A:T	T:T	A:T	T:T	A:T	A:T	A:T	A:T	T:T	A:T	A:T	A:T	A:T	A:T	T:T	A:T	A:T	A:T	A:T	A:T	A:T	A:T	A:T	A:T	A:T	T:T	T:T	A:T	A:T	A:T	A:T	A:T	T:T	A:T	A:T	A:T	A:T	A:T	A:T	A:T	T:T	A:T	A:T
Ptr-4CL12_SNP75	Potri.017G033600	Intron	T/A	A:T	A:T	A:T	A:T	T:T	A:T	T:T	A:T	A:T	A:T	A:T	T:T	A:T	A:T	A:T	A:T	A:T	T:T	A:T	A:T	A:T	A:T	A:T	A:T	A:T	A:T	A:T	A:T	T:T	T:T	A:T	A:T	A:T	A:T	A:T	T:T	A:T	A:T	A:T	A:T	A:T	A:T	A:T	T:T	A:T	A:T
Ptr-4CL12_SNP76	Potri.017G033600	Intron	A/C	A:C	A:C	A:C	A:C	A:A	A:C	?:?	A:C	A:C	A:A	A:C	A:C	A:C	A:C	A:C	A:C	A:C	A:C	A:C	A:C	A:C	A:C	A:C	A:C	A:C	A:C	A:C	A:C	A:C	A:C	A:C	A:C	A:C	A:C	A:C	A:C	A:C	A:C	A:C	A:C	A:C	A:C	A:C	A:C	A:C	A:C
Ptr-4CL12_SNP77	Potri.017G033600	Intron	T/C	T:T	T:T	T:T	T:T	C:T	T:T	T:T	T:T	T:T	T:T	T:T	?:?	T:T	T:T	T:T	T:T	T:T	C:T	T:T	T:T	T:T	T:T	T:T	T:T	T:T	T:T	T:T	T:T	C:T	T:T	T:T	T:T	T:T	T:T	T:T	C:T	T:T	T:T	T:T	T:T	T:T	T:T	T:T	T:T	T:T	T:T
Ptr-4CL12_SNP78	Potri.017G033600	Intron	C/A	C:C	C:C	C:C	C:C	A:C	C:C	C:C	C:C	C:C	C:C	C:C	C:C	C:C	C:C	C:C	C:C	C:C	A:C	C:C	C:C	C:C	C:C	C:C	C:C	C:C	C:C	C:C	C:C	A:C	C:C	C:C	C:C	C:C	C:C	C:C	A:C	C:C	C:C	C:C	C:C	C:C	C:C	C:C	C:C	C:C	C:C
Ptr-4CL12_SNP79	Potri.017G033600	Intron	T/A	T:T	T:T	T:T	A:T	T:T	T:T	T:T	T:T	T:T	A:T	T:T	T:T	T:T	T:T	T:T	A:T	T:T	T:T	T:T	T:T	A:T	T:T	T:T	T:T	T:T	A:T	T:T	T:T	T:T	T:T	T:T	A:T	A:T	T:T	T:T	T:T	T:T	A:T	T:T	A:T	T:T	T:T	T:T	T:T	T:T	A:T
Ptr-4CL12_SNP80	Potri.017G033600	Intron	T/A	T:T	T:T	T:T	A:T	T:T	T:T	A:T	T:T	T:T	A:T	T:T	T:T	T:T	T:T	T:T	A:T	T:T	T:T	T:T	T:T	A:T	T:T	T:T	T:T	T:T	A:T	T:T	T:T	T:T	T:T	T:T	A:T	A:T	T:T	T:T	T:T	T:T	A:T	T:T	A:T	T:T	T:T	T:T	T:T	T:T	A:T
Ptr-4CL12_SNP81	Potri.017G033600	Intron	A/G	A:G	A:G	A:G	A:G	A:A	A:G	A:G	A:G	A:G	A:G	A:G	A:A	A:G	A:G	A:G	A:G	A:G	A:A	A:G	A:G	A:G	A:G	A:G	A:G	A:G	A:G	A:G	A:G	A:A	A:G	A:G	A:G	A:G	A:G	A:G	A:A	A:G	A:G	A:G	A:G	A:G	A:G	A:G	A:A	A:G	A:G
Ptr-4CL12_SNP82	Potri.017G033600	Intron	T/G	T:T	T:T	T:T	G:T	T:T	T:T	G:T	T:T	T:T	G:T	T:T	T:T	T:T	T:T	T:T	G:T	T:T	T:T	T:T	T:T	G:T	T:T	T:T	T:T	T:T	G:T	T:T	T:T	T:T	T:T	T:T	G:T	G:T	T:T	T:T	T:T	T:T	G:T	T:T	G:T	T:T	T:T	T:T	T:T	T:T	G:T
Ptr-4CL12_SNP83	Potri.017G033600	Intron	T/A	?:?	A:T	A:T	A:T	A:T	A:T	T:T	A:T	T:T	A:T	A:T	A:T	A:T	A:T	A:T	A:T	A:T	A:T	A:T	A:T	A:T	A:T	A:T	A:T	A:T	A:T	A:T	A:T	T:T	A:T	A:T	A:T	A:T	A:T	A:T	T:T	A:T	A:T	A:T	A:T	A:T	A:T	A:T	A:A	A:T	A:T
Ptr-4CL12_SNP84	Potri.017G033600	Intron	G/T	G:G	G:G	G:G	G:T	G:G	G:G	?:?	G:G	G:G	G:G	G:G	G:G	G:G	G:G	G:G	G:T	G:G	G:G	G:G	G:G	G:T	G:G	G:G	G:G	G:G	G:G	G:G	G:G	G:G	G:G	G:G	G:T	G:T	G:G	G:G	G:G	G:G	G:T	G:G	G:T	G:G	G:G	G:G	G:G	G:G	G:G
Ptr-4CL12_SNP85	Potri.017G033600	Intron	A/T	A:A	A:A	A:A	?:?	A:A	A:A	A:T	A:A	A:A	A:A	A:A	A:A	A:A	A:A	A:A	T:T	A:A	A:A	A:A	A:A	A:A	A:A	A:A	A:A	A:A	A:T	A:A	A:A	A:A	A:A	A:A	A:T	?:?	A:A	A:A	A:A	A:A	A:A	A:A	A:T	A:A	A:A	A:A	?:?	A:A	A:A
Ptr-4CL12_SNP86	Potri.017G033600	Intron	T/A	T:T	T:T	T:T	?:?	T:T	T:T	A:T	T:T	T:T	T:T	?:?	?:?	T:T	T:T	T:T	A:T	T:T	T:T	T:T	T:T	T:T	T:T	T:T	T:T	T:T	A:T	T:T	T:T	T:T	T:T	T:T	?:?	?:?	T:T	T:T	T:T	T:T	T:T	T:T	A:T	T:T	T:T	T:T	?:?	T:T	T:T
Ptr-4CL12_SNP87	Potri.017G033600	Intron	T/C	T:T	T:T	T:T	C:T	T:T	T:T	C:T	T:T	T:T	C:T	T:T	C:T	T:T	T:T	T:T	C:T	T:T	T:T	T:T	T:T	C:T	T:T	T:T	T:T	T:T	C:T	T:T	T:T	C:T	T:T	T:T	C:T	T:T	T:T	T:T	T:T	T:T	T:T	T:T	C:T	T:T	T:T	T:T	T:T	T:T	T:T
Ptr-4CL12_SNP88	Potri.017G033600	Intron	T/C	T:T	T:T	T:T	C:T	T:T	T:T	C:T	T:T	T:T	C:T	T:T	C:T	T:T	T:T	T:T	C:T	T:T	T:T	T:T	T:T	C:T	T:T	T:T	T:T	T:T	C:T	T:T	T:T	C:T	T:T	T:T	C:T	T:T	T:T	T:T	T:T	T:T	T:T	T:T	C:T	T:T	T:T	T:T	?:?	T:T	T:T
Ptr-4CL12_SNP89	Potri.017G033600	Intron	G/A	G:G	G:G	G:G	G:G	A:G	G:G	?:?	G:G	G:G	A:G	G:G	G:G	G:G	G:G	G:G	A:G	G:G	G:G	G:G	G:G	A:G	G:G	G:G	A:G	G:G	A:G	G:G	G:G	G:G	A:G	G:G	A:G	A:A	G:G	A:G	G:G	G:G	A:G	G:G	?:?	?:?	G:G	G:G	?:?	G:G	A:G
Ptr-4CL12_SNP90	Potri.017G033600	Intron	T/C	T:T	T:T	T:T	C:T	C:T	T:T	?:?	T:T	T:T	C:T	T:T	T:T	T:T	T:T	T:T	C:T	T:T	T:T	T:T	T:T	C:T	T:T	T:T	C:T	T:T	C:T	T:T	T:T	T:T	C:T	T:T	C:T	C:C	T:T	C:T	T:T	T:T	C:T	T:T	?:?	?:?	T:T	T:T	?:?	T:T	C:T
Ptr-4CL12_SNP91	Potri.017G033600	Intron	T/C	T:T	T:T	T:T	T:T	T:T	T:T	T:T	T:T	T:T	T:T	T:T	T:T	T:T	T:T	T:T	T:T	T:T	T:T	T:T	T:T	C:T	T:T	T:T	T:T	T:T	C:T	T:T	T:T	T:T	T:T	T:T	C:T	?:?	T:T	T:T	T:T	T:T	C:T	T:T	T:T	?:?	T:T	T:T	T:T	T:T	C:T
Ptr-4CL12_SNP92	Potri.017G033600	Intron	G/A	G:G	G:G	G:G	G:G	G:G	G:G	?:?	G:G	G:G	G:G	G:G	G:G	G:G	G:G	G:G	G:G	G:G	G:G	G:G	G:G	A:G	G:G	G:G	G:G	G:G	A:G	G:G	G:G	G:G	G:G	G:G	A:G	?:?	G:G	G:G	G:G	G:G	A:G	G:G	?:?	?:?	G:G	G:G	?:?	G:G	G:G
Ptr-4CL12_SNP93	Potri.017G033600	Intron	T/C	T:T	T:T	T:T	T:T	T:T	T:T	?:?	T:T	T:T	T:T	T:T	T:T	T:T	T:T	T:T	T:T	T:T	T:T	T:T	T:T	C:T	T:T	T:T	C:T	T:T	C:T	T:T	T:T	T:T	T:T	T:T	C:T	?:?	T:T	T:T	T:T	T:T	C:T	T:T	?:?	?:?	T:T	T:T	?:?	T:T	T:T
Ptr-4CL12_SNP94	Potri.017G033600	Intron	G/A	G:G	G:G	G:G	G:G	G:G	G:G	G:G	G:G	G:G	G:G	G:G	G:G	G:G	G:G	G:G	G:G	G:G	G:G	G:G	G:G	A:G	G:G	G:G	G:G	G:G	A:G	G:G	G:G	G:G	G:G	G:G	A:G	?:?	G:G	G:G	G:G	G:G	A:G	G:G	?:?	?:?	G:G	G:G	?:?	G:G	G:G
Ptr-4CL12_SNP95	Potri.017G033600	Intron	T/C	T:T	T:T	T:T	T:T	T:T	T:T	T:T	T:T	T:T	T:T	T:T	T:T	T:T	T:T	T:T	T:T	T:T	T:T	T:T	T:T	C:T	T:T	T:T	C:T	T:T	C:T	T:T	T:T	T:T	T:T	T:T	C:T	?:?	T:T	T:T	T:T	T:T	C:T	T:T	?:?	?:?	T:T	T:T	?:?	T:T	T:T
Ptr-4CL12_SNP96	Potri.017G033600	Intron	A/G	A:A	A:A	A:A	A:A	A:A	A:A	A:A	A:A	A:A	A:A	A:A	A:A	A:A	A:A	A:A	A:A	A:A	A:A	A:A	A:A	A:G	A:A	A:A	A:A	A:A	A:G	A:A	A:A	A:A	A:A	A:A	A:A	?:?	A:A	A:A	A:A	A:A	A:G	A:A	?:?	?:?	A:A	A:A	?:?	A:A	A:A
Ptr-4CL12_SNP97	Potri.017G033600	Intron	C/T	C:C	C:C	C:C	C:C	C:C	C:C	C:C	C:C	C:C	C:C	C:C	C:C	C:C	C:C	C:C	C:C	C:C	C:C	C:C	C:C	C:T	C:C	C:C	C:C	C:C	C:T	C:C	C:C	C:C	C:C	C:C	C:C	?:?	C:C	C:C	C:C	C:C	C:T	C:C	C:C	?:?	C:C	C:C	?:?	C:C	C:C
Ptr-4CL12_SNP98	Potri.017G033600	Intron	T/C	T:T	T:T	T:T	T:T	T:T	T:T	T:T	T:T	T:T	T:T	T:T	T:T	T:T	T:T	T:T	T:T	T:T	T:T	T:T	T:T	C:T	T:T	T:T	T:T	T:T	C:T	T:T	T:T	T:T	T:T	T:T	T:T	?:?	T:T	T:T	T:T	T:T	C:T	T:T	?:?	?:?	T:T	T:T	?:?	T:T	T:T
Ptr-4CL12_SNP99	Potri.017G033600	Intron	G/A	G:G	G:G	G:G	?:?	G:G	G:G	G:G	G:G	G:G	G:G	G:G	G:G	G:G	G:G	G:G	G:G	A:G	G:G	G:G	G:G	A:G	G:G	G:G	G:G	G:G	A:G	G:G	G:G	G:G	A:G	G:G	G:G	A:G	G:G	G:G	G:G	G:G	?:?	A:G	A:G	G:G	G:G	A:G	?:?	G:G	?:?
Ptr-4CL12_SNP100	Potri.017G033600	Intron	C/G	C:C	C:C	C:C	C:C	C:C	C:C	C:C	C:C	C:C	C:C	C:C	C:C	C:G	C:C	C:C	C:C	C:G	C:C	C:C	C:C	C:C	C:C	C:C	C:C	C:C	C:C	C:C	C:C	C:C	C:G	C:C	C:C	C:C	C:C	C:C	C:C	C:C	C:C	C:G	C:C	C:G	C:C	C:G	C:C	C:C	C:C
Ptr-4CL12_SNP101	Potri.017G033600	Intron	T/C	C:T	T:T	C:T	C:T	T:T	T:T	C:T	C:T	?:?	C:T	T:T	T:T	C:T	C:T	C:T	C:T	C:T	C:T	T:T	T:T	C:T	T:T	T:T	C:T	T:T	C:T	T:T	T:T	T:T	C:T	T:T	T:T	C:T	T:T	T:T	?:?	T:T	C:T	C:C	C:T	C:T	C:T	C:T	C:C	T:T	C:C
Ptr-4CL12_SNP102	Potri.017G033600	Intron	A/G	A:A	A:A	A:A	A:G	A:A	A:A	A:G	A:A	A:A	A:G	A:A	A:A	A:A	A:A	A:A	A:G	A:A	A:A	A:A	A:A	A:G	A:A	A:A	A:A	A:A	A:G	A:A	A:A	A:A	A:A	A:A	A:A	A:G	A:A	A:A	A:A	A:A	A:G	A:A	A:G	A:A	A:A	A:A	A:A	A:A	G:G
Ptr-4CL12_SNP103	Potri.017G033600	Intron	T/A	A:T	A:T	A:T	A:T	T:T	A:T	A:T	A:T	A:T	A:T	T:T	A:T	A:T	A:T	A:T	A:T	A:T	A:T	T:T	A:T	A:T	A:T	A:T	A:T	A:T	A:T	A:T	A:T	T:T	A:T	A:T	A:T	A:T	T:T	T:T	A:T	A:T	A:T	A:A	A:T	A:T	A:T	A:T	A:A	A:T	A:A
Ptr-4CL12_SNP104	Potri.017G033600	Intron	A/G	A:G	A:G	A:G	A:G	A:A	A:G	A:A	A:G	A:G	A:A	A:A	A:A	A:G	A:G	A:G	A:G	A:G	A:G	A:A	A:G	A:G	A:G	A:G	A:G	A:G	A:A	A:G	A:G	A:A	A:G	A:G	A:G	A:A	A:A	A:A	A:G	A:G	A:G	G:G	A:A	A:G	A:G	A:G	A:A	A:G	A:A
Ptr-4CL12_SNP105	Potri.017G033600	Intron	G/T	G:T	G:T	G:T	G:T	G:G	G:T	G:G	G:T	G:T	G:G	G:G	G:T	G:T	G:T	G:T	G:T	G:T	G:T	G:G	G:T	G:T	G:T	G:T	G:T	G:T	G:G	G:T	G:T	G:G	G:T	G:T	G:T	G:G	G:G	G:G	G:T	G:T	G:T	T:T	G:G	G:T	G:T	G:T	G:T	G:T	G:G
Ptr-4CL12_SNP106	Potri.017G033600	CDS	A/T	A:T	A:T	A:T	A:A	A:T	?:?	A:A	A:T	A:T	A:T	A:A	A:A	A:T	A:A	A:T	A:T	A:T	A:A	A:A	A:T	A:T	A:T	A:T	A:T	A:A	A:A	A:A	A:T	A:A	A:T	A:A	A:A	A:A	A:T	A:A	A:T	A:T	A:T	A:T	A:A	A:T	A:A	A:T	A:A	A:T	A:A
Ptr-4CL12_SNP107	Potri.017G033600	CDS	A/G	A:G	A:G	A:G	A:A	A:G	A:A	A:A	A:G	A:G	A:G	A:A	A:A	A:G	A:A	A:G	A:G	A:G	A:A	A:A	A:G	A:G	A:G	A:G	A:G	A:A	A:A	A:A	A:G	A:A	A:G	A:A	A:A	A:A	A:G	A:A	A:G	A:G	A:G	A:G	A:A	A:G	A:A	A:G	G:G	A:G	A:G
Ptr-4CL12_SNP108	Potri.017G033600	CDS	G/A	A:G	A:G	A:G	A:G	A:G	G:G	A:G	A:G	A:G	A:G	A:G	G:G	A:G	G:G	A:G	A:G	A:G	G:G	G:G	A:G	A:G	A:G	A:G	A:G	G:G	A:G	G:G	A:G	?:?	A:G	G:G	A:G	A:G	A:G	A:G	A:G	A:G	A:G	A:G	A:G	A:G	G:G	A:G	A:G	A:G	A:A
Ptr-4CL12_SNP109	Potri.017G033600	Intron	T/C	C:T	C:T	C:T	C:T	C:T	C:T	C:T	C:T	C:T	C:T	C:T	T:T	C:T	C:T	C:T	C:T	C:T	C:T	C:T	C:T	C:T	C:T	C:T	C:T	C:T	C:T	C:T	C:T	T:T	C:T	C:T	C:T	T:T	C:T	C:T	C:T	C:T	C:T	C:T	C:T	C:T	C:T	C:T	T:T	C:T	C:T
Ptr-4CL12_SNP110	Potri.017G033600	Intron	C/A	C:C	?:?	C:C	A:C	C:C	C:C	C:C	C:C	C:C	A:C	C:C	C:C	C:C	C:C	C:C	A:C	C:C	C:C	C:C	C:C	A:C	C:C	C:C	C:C	C:C	A:C	C:C	C:C	C:C	C:C	C:C	A:C	A:C	C:C	C:C	C:C	C:C	C:C	C:C	A:C	C:C	C:C	C:C	C:C	C:C	A:C
Ptr-4CL12_SNP111	Potri.017G033600	Intron	A/G	A:G	A:G	A:G	A:G	A:G	A:G	A:G	A:G	A:G	A:G	A:G	A:A	A:G	A:G	A:G	A:G	A:G	A:G	A:G	A:G	A:G	A:G	A:G	A:G	A:G	A:G	A:G	A:G	A:A	A:G	A:G	A:A	A:A	A:A	A:G	A:G	A:G	A:G	A:G	A:G	A:G	A:G	A:G	A:A	A:G	A:G
Ptr-4CL12_SNP112	Potri.017G033600	Intron	A/G	A:G	A:G	A:G	A:G	A:G	A:G	A:G	A:G	A:A	A:G	A:A	A:G	A:G	A:G	A:G	A:G	A:G	A:G	A:G	A:G	A:G	A:G	A:G	A:G	A:G	A:G	A:A	A:G	A:G	A:G	A:G	A:G	?:?	A:A	A:G	A:G	A:G	A:G	A:G	A:G	A:G	A:G	A:G	A:A	A:G	A:G
Ptr-4CL12_SNP113	Potri.017G033600	Intron	T/C	C:T	C:T	C:T	C:T	C:T	C:T	C:T	C:T	C:T	C:T	C:T	T:T	C:T	C:T	C:T	C:T	C:T	C:T	C:T	C:T	C:T	C:T	C:T	C:T	C:T	C:T	C:T	C:T	T:T	C:T	C:T	C:T	C:T	C:T	C:T	C:T	C:T	C:T	T:T	C:T	C:T	C:T	C:T	C:C	C:T	C:T
Ptr-4CL12_SNP114	Potri.017G033600	Intron	T/G	G:T	G:T	G:T	G:T	G:T	G:T	G:T	G:T	G:T	G:T	G:T	T:T	G:T	G:T	G:T	G:T	G:T	G:T	G:T	G:T	G:T	G:T	G:T	G:T	G:T	G:T	G:T	G:T	T:T	G:T	G:T	G:T	G:T	G:T	G:T	G:T	G:T	G:T	T:T	G:T	G:T	G:T	G:T	G:G	G:T	G:T
Ptr-4CL12_SNP115	Potri.017G033600	CDS	G/A	A:G	A:G	A:G	A:G	A:G	A:G	A:G	A:G	A:G	A:G	A:G	G:G	A:G	A:G	A:G	A:G	A:G	A:G	A:G	A:G	A:G	A:G	A:G	A:G	A:G	A:G	A:G	A:G	G:G	A:G	A:G	A:G	A:G	G:G	A:G	A:G	A:G	A:G	A:G	A:G	A:G	A:G	A:G	A:G	A:G	A:G
Ptr-4CL12_SNP116	Potri.017G033600	CDS	C/T	C:T	C:T	C:T	C:T	C:T	C:T	C:T	C:T	C:T	C:T	C:T	C:C	C:T	C:T	C:T	C:T	C:T	C:T	C:T	C:T	C:T	C:T	C:T	C:T	C:T	T:T	C:T	C:T	C:C	C:T	C:T	C:T	C:T	C:T	C:T	C:T	C:T	C:T	C:T	C:T	C:T	C:T	C:T	C:C	C:T	C:T
Ptr-4CL12_SNP117	Potri.017G033600	CDS	A/T	A:T	A:T	A:T	A:T	A:T	A:T	A:T	A:T	A:T	A:T	A:T	A:A	A:T	A:T	A:T	A:T	A:T	A:T	A:T	A:T	A:T	A:T	A:T	A:T	A:T	A:T	A:T	A:T	A:A	A:T	A:T	A:T	A:A	A:T	A:T	A:T	A:T	A:T	A:T	A:T	A:T	A:T	A:T	A:A	A:T	A:T
Ptr-4CL12_SNP118	Potri.017G033600	3' UTR	C/T	C:C	C:C	C:C	C:T	C:C	C:C	C:T	C:C	C:C	C:T	C:C	C:C	C:C	C:C	C:C	C:T	C:C	C:C	C:C	C:C	C:T	C:C	C:C	C:C	C:C	C:T	C:C	C:C	C:C	C:C	C:C	C:T	C:T	C:C	C:C	C:C	C:C	C:T	C:C	C:T	C:C	C:C	C:C	C:C	C:C	C:T
Ptr-4CL12_SNP119	Potri.017G033600	3' UTR	C/T	C:C	C:C	C:C	C:T	C:C	C:C	C:T	C:C	C:C	C:T	C:C	C:C	C:C	C:C	C:C	C:T	C:C	C:C	C:C	C:C	C:T	C:C	C:C	C:C	C:C	C:T	C:C	C:C	C:C	C:C	C:C	C:T	C:T	C:C	C:C	C:C	C:C	C:T	C:C	C:T	C:C	C:C	C:C	C:C	C:C	C:T
Ptr-4CL12_SNP120	Potri.017G033600	3' UTR	T/C	C:T	C:T	T:T	T:T	C:T	C:T	C:T	C:T	C:T	C:T	C:T	T:T	C:T	C:T	C:T	C:T	C:T	C:T	C:T	C:T	C:T	C:T	C:T	C:T	C:T	C:T	C:T	C:T	T:T	T:T	C:T	C:T	T:T	C:T	T:T	C:T	C:T	C:T	C:T	C:T	C:T	C:T	C:T	T:T	C:T	T:T
Ptr-4CL12_SNP121	Potri.017G033600	3' UTR	A/C	A:C	A:C	A:A	A:C	A:C	A:C	A:C	A:C	A:C	A:C	A:C	A:C	A:C	A:C	A:C	A:C	A:C	A:C	A:C	A:C	A:C	A:C	A:C	A:C	A:C	A:C	A:C	A:C	A:C	A:A	A:C	A:C	A:C	A:C	A:A	A:C	A:C	A:C	A:C	A:C	A:C	A:C	A:C	C:C	A:C	A:C
Ptr-4CL12_SNP122	Potri.017G033600	3' UTR	G/A	A:G	A:G	G:G	A:G	A:G	A:G	A:G	A:G	A:G	A:G	A:G	A:G	A:G	A:G	A:G	A:G	A:G	A:G	A:G	A:G	A:G	A:G	A:G	A:G	A:G	A:G	A:G	A:G	A:G	G:G	A:G	A:G	A:G	A:G	G:G	A:G	A:G	A:G	A:G	A:G	A:G	A:G	A:G	A:A	A:G	A:G
Ptr-4CL12_SNP123	Potri.017G033600	3' UTR	G/A	A:G	G:G	G:G	A:G	A:G	A:G	A:G	A:G	A:G	A:G	A:G	A:G	A:G	A:G	A:G	A:G	A:G	A:G	A:G	A:G	A:G	A:G	A:G	A:G	A:G	A:G	A:G	A:G	A:G	G:G	A:G	A:G	A:G	A:G	G:G	A:G	A:G	A:G	A:G	A:G	A:G	A:G	A:G	A:G	A:G	A:G
Ptr-4CL12_SNP124	Potri.017G033600	Intron	T/C	C:T	C:T	C:T	T:T	C:T	C:T	T:T	C:T	C:T	T:T	C:T	T:T	C:T	C:T	C:T	C:T	C:T	C:T	C:T	C:T	C:T	C:T	C:T	C:T	C:T	C:T	C:T	C:T	T:T	C:T	C:T	C:T	C:T	C:T	C:T	C:T	C:T	T:T	C:T	T:T	C:T	C:T	C:T	T:T	C:T	C:T
Ptr-4CL12_SNP125	Potri.017G033600	Intron	T/C	C:T	C:T	C:T	T:T	C:T	C:T	T:T	C:T	C:T	T:T	C:T	T:T	C:T	C:T	C:T	C:T	C:T	C:T	C:T	C:T	C:T	C:T	C:T	C:T	C:T	C:T	C:T	C:T	T:T	C:T	C:T	C:T	C:T	C:T	C:T	C:T	C:T	T:T	C:T	T:T	C:T	C:T	C:T	T:T	C:T	C:T
Ptr-4CL12_SNP126	Potri.017G033600	Intron	G/A	A:G	A:G	A:G	A:G	A:G	A:G	A:G	A:G	G:G	A:G	A:G	G:G	A:G	A:G	A:G	A:G	A:G	A:G	A:G	G:G	A:G	A:G	A:G	A:G	A:G	A:G	A:G	A:G	A:G	A:G	G:G	A:G	A:G	A:G	A:G	A:G	A:G	A:G	A:G	A:G	A:G	G:G	A:G	A:A	A:G	A:G
Ptr-4CL12_SNP127	Potri.017G033600	Intron	C/G	C:G	C:G	C:C	C:C	C:G	C:G	C:G	C:G	C:C	C:C	C:G	C:C	C:G	C:G	C:G	C:C	C:G	C:G	C:G	C:C	C:C	C:G	C:G	C:G	C:G	C:G	C:G	C:G	C:C	C:G	C:C	C:G	C:C	C:G	C:G	C:G	C:G	C:C	C:G	C:G	C:G	C:C	C:G	C:C	C:G	C:G
Ptr-4CL12_SNP128	Potri.017G033600	Intron	A/T	A:T	A:T	A:A	A:T	A:T	A:T	T:T	A:T	A:A	A:T	A:T	A:T	A:T	A:T	A:T	A:T	A:T	A:T	A:T	A:A	A:T	A:T	A:T	A:T	A:T	A:T	A:T	A:T	A:T	A:T	A:A	A:T	A:T	A:T	A:T	A:T	A:T	A:T	A:T	A:T	A:T	A:A	A:T	T:T	A:T	A:T
Ptr-4CL12_SNP129	Potri.017G033600	Intron	T/C	C:T	C:T	C:T	T:T	C:T	C:T	C:T	C:T	C:T	T:T	C:T	T:T	C:T	C:T	C:T	T:T	C:T	C:T	C:T	C:T	C:T	C:T	C:T	C:T	C:T	C:T	C:T	C:T	T:T	C:T	C:T	C:T	T:T	C:T	C:T	C:T	C:T	C:T	C:T	C:T	C:T	C:T	C:T	T:T	C:T	C:T
Ptr-4CL12_SNP130	Potri.017G033600	Intron	T/C	C:T	C:T	C:T	C:T	C:T	C:T	C:T	T:T	C:T	C:T	C:T	T:T	C:T	C:T	C:T	C:T	C:T	C:T	C:T	C:T	C:T	C:T	C:T	T:T	C:T	C:T	C:T	C:T	C:T	C:T	C:T	C:T	C:T	C:T	C:T	C:T	C:T	C:T	C:T	C:T	C:T	C:T	C:T	T:T	C:T	C:T
Ptr-4CL12_SNP131	Potri.017G033600	Intron	C/T	C:C	C:C	C:C	C:T	C:C	C:C	C:T	C:C	C:C	C:T	C:C	C:C	C:C	C:C	C:C	C:T	C:C	C:C	C:C	C:C	C:T	C:C	C:C	C:C	C:C	C:T	C:C	C:C	C:C	C:C	C:C	C:T	?:?	C:C	C:C	C:C	C:C	C:T	C:C	C:T	C:C	C:C	C:C	C:C	C:C	C:T
Ptr-4CL12_SNP132	Potri.017G033600	Intron	T/A	T:T	T:T	T:T	A:T	T:T	T:T	A:T	T:T	T:T	A:T	T:T	T:T	T:T	A:T	T:T	A:T	T:T	T:T	T:T	T:T	A:T	T:T	T:T	A:T	A:T	A:T	T:T	T:T	A:T	T:T	T:T	A:T	A:T	T:T	T:T	T:T	T:T	A:T	T:T	A:T	T:T	T:T	T:T	A:A	T:T	A:T
Ptr-4CL12_SNP133	Potri.017G033600	3' UTR	A/G	A:A	A:A	A:A	A:A	A:A	A:A	A:A	A:A	A:A	A:A	A:A	A:G	A:A	A:G	A:A	A:A	A:A	A:A	A:A	A:A	A:A	A:A	A:A	A:G	A:G	A:A	A:A	A:A	A:A	A:A	A:A	A:A	A:A	A:A	A:A	A:A	A:A	A:A	A:A	A:A	A:A	A:A	A:A	A:G	A:A	A:A
Ptr-4CL12_SNP134	Potri.017G033600	3' UTR	A/G	A:A	A:A	A:A	A:G	A:A	A:A	A:G	A:A	A:A	A:G	A:A	A:A	A:A	A:A	A:A	A:G	A:A	A:A	A:A	A:A	A:G	A:A	A:A	A:A	A:A	A:G	A:A	A:A	A:A	A:A	A:A	A:G	A:G	A:A	A:A	A:A	A:A	A:G	A:A	A:G	A:A	A:A	A:A	A:A	A:A	A:G
Ptr-4CL12_SNP135	Potri.017G033600	Flanking	A/C	A:A	A:C	A:C	A:C	A:C	A:C	A:C	A:C	A:C	A:C	A:C	A:A	A:A	A:C	A:C	A:C	A:C	A:C	A:C	A:C	A:A	A:C	A:C	A:A	A:C	A:C	A:C	A:A	A:A	A:C	A:C	A:C	A:A	A:C	A:C	A:C	A:C	A:A	A:C	A:A	A:C	A:C	A:C	A:A	A:C	A:A
Ptr-4CL12_SNP136	Potri.017G033600	Flanking	A/G	A:A	A:A	A:A	A:G	A:A	A:A	A:A	A:A	A:A	A:G	A:A	A:A	A:A	A:A	A:A	A:G	A:A	A:A	A:A	A:A	A:G	A:A	A:A	A:A	A:A	A:G	A:A	A:A	A:A	A:A	A:A	A:G	A:G	A:A	A:A	A:A	A:A	A:G	A:A	A:G	A:A	A:A	A:A	?:?	A:A	A:G
Ptr-4CL12_SNP137	Potri.017G033600	Flanking	C/A	C:C	C:C	C:C	C:C	C:C	C:C	A:C	C:C	C:C	A:C	C:C	?:?	C:C	C:C	C:C	A:C	C:C	C:C	C:C	C:C	C:C	C:C	C:C	C:C	C:C	A:C	C:C	C:C	C:C	C:C	C:C	A:C	A:C	C:C	C:C	C:C	C:C	A:C	?:?	A:C	C:C	C:C	C:C	?:?	C:C	A:C
Ptr-4CL12_SNP138	Potri.017G033600	Flanking	C/T	C:C	C:C	C:C	C:C	C:C	C:C	C:T	C:C	C:C	C:T	C:C	?:?	C:C	C:C	C:C	C:T	C:C	C:C	C:C	C:C	C:C	C:C	C:C	C:C	C:C	C:T	C:C	C:C	C:C	C:C	C:C	C:T	C:T	C:C	C:C	C:C	C:C	C:T	C:C	C:T	C:C	C:C	C:C	C:C	C:C	C:T
Ptr-4CL12_SNP139	Potri.017G033600	Flanking	C/T	C:C	C:C	C:C	?:?	C:C	C:C	C:T	C:C	C:C	C:T	C:C	C:C	C:C	C:C	C:C	C:T	C:C	C:C	C:C	C:C	C:C	C:C	C:C	C:C	C:C	C:T	C:C	C:C	C:C	C:C	C:C	C:T	C:T	C:C	C:C	C:C	C:C	C:T	C:C	C:T	C:C	C:C	C:C	C:C	C:C	C:T
Ptr-4CL12_SNP140	Potri.017G033600	Flanking	C/T	C:C	C:C	C:C	C:C	C:C	C:C	C:T	C:C	C:C	C:T	C:C	?:?	C:C	C:C	C:C	C:C	C:C	C:C	C:C	C:C	C:C	C:C	C:C	C:C	C:C	C:T	C:C	C:C	C:C	C:C	C:C	C:T	C:T	C:C	C:C	C:C	C:C	C:T	C:C	C:T	C:C	C:C	C:C	C:C	C:C	C:T
Ptr-4CL12_SNP141	Potri.017G033600	Flanking	T/C	T:T	T:T	T:T	?:?	T:T	T:T	T:T	T:T	T:T	C:T	T:T	T:T	T:T	T:T	T:T	T:T	T:T	T:T	T:T	T:T	T:T	T:T	T:T	T:T	T:T	C:T	T:T	T:T	T:T	T:T	T:T	C:T	C:T	T:T	T:T	T:T	T:T	C:T	T:T	?:?	T:T	T:T	T:T	T:T	T:T	C:T
Ptr-4CL12_SNP142	Potri.017G033600	Flanking	C/A	C:C	C:C	C:C	C:C	C:C	C:C	C:C	C:C	C:C	A:C	C:C	C:C	C:C	C:C	C:C	C:C	C:C	C:C	C:C	C:C	C:C	C:C	C:C	C:C	C:C	A:C	C:C	C:C	C:C	C:C	C:C	A:C	A:C	C:C	C:C	C:C	C:C	A:C	C:C	?:?	C:C	C:C	C:C	?:?	C:C	A:C
Ptr-4CL12_SNP143	Potri.017G033600	Flanking	A/G	A:A	A:A	A:A	A:G	A:A	A:A	A:G	A:A	A:A	A:G	A:A	?:?	A:A	A:A	A:A	A:G	A:A	A:A	A:A	A:A	A:G	A:A	A:A	A:A	A:A	A:G	A:A	A:A	A:A	A:A	A:A	A:G	A:G	A:A	A:A	A:A	A:A	A:G	A:A	A:G	A:A	A:A	A:A	?:?	A:A	A:G
Ptr-4CL12_SNP144	Potri.017G033600	Flanking	T/A	T:T	T:T	T:T	A:T	T:T	T:T	A:T	T:T	T:T	A:T	T:T	T:T	T:T	T:T	T:T	T:T	T:T	T:T	T:T	T:T	A:T	T:T	T:T	T:T	T:T	A:T	?:?	T:T	T:T	T:T	T:T	A:T	T:T	T:T	T:T	T:T	T:T	A:T	T:T	A:T	T:T	T:T	T:T	?:?	T:T	A:T
Ptr-4CL12_SNP145	Potri.017G033600	Flanking	G/A	G:G	G:G	G:G	G:G	A:A	G:G	G:G	G:G	G:G	G:G	G:G	G:G	G:G	A:A	G:G	G:G	G:G	A:A	G:G	G:G	G:G	G:G	G:G	A:A	A:A	G:G	G:G	G:G	G:G	G:G	G:G	G:G	G:G	G:G	G:G	A:A	G:G	G:G	G:G	G:G	G:G	G:G	G:G	?:?	G:G	G:G
Ptr-4CL12_SNP146	Potri.017G033600	Flanking	C/T	C:C	C:C	C:C	C:C	T:T	C:C	C:C	C:C	C:C	C:C	C:C	C:C	C:C	T:T	C:C	C:C	C:C	T:T	C:C	C:C	C:C	C:C	C:C	T:T	T:T	C:C	C:C	C:C	C:C	C:C	C:C	C:C	C:C	C:C	C:C	T:T	C:C	C:C	C:C	C:T	C:C	C:C	C:C	?:?	C:C	C:C
Ptr-4CL13_SNP1	Potri.010G230200	Promoter	T/G	T:T	T:T	T:T	G:T	T:T	T:T	G:T	T:T	T:T	G:T	T:T	T:T	T:T	T:T	T:T	G:T	T:T	T:T	T:T	T:T	G:T	T:T	T:T	T:T	T:T	G:T	T:T	T:T	T:T	T:T	T:T	G:T	G:T	T:T	T:T	T:T	T:T	G:T	T:T	G:T	T:T	T:T	T:T	G:T	T:T	G:T
Ptr-4CL13_SNP2	Potri.010G230200	Promoter	T/C	C:T	C:T	T:T	C:T	C:T	C:T	C:T	C:T	C:T	C:T	C:T	C:T	C:T	C:T	C:T	C:T	C:T	C:T	T:T	C:T	C:T	C:T	C:T	C:T	C:T	C:T	C:T	C:T	C:T	C:T	C:T	C:T	C:T	C:T	C:T	C:T	C:T	C:T	C:T	C:T	C:T	C:T	C:T	C:C	C:T	C:T
Ptr-4CL13_SNP3	Potri.010G230200	Promoter	A/G	A:G	A:G	A:G	A:G	G:G	A:G	A:A	A:G	A:G	A:G	A:A	A:G	A:G	A:G	A:G	A:G	A:G	A:G	A:G	A:G	A:G	A:G	A:G	A:G	A:G	A:G	A:G	A:G	A:G	A:G	A:G	A:G	A:A	A:G	A:G	G:G	A:G	A:G	A:G	A:G	A:G	A:G	A:G	A:G	A:G	A:G
Ptr-4CL13_SNP4	Potri.010G230200	Promoter	T/G	G:T	G:T	G:T	G:T	G:T	G:T	T:T	G:T	G:T	T:T	T:T	G:T	G:T	G:T	G:T	G:T	G:T	G:T	G:T	G:T	G:T	G:T	G:T	G:T	G:T	G:T	G:T	G:T	G:T	G:T	G:T	G:T	T:T	G:T	G:T	G:T	G:T	G:T	G:T	G:T	G:T	G:T	G:T	G:T	G:T	G:T
Ptr-4CL13_SNP5	Potri.010G230200	Promoter	T/A	A:T	A:T	A:T	A:T	A:T	A:T	T:T	A:T	A:T	T:T	T:T	A:T	A:T	A:T	A:T	A:T	A:T	A:T	A:T	A:T	A:T	A:T	A:T	A:T	A:T	A:T	A:T	A:T	A:T	A:T	A:T	A:T	T:T	A:T	A:T	A:T	A:T	A:T	A:T	A:T	A:T	A:T	A:T	A:T	A:T	A:T
Ptr-4CL13_SNP6	Potri.010G230200	Promoter	A/G	A:G	A:G	A:G	A:G	A:G	A:G	A:A	A:G	A:G	A:A	A:A	A:G	A:G	A:G	A:G	A:G	A:G	A:G	A:G	A:G	A:G	A:G	A:G	A:G	A:G	A:G	A:G	A:G	A:G	A:G	A:G	A:G	A:A	A:G	A:G	A:G	A:G	A:G	A:G	A:G	A:G	A:G	A:G	A:G	A:G	A:G
Ptr-4CL13_SNP7	Potri.010G230200	Promoter	A/T	A:A	A:A	A:A	A:T	A:A	A:A	A:T	A:A	A:A	A:T	A:A	A:A	A:A	A:A	A:A	A:T	A:A	A:A	A:A	A:A	A:T	A:A	A:A	A:A	A:A	A:T	A:A	A:A	A:A	A:A	A:A	A:T	A:T	A:A	A:A	A:A	A:A	A:T	A:A	A:T	A:A	A:A	A:A	A:T	A:A	A:T
Ptr-4CL13_SNP8	Potri.010G230200	Promoter	C/T	C:C	C:C	C:C	C:T	C:C	C:C	C:T	C:C	C:C	C:T	C:C	C:C	C:C	C:C	C:C	C:T	C:C	C:C	C:C	C:C	C:T	C:C	C:C	C:C	C:C	C:T	C:C	C:C	C:C	C:C	C:C	C:T	C:T	C:C	C:C	C:C	C:C	C:T	C:C	C:T	C:C	C:C	C:C	C:T	C:C	C:T
Ptr-4CL13_SNP9	Potri.010G230200	Promoter	T/C	T:T	T:T	T:T	C:T	T:T	T:T	C:T	T:T	T:T	C:T	T:T	T:T	T:T	T:T	T:T	C:T	T:T	T:T	T:T	T:T	C:T	T:T	T:T	T:T	T:T	C:T	T:T	T:T	T:T	T:T	T:T	C:T	C:T	T:T	T:T	T:T	T:T	C:T	T:T	C:T	T:T	T:T	T:T	C:T	T:T	C:T
Ptr-4CL13_SNP10	Potri.010G230200	Promoter	G/A	G:G	G:G	G:G	A:G	G:G	G:G	A:G	G:G	G:G	A:G	G:G	G:G	G:G	G:G	G:G	A:G	G:G	G:G	G:G	G:G	A:G	G:G	G:G	G:G	G:G	A:G	G:G	G:G	G:G	G:G	G:G	A:G	A:G	G:G	G:G	G:G	G:G	A:G	G:G	A:G	G:G	G:G	G:G	G:G	G:G	G:G
Ptr-4CL13_SNP11	Potri.010G230200	Promoter	A/T	A:A	A:A	A:A	A:T	A:A	A:A	A:T	A:A	A:A	A:T	A:A	A:A	A:A	A:A	A:A	A:T	A:A	A:A	A:A	A:A	A:T	A:A	A:A	A:A	A:A	A:T	A:A	A:A	A:A	A:A	A:A	A:T	A:T	A:A	A:A	A:A	A:A	A:T	A:A	A:T	A:A	A:A	A:A	A:A	A:A	A:T
Ptr-4CL13_SNP12	Potri.010G230200	Promoter	C/A	C:C	C:C	C:C	A:C	C:C	C:C	A:C	C:C	C:C	A:C	C:C	C:C	C:C	C:C	C:C	A:C	C:C	C:C	C:C	C:C	A:C	C:C	C:C	C:C	C:C	A:C	C:C	C:C	C:C	C:C	C:C	A:C	A:C	C:C	C:C	C:C	C:C	A:C	C:C	A:C	C:C	C:C	C:C	A:C	C:C	A:C
Ptr-4CL13_SNP13	Potri.010G230200	Promoter	T/A	T:T	A:T	T:T	A:T	A:T	A:T	A:T	A:T	A:T	A:T	A:T	A:T	A:T	A:T	A:T	A:T	A:T	A:T	A:T	A:T	A:T	A:T	A:T	A:T	A:T	A:T	A:T	A:T	T:T	A:T	A:T	A:T	A:T	A:T	A:T	A:T	A:T	A:T	A:T	A:T	T:T	A:T	A:T	A:T	A:T	A:T
Ptr-4CL13_SNP14	Potri.010G230200	Promoter	A/T	A:A	A:T	A:A	A:T	A:T	A:T	A:T	A:T	A:T	A:T	A:T	A:T	A:T	A:T	A:T	A:T	A:T	A:T	A:T	A:T	A:T	A:T	A:T	A:T	A:T	A:T	A:T	A:T	A:A	A:T	A:T	A:T	A:T	A:T	A:T	A:T	A:T	A:T	A:T	A:T	A:A	A:T	A:T	A:T	A:T	A:T
Ptr-4CL13_SNP15	Potri.010G230200	Promoter	T/A	T:T	A:T	?:?	A:T	A:T	A:T	T:T	A:T	A:T	A:T	A:T	A:T	A:T	A:T	A:T	A:T	A:T	A:T	A:T	A:T	A:T	A:T	A:T	A:T	A:T	A:T	A:T	A:T	T:T	A:T	A:T	A:T	A:T	A:T	A:T	A:T	A:T	A:T	A:T	A:T	T:T	A:T	A:T	T:T	A:T	A:T
Ptr-4CL13_SNP16	Potri.010G230200	Promoter	C/T	C:C	C:T	?:?	C:T	C:T	C:T	C:T	C:T	C:T	C:T	C:T	C:T	C:T	C:C	C:T	C:T	C:T	C:T	C:T	C:T	C:T	C:T	C:T	C:T	C:T	C:T	C:T	C:T	C:C	C:T	C:T	C:T	C:T	C:T	C:T	C:T	C:T	C:T	C:T	C:T	C:C	C:T	C:T	C:T	C:T	C:T
Ptr-4CL13_SNP17	Potri.010G230200	Promoter	C/G	C:C	C:C	C:C	C:G	C:C	C:C	C:G	C:C	C:C	C:G	C:C	C:C	C:C	C:C	C:C	C:G	C:C	C:C	C:C	C:C	C:G	C:C	C:C	C:C	C:C	C:G	C:C	C:C	C:C	C:C	C:C	C:G	C:G	C:C	C:C	C:C	C:C	C:G	C:C	C:G	C:C	C:C	C:C	C:G	C:C	C:G
Ptr-4CL13_SNP18	Potri.010G230200	Promoter	T/C	T:T	C:T	C:T	T:T	C:T	C:T	T:T	C:T	C:T	C:T	C:T	C:T	C:T	C:T	C:T	T:T	C:T	C:T	C:T	C:T	C:T	C:T	C:T	C:T	C:T	C:T	C:T	C:T	C:T	C:T	C:T	T:T	C:T	C:T	C:T	C:T	C:T	C:T	C:T	C:T	C:T	C:T	C:T	T:T	C:T	C:T
Ptr-4CL13_SNP19	Potri.010G230200	Promoter	G/T	G:T	G:T	G:T	G:G	G:T	G:G	G:T	G:T	G:T	G:T	G:T	G:G	G:T	G:T	G:T	G:T	G:T	G:T	G:T	G:T	G:T	G:T	G:T	G:G	G:T	G:T	G:T	G:T	G:T	G:T	G:T	G:G	G:G	G:G	G:T	G:G	G:T	G:T	G:T	G:G	G:T	G:T	G:T	G:G	G:T	G:T
Ptr-4CL13_SNP20	Potri.010G230200	Promoter	G/T	G:T	G:T	G:T	G:G	G:T	G:G	G:T	G:T	G:T	G:T	G:T	G:G	G:T	G:T	G:T	G:T	G:T	G:T	G:T	G:T	G:T	G:T	G:T	G:G	G:T	G:T	G:T	G:T	G:T	G:T	G:T	G:G	G:G	G:T	G:T	G:G	G:T	G:T	G:T	G:G	G:T	G:T	G:T	G:G	G:T	G:T
Ptr-4CL13_SNP21	Potri.010G230200	Promoter	G/A	A:G	A:G	A:G	A:A	A:G	A:G	A:G	A:G	A:G	A:G	A:G	A:G	A:G	A:G	A:G	A:G	A:G	A:G	A:G	A:G	A:G	A:G	A:G	A:G	A:G	A:G	A:G	A:G	A:G	A:G	A:G	A:G	G:G	A:G	A:G	A:G	A:G	A:G	A:G	G:G	A:G	A:G	A:G	G:G	A:G	A:G
Ptr-4CL13_SNP22	Potri.010G230200	Promoter	T/A	T:T	T:T	T:T	A:T	T:T	T:T	A:T	T:T	T:T	T:T	T:T	T:T	T:T	T:T	T:T	A:T	T:T	T:T	T:T	T:T	A:T	T:T	T:T	T:T	T:T	A:T	T:T	T:T	T:T	T:T	T:T	A:T	A:T	T:T	T:T	T:T	T:T	A:T	T:T	A:T	T:T	T:T	T:T	A:T	T:T	A:T
Ptr-4CL13_SNP23	Potri.010G230200	Promoter	A/G	A:A	A:A	A:A	A:G	A:A	A:A	A:G	A:A	A:A	A:G	A:A	A:A	A:A	A:A	A:A	A:G	A:A	A:A	A:A	A:A	A:G	A:A	A:A	A:A	A:A	A:G	A:A	A:A	A:A	A:A	A:A	A:G	A:G	A:A	A:A	A:A	A:A	A:G	A:A	A:G	A:A	A:A	A:A	A:G	A:A	A:G
Ptr-4CL13_SNP24	Potri.010G230200	Promoter	A/G	A:A	A:A	A:A	A:G	A:A	A:A	A:G	A:A	A:A	A:G	A:A	A:A	A:A	A:A	A:A	A:G	A:A	A:A	A:A	A:A	A:G	A:A	A:A	A:A	A:A	A:G	A:A	A:A	A:A	A:A	A:A	A:G	A:G	A:A	A:A	A:A	A:A	A:G	A:A	A:G	A:A	A:A	A:A	A:G	A:A	A:G
Ptr-4CL13_SNP25	Potri.010G230200	Promoter	A/T	A:A	A:A	A:A	A:T	A:A	A:A	A:T	A:A	A:A	A:T	A:A	A:A	A:A	A:A	A:A	A:T	A:A	A:A	A:A	A:A	A:T	A:A	A:A	A:A	A:A	A:T	A:A	A:A	A:A	A:A	A:A	A:T	A:T	A:A	A:A	A:A	A:A	A:T	A:A	A:A	A:A	A:A	A:A	A:T	A:A	A:T
Ptr-4CL13_SNP26	Potri.010G230200	Promoter	A/G	A:A	A:A	A:A	A:G	A:A	A:A	A:G	A:A	A:A	A:G	A:A	A:A	A:A	A:A	A:A	A:G	A:A	A:A	A:A	A:A	A:G	A:A	A:A	A:A	A:A	A:G	A:A	A:A	A:A	A:A	A:A	A:G	A:G	A:A	A:A	A:A	A:A	A:G	A:A	A:G	A:A	A:A	A:A	A:G	A:A	A:G
Ptr-4CL13_SNP27	Potri.010G230200	Promoter	G/A	G:G	G:G	G:G	A:G	G:G	G:G	A:G	G:G	G:G	A:G	G:G	G:G	G:G	G:G	G:G	A:G	G:G	G:G	G:G	G:G	A:G	G:G	G:G	G:G	G:G	A:G	G:G	G:G	G:G	G:G	G:G	A:G	A:G	G:G	G:G	G:G	G:G	A:G	G:G	A:G	G:G	G:G	G:G	A:G	G:G	A:G
Ptr-4CL13_SNP28	Potri.010G230200	Promoter	G/A	A:G	A:G	A:G	A:G	A:G	A:G	A:G	A:G	G:G	A:G	G:G	A:G	A:G	A:G	A:G	G:G	A:G	A:G	A:G	A:G	A:G	A:G	A:G	A:G	A:G	A:G	A:G	A:G	A:G	A:G	A:G	A:G	A:G	A:G	A:G	A:G	A:G	A:G	A:G	A:G	A:G	A:G	A:G	G:G	A:G	A:G
Ptr-4CL13_SNP29	Potri.010G230200	Promoter	T/G	T:T	T:T	T:T	G:T	T:T	T:T	G:T	T:T	T:T	G:T	T:T	T:T	T:T	T:T	T:T	T:T	T:T	T:T	T:T	T:T	G:T	T:T	T:T	T:T	T:T	G:T	T:T	T:T	T:T	T:T	T:T	G:T	G:T	T:T	T:T	T:T	T:T	G:T	T:T	G:T	T:T	T:T	T:T	G:T	T:T	G:T
Ptr-4CL13_SNP30	Potri.010G230200	Promoter	T/A	T:T	T:T	T:T	A:T	T:T	T:T	A:T	T:T	T:T	T:T	T:T	T:T	T:T	T:T	T:T	A:T	T:T	T:T	T:T	T:T	A:T	T:T	T:T	T:T	T:T	A:T	T:T	T:T	T:T	T:T	T:T	A:T	A:T	T:T	T:T	T:T	T:T	T:T	T:T	A:T	T:T	T:T	T:T	A:T	T:T	T:T
Ptr-4CL13_SNP31	Potri.010G230200	Promoter	C/T	C:C	C:C	C:C	C:T	C:C	C:C	C:T	C:C	C:C	C:C	C:C	C:C	C:C	C:C	C:C	C:T	C:C	C:C	C:C	C:C	C:T	C:C	C:C	C:C	C:C	C:T	C:C	C:C	C:C	C:C	C:C	C:T	C:T	C:C	C:C	C:C	C:C	C:C	C:C	C:T	C:C	C:C	C:C	C:T	C:C	C:T
Ptr-4CL13_SNP32	Potri.010G230200	Promoter	T/C	T:T	T:T	T:T	C:T	T:T	T:T	C:T	T:T	T:T	T:T	T:T	T:T	T:T	T:T	T:T	C:T	T:T	T:T	T:T	T:T	C:T	T:T	T:T	T:T	T:T	C:T	T:T	T:T	T:T	T:T	T:T	C:T	C:T	T:T	T:T	T:T	T:T	T:T	T:T	C:T	T:T	T:T	T:T	C:T	T:T	C:T
Ptr-4CL13_SNP33	Potri.010G230200	Promoter	C/A	A:C	A:C	A:C	A:C	C:C	C:C	A:C	A:C	A:C	A:C	A:C	C:C	C:C	C:C	A:C	A:C	A:C	C:C	A:C	A:C	A:C	A:C	A:C	C:C	C:C	A:C	A:C	A:C	A:C	A:C	A:C	A:C	A:C	A:C	C:C	C:C	C:C	C:C	A:C	C:C	A:C	A:C	A:C	C:C	A:C	A:C
Ptr-4CL13_SNP34	Potri.010G230200	Promoter	G/A	A:G	A:G	A:G	G:G	A:G	A:G	A:G	A:G	A:G	A:G	A:G	A:G	A:G	A:G	A:G	G:G	A:G	A:G	A:G	A:G	A:G	A:G	A:G	A:G	A:G	A:G	A:G	A:G	A:G	A:G	A:G	A:G	A:G	A:G	A:G	A:G	A:G	A:G	G:G	A:G	G:G	A:G	A:G	G:G	A:G	A:G
Ptr-4CL13_SNP35	Potri.010G230200	Promoter	G/C	C:G	C:G	C:G	C:G	C:G	G:G	C:G	C:G	C:G	C:G	C:G	C:G	C:G	C:G	C:G	C:G	C:G	C:G	C:G	C:G	C:G	C:G	C:G	C:G	C:G	C:G	C:G	C:G	C:G	G:G	C:G	C:G	C:G	C:G	C:G	C:G	C:G	C:G	G:G	C:G	G:G	C:G	C:G	C:G	C:G	C:G
Ptr-4CL13_SNP36	Potri.010G230200	CDS	T/C	C:T	C:T	C:T	C:T	C:T	T:T	C:T	C:T	C:T	C:T	C:T	C:T	C:T	C:T	C:T	C:T	C:T	C:T	C:T	C:T	T:T	C:T	C:T	C:T	C:T	C:T	C:T	C:T	C:T	T:T	C:T	T:T	C:T	C:T	C:T	C:T	C:T	T:T	T:T	T:T	T:T	C:T	C:T	T:T	C:T	C:T
Ptr-4CL13_SNP37	Potri.010G230200	CDS	T/C	C:T	C:T	C:T	C:T	C:T	C:T	T:T	C:T	C:T	C:T	C:T	C:T	C:T	C:T	C:T	C:T	C:T	C:T	C:T	C:T	T:T	C:T	C:T	C:T	C:T	C:T	C:T	C:T	C:T	T:T	C:T	T:T	C:T	C:T	C:T	C:T	C:T	T:T	T:T	T:T	C:T	C:T	C:T	T:T	C:T	C:T
Ptr-4CL13_SNP38	Potri.010G230200	CDS	C/T	C:T	C:T	C:T	C:T	C:T	C:T	C:T	C:T	C:T	C:T	C:T	C:T	C:T	C:T	C:T	C:T	C:T	C:T	C:T	C:T	C:T	C:T	C:T	C:T	C:T	C:C	C:T	C:T	C:T	C:T	C:C	C:T	C:C	C:T	C:T	C:T	C:T	C:C	C:T	C:T	C:T	C:T	C:T	C:C	C:T	C:T
Ptr-4CL13_SNP39	Potri.010G230200	CDS	G/A	A:G	A:G	A:G	G:G	A:G	A:G	A:G	A:G	A:G	A:G	A:G	A:G	A:G	A:G	A:G	A:G	A:G	A:G	A:G	A:G	A:G	A:G	A:G	A:G	A:G	G:G	A:G	A:G	A:G	A:G	A:G	A:G	G:G	A:G	A:G	A:G	A:G	A:G	A:G	A:G	A:G	A:G	A:G	G:G	A:G	A:G
Ptr-4CL13_SNP40	Potri.010G230200	CDS	C/A	A:C	A:C	A:C	?:?	C:C	A:C	A:C	A:C	A:C	A:C	A:C	A:C	A:C	A:C	A:C	A:C	A:C	A:C	A:C	A:C	A:C	A:C	A:C	A:C	A:C	C:C	A:C	A:C	A:C	A:C	A:C	A:C	C:C	A:C	A:C	A:C	A:C	A:C	A:C	A:C	A:C	A:C	A:C	C:C	A:C	A:C
Ptr-4CL13_SNP41	Potri.010G230200	CDS	A/G	A:G	A:G	A:G	A:A	A:G	A:G	A:G	A:G	A:G	A:G	A:G	A:G	A:G	A:G	A:G	A:G	A:G	A:G	A:G	A:G	A:G	A:G	A:G	A:G	A:G	A:G	A:G	A:G	A:G	A:G	A:G	A:G	A:G	A:G	A:G	A:G	A:G	A:G	A:G	A:A	A:G	A:G	A:G	A:A	A:A	A:G
Ptr-4CL13_SNP42	Potri.010G230200	CDS	T/C	C:T	C:T	C:T	T:T	C:T	C:T	C:T	C:T	C:T	C:T	C:T	C:T	C:T	C:T	C:T	C:T	C:T	C:T	C:T	C:T	C:T	C:T	C:T	C:T	C:T	C:T	C:T	C:T	C:T	C:T	C:T	C:T	C:T	C:T	C:T	C:T	C:T	C:T	C:T	T:T	C:T	C:T	C:T	T:T	T:T	C:T
Ptr-4CL13_SNP43	Potri.010G230200	CDS	T/G	T:T	T:T	T:T	T:T	T:T	T:T	G:T	T:T	T:T	G:T	T:T	T:T	T:T	T:T	T:T	G:T	T:T	T:T	T:T	T:T	G:T	T:T	T:T	T:T	T:T	G:T	T:T	T:T	T:T	T:T	T:T	G:T	G:T	T:T	T:T	T:T	T:T	G:T	T:T	G:T	T:T	T:T	T:T	T:T	T:T	G:T
Ptr-4CL13_SNP44	Potri.010G230200	CDS	T/C	C:T	C:T	C:T	C:T	C:T	C:T	C:T	C:T	T:T	C:T	C:T	C:T	C:T	C:T	C:T	T:T	C:T	C:T	C:T	C:T	C:T	C:T	C:T	T:T	C:T	C:T	T:T	C:T	C:T	C:T	C:T	C:T	C:T	C:T	C:T	C:T	C:T	C:T	C:T	C:T	C:T	C:T	C:T	T:T	C:T	C:T
Ptr-4CL13_SNP45	Potri.010G230200	CDS	T/A	A:T	A:T	A:T	A:T	A:T	A:T	A:T	A:T	A:T	A:T	A:T	A:T	A:T	A:T	A:T	A:T	A:T	A:T	A:T	A:T	A:T	A:T	A:T	A:T	A:T	A:T	A:T	T:T	A:T	A:T	A:T	A:T	A:T	T:T	A:T	A:T	A:T	A:T	A:T	A:T	A:T	A:T	A:T	A:A	A:T	A:T
Ptr-4CL13_SNP46	Potri.010G230200	CDS	C/A	C:C	C:C	C:C	A:C	C:C	C:C	A:C	C:C	C:C	A:C	C:C	C:C	C:C	C:C	C:C	A:C	C:C	C:C	C:C	C:C	A:C	C:C	C:C	C:C	C:C	A:C	C:C	C:C	C:C	C:C	C:C	A:C	A:C	C:C	C:C	C:C	C:C	A:C	C:C	A:C	C:C	C:C	C:C	C:C	C:C	A:C
Ptr-4CL13_SNP47	Potri.010G230200	CDS	C/A	A:C	A:C	A:C	A:C	A:C	C:C	A:C	A:C	A:C	A:C	A:C	A:C	A:C	A:C	C:C	A:C	A:C	C:C	A:C	A:C	A:C	A:C	A:C	A:C	A:C	A:C	A:C	A:C	A:C	A:C	A:C	A:C	A:C	A:C	A:C	A:C	A:C	A:C	A:C	A:C	A:C	A:C	A:C	C:C	A:C	A:C
Ptr-4CL13_SNP48	Potri.010G230200	CDS	T/C	C:T	C:T	C:T	C:T	C:T	T:T	T:T	C:T	C:T	T:T	C:T	T:T	C:T	C:T	T:T	C:T	C:T	T:T	C:T	C:T	C:T	C:T	C:T	C:T	C:T	C:T	C:T	C:T	C:T	C:T	C:T	C:T	C:T	C:T	C:T	C:T	C:T	C:T	C:T	C:T	C:T	C:T	C:T	T:T	C:T	C:T
Ptr-4CL13_SNP49	Potri.010G230200	CDS	A/G	A:G	A:G	A:G	A:G	A:G	A:A	A:A	A:G	A:G	A:G	A:A	A:A	A:G	A:G	A:A	A:G	A:G	A:A	A:G	A:G	A:G	A:G	A:G	A:G	A:G	A:G	A:G	A:G	A:G	A:G	A:G	A:G	A:G	A:G	A:G	A:G	A:G	A:G	A:G	A:G	A:G	A:G	A:G	A:A	A:G	A:G
Ptr-4CL13_SNP50	Potri.010G230200	CDS	A/G	A:A	A:A	A:A	A:G	A:A	A:A	A:G	A:A	A:A	A:G	A:A	A:A	A:A	A:A	A:A	A:G	A:A	A:A	A:A	A:A	A:G	A:A	A:A	A:A	A:A	A:G	A:A	A:A	A:A	A:A	A:A	A:G	A:G	A:A	A:A	A:A	A:A	A:G	A:A	A:G	A:A	A:A	A:A	A:A	A:A	A:G
Ptr-4CL13_SNP51	Potri.010G230200	CDS	T/C	T:T	T:T	T:T	C:T	T:T	T:T	C:T	T:T	T:T	C:T	T:T	T:T	T:T	T:T	T:T	C:T	T:T	T:T	T:T	T:T	C:T	T:T	T:T	T:T	T:T	C:T	T:T	T:T	T:T	T:T	T:T	C:T	C:T	T:T	T:T	T:T	T:T	C:T	T:T	C:T	T:T	T:T	T:T	T:T	T:T	C:T
Ptr-4CL13_SNP52	Potri.010G230200	CDS	T/A	A:T	A:T	A:T	T:T	T:T	T:T	T:T	A:T	A:T	A:T	A:T	T:T	A:T	T:T	A:T	A:T	A:T	T:T	A:T	A:T	A:T	A:T	A:T	T:T	T:T	A:T	A:T	A:T	A:T	A:T	A:T	A:T	A:T	A:T	T:T	T:T	A:T	A:T	A:T	A:T	A:T	A:T	T:T	T:T	A:T	A:T
Ptr-4CL13_SNP53	Potri.010G230200	CDS	G/T	G:T	G:T	G:T	G:G	G:T	G:T	G:G	G:T	G:T	G:G	G:T	G:G	G:T	G:T	G:T	G:T	G:T	G:T	G:T	G:T	G:G	G:T	G:G	G:T	G:T	G:T	G:T	G:T	G:T	G:T	G:G	G:T	G:G	G:T	G:T	G:T	G:T	G:G	G:T	G:G	G:T	G:T	G:T	G:G	G:T	G:G
Ptr-4CL13_SNP54	Potri.010G230200	CDS	T/C	C:T	C:T	C:T	T:T	C:T	C:T	T:T	C:T	C:T	T:T	T:T	T:T	C:T	C:T	C:T	C:T	C:T	C:T	T:T	C:T	T:T	C:T	T:T	C:T	C:T	C:T	C:T	C:T	C:T	C:T	T:T	T:T	C:T	C:T	C:T	C:T	C:T	T:T	C:T	T:T	C:T	C:T	C:T	T:T	C:T	T:T
Ptr-4CL13_SNP55	Potri.010G230200	CDS	T/C	T:T	C:T	C:T	T:T	T:T	C:T	T:T	C:T	T:T	C:T	T:T	C:T	C:T	T:T	C:T	C:T	T:T	T:T	T:T	C:T	C:T	C:T	T:T	C:T	C:T	T:T	C:T	C:T	C:T	T:T	T:T	C:T	T:T	C:T	C:T	T:T	C:T	T:T	C:T	T:T	C:T	T:T	C:T	T:T	C:T	T:T
Ptr-4CL13_SNP56	Potri.010G230200	CDS	T/A	T:T	A:T	A:T	A:T	T:T	A:T	A:T	A:T	T:T	A:T	T:T	A:T	A:T	T:T	A:T	A:T	T:T	T:T	T:T	A:T	A:T	A:T	T:T	A:T	A:T	A:T	A:T	A:T	A:T	T:T	T:T	A:T	A:T	A:T	A:T	T:T	A:T	A:T	A:T	T:T	A:T	T:T	A:T	T:T	A:T	A:T
Ptr-4CL13_SNP57	Potri.010G230200	CDS	G/A	G:G	G:G	G:G	?:?	G:G	G:G	A:G	G:G	G:G	A:G	G:G	G:G	G:G	G:G	G:G	A:G	G:G	G:G	G:G	G:G	A:G	G:G	G:G	G:G	G:G	A:G	G:G	G:G	G:G	G:G	G:G	A:G	A:G	G:G	G:G	G:G	G:G	A:G	G:G	G:G	G:G	G:G	G:G	G:G	G:G	A:G
Ptr-4CL13_SNP58	Potri.010G230200	CDS	T/G	T:T	T:T	T:T	G:T	T:T	T:T	G:T	T:T	T:T	G:T	T:T	T:T	T:T	T:T	T:T	G:T	T:T	T:T	T:T	T:T	G:T	T:T	T:T	T:T	T:T	G:T	T:T	T:T	T:T	T:T	T:T	G:T	G:T	T:T	T:T	T:T	T:T	G:T	T:T	G:T	T:T	T:T	T:T	T:T	T:T	G:T
Ptr-4CL13_SNP59	Potri.010G230200	CDS	T/C	T:T	T:T	T:T	C:T	T:T	T:T	C:T	T:T	T:T	C:T	T:T	T:T	T:T	T:T	T:T	C:T	T:T	T:T	T:T	T:T	C:T	T:T	T:T	T:T	T:T	C:T	T:T	T:T	T:T	T:T	T:T	T:T	C:T	T:T	T:T	T:T	T:T	C:T	T:T	C:T	T:T	T:T	T:T	T:T	T:T	C:T
Ptr-4CL13_SNP60	Potri.010G230200	CDS	T/C	T:T	T:T	C:T	T:T	T:T	T:T	T:T	T:T	T:T	T:T	T:T	T:T	T:T	T:T	T:T	T:T	T:T	T:T	T:T	T:T	C:T	C:T	T:T	C:T	T:T	T:T	T:T	T:T	C:T	C:T	T:T	T:T	T:T	C:T	T:T	T:T	T:T	T:T	T:T	T:T	T:T	C:T	T:T	T:T	T:T	T:T
Ptr-4CL13_SNP61	Potri.010G230200	CDS	A/T	A:A	A:T	A:T	A:A	A:A	A:A	A:A	A:A	A:T	A:A	A:A	A:A	A:A	A:A	A:A	A:A	A:A	A:A	A:A	A:A	A:T	A:T	A:A	A:T	A:A	A:A	A:A	A:A	A:A	A:T	A:A	A:A	A:A	A:T	A:A	A:A	A:A	A:A	A:A	A:A	A:A	A:T	A:T	A:A	A:A	A:A
Ptr-4CL13_SNP62	Potri.010G230200	CDS	C/G	C:C	C:G	C:G	C:G	C:C	C:C	C:G	C:G	C:G	C:G	C:C	C:C	C:C	C:C	C:C	C:G	C:C	C:C	C:C	C:C	C:G	C:G	C:C	C:G	C:C	C:G	C:C	C:C	C:C	C:G	C:C	C:G	C:G	C:C	C:C	C:C	C:C	C:G	C:C	C:G	C:C	C:C	C:G	G:G	C:C	C:C
Ptr-4CL13_SNP63	Potri.010G230200	CDS	A/G	A:A	A:G	A:G	A:A	A:A	A:A	A:A	A:G	A:G	A:A	A:A	A:A	A:A	A:A	A:A	A:A	A:A	A:A	A:A	A:A	A:A	A:G	A:A	A:G	A:A	A:A	A:A	A:A	A:A	A:G	A:A	A:A	A:A	A:A	A:A	A:A	A:A	A:A	A:A	A:A	A:A	A:A	A:G	A:A	A:A	A:A
Ptr-4CL13_SNP64	Potri.010G230200	CDS	A/T	A:A	A:T	A:T	A:A	A:T	A:A	A:A	A:A	A:T	A:A	A:A	A:T	A:A	A:A	A:T	A:A	A:T	A:A	A:A	A:T	A:A	A:A	A:A	A:T	A:A	A:A	A:A	A:T	A:A	A:A	A:A	A:A	A:A	A:A	A:A	A:T	A:A	A:A	A:A	A:A	A:A	A:A	A:T	A:A	A:A	A:A
Ptr-4CL13_SNP65	Potri.010G230200	CDS	C/A	C:C	A:C	A:C	A:C	A:C	C:C	A:C	C:C	A:C	A:C	C:C	A:C	C:C	C:C	A:C	A:C	A:C	C:C	C:C	C:C	A:C	C:C	C:C	A:C	C:C	A:C	C:C	A:C	A:C	C:C	C:C	A:C	A:C	C:C	C:C	A:C	C:C	C:C	A:C	A:C	C:C	A:C	A:C	A:A	A:C	A:C
Ptr-4CL13_SNP66	Potri.010G230200	CDS	A/G	A:A	A:G	A:G	A:G	A:A	A:A	A:G	A:A	A:G	A:G	A:A	A:G	A:A	A:A	A:A	A:G	A:G	A:A	A:A	A:A	A:G	A:A	A:A	A:A	A:A	A:G	A:A	A:G	A:G	A:A	A:A	A:G	A:G	A:A	A:A	A:G	A:A	A:G	A:G	A:G	A:A	A:G	A:A	G:G	A:G	A:G
Ptr-4CL13_SNP67	Potri.010G230200	CDS	A/G	A:A	A:G	A:G	A:A	A:A	A:A	A:A	A:A	A:G	A:A	A:A	A:G	A:A	A:A	A:A	A:A	A:G	A:A	A:A	A:A	A:A	A:A	A:A	A:A	A:A	A:A	A:A	A:G	A:G	A:A	A:A	A:G	A:A	A:A	A:A	A:G	A:A	A:A	A:G	A:A	A:A	A:G	A:A	A:A	A:G	A:A
Ptr-4CL13_SNP68	Potri.010G230200	CDS	T/A	T:T	T:T	A:T	T:T	T:T	T:T	T:T	T:T	A:T	T:T	T:T	A:T	T:T	T:T	T:T	T:T	A:T	T:T	T:T	T:T	T:T	T:T	T:T	T:T	T:T	T:T	T:T	A:T	A:T	T:T	T:T	A:T	T:T	T:T	T:T	A:T	T:T	T:T	A:T	T:T	T:T	A:T	T:T	T:T	A:T	T:T
Ptr-4CL13_SNP69	Potri.010G230200	CDS	G/T	G:G	G:G	G:G	G:T	G:G	G:G	G:T	G:G	G:G	G:T	G:G	G:G	G:G	G:G	G:G	G:T	G:G	G:G	G:G	G:G	G:T	G:G	G:G	G:G	G:G	G:T	G:G	G:G	G:G	G:G	G:G	G:T	G:T	G:G	G:G	G:G	G:G	G:G	G:G	G:T	G:G	G:G	G:G	G:G	G:G	G:T
Ptr-4CL13_SNP70	Potri.010G230200	CDS	T/G	T:T	T:T	T:T	G:T	T:T	T:T	G:T	T:T	T:T	G:T	T:T	T:T	T:T	T:T	T:T	G:T	T:T	T:T	T:T	T:T	G:T	T:T	T:T	T:T	T:T	G:T	T:T	T:T	T:T	T:T	T:T	G:T	G:T	T:T	T:T	T:T	T:T	T:T	T:T	G:T	T:T	T:T	T:T	T:T	T:T	G:T
Ptr-4CL13_SNP71	Potri.010G230200	CDS	A/C	A:A	A:A	A:A	A:C	A:A	A:A	A:C	A:A	A:A	A:C	A:A	A:A	A:A	A:A	A:A	A:C	A:A	A:A	A:A	A:A	A:C	A:A	A:A	A:A	A:A	A:C	A:A	A:A	A:A	A:A	A:A	A:C	A:C	A:A	A:A	A:A	A:A	A:A	A:A	A:C	A:A	A:A	A:A	C:C	A:A	A:C
Ptr-4CL13_SNP72	Potri.010G230200	CDS	G/A	G:G	G:G	G:G	G:G	G:G	G:G	A:G	G:G	G:G	A:G	G:G	G:G	G:G	G:G	G:G	A:G	G:G	G:G	G:G	G:G	A:G	G:G	G:G	G:G	G:G	A:G	G:G	G:G	G:G	G:G	G:G	A:G	G:G	G:G	G:G	G:G	G:G	A:G	G:G	A:G	G:G	G:G	G:G	G:G	G:G	A:G
Ptr-4CL13_SNP73	Potri.010G230200	CDS	T/A	A:T	A:T	A:T	A:T	A:T	A:T	T:T	A:T	T:T	T:T	A:T	T:T	A:T	A:T	A:T	T:T	A:T	A:T	A:T	A:T	T:T	A:T	A:T	A:T	A:T	T:T	A:T	A:T	?:?	A:T	T:T	T:T	A:T	A:T	A:T	A:T	A:T	T:T	A:T	T:T	A:T	T:T	A:T	T:T	A:T	T:T
Ptr-4CL13_SNP74	Potri.010G230200	CDS	G/A	A:G	A:G	A:G	A:G	A:G	A:G	A:G	A:G	G:G	G:G	A:G	A:G	A:G	A:G	A:G	A:G	A:G	A:G	A:G	A:G	A:G	A:G	A:G	A:G	A:G	A:G	A:G	A:G	A:G	A:G	G:G	A:G	A:G	A:G	A:G	A:G	A:G	A:G	A:G	A:G	A:G	A:G	A:G	G:G	A:G	A:G
Ptr-4CL13_SNP75	Potri.010G230200	CDS	G/A	A:G	A:G	A:G	G:G	A:G	A:G	G:G	A:G	G:G	A:G	A:G	A:G	A:G	A:G	A:G	A:G	A:G	A:G	A:G	A:G	A:G	A:G	A:G	A:G	A:G	A:G	A:G	A:G	A:G	A:G	G:G	A:G	A:G	A:G	A:G	A:G	A:G	A:G	G:G	A:G	G:G	A:G	A:G	G:G	A:G	A:G
Ptr-4CL13_SNP76	Potri.010G230200	CDS	A/G	A:G	A:G	A:G	A:G	A:G	A:G	A:G	A:G	A:A	A:G	A:G	A:G	A:G	A:G	A:G	A:G	A:G	A:G	A:G	A:G	A:G	A:G	A:G	A:G	A:G	A:G	A:G	A:G	A:G	A:G	A:A	A:G	A:G	A:G	A:G	A:G	A:G	A:G	A:A	A:G	A:A	A:G	A:G	A:A	A:G	A:G
Ptr-4CL13_SNP77	Potri.010G230200	CDS	C/G	C:G	C:G	C:G	C:C	C:G	C:G	C:C	C:G	C:C	C:G	C:G	C:G	C:G	C:G	C:G	C:G	C:G	C:G	C:G	C:G	C:G	C:G	C:G	C:G	C:G	C:G	C:G	C:G	C:G	C:G	C:C	C:G	C:G	C:G	C:G	G:G	C:G	C:G	C:G	C:G	C:C	C:G	C:G	C:C	C:G	C:G
Ptr-4CL13_SNP78	Potri.010G230200	CDS	C/T	C:T	C:T	C:T	C:C	C:T	C:T	C:C	C:T	C:T	C:C	C:T	C:T	C:T	C:T	C:T	C:T	C:T	C:C	C:T	C:T	C:T	C:T	C:T	C:T	C:T	C:T	C:T	C:T	C:T	C:T	C:T	C:T	C:T	C:T	C:T	C:T	C:T	C:C	C:T	C:C	C:C	C:T	C:T	C:C	C:T	C:T
Ptr-4CL13_SNP79	Potri.010G230200	CDS	C/A	A:C	A:C	A:C	C:C	A:C	A:C	A:C	A:C	A:C	A:C	A:C	A:C	C:C	A:C	A:C	A:C	A:C	A:C	A:C	A:C	A:C	A:C	A:C	A:C	A:C	A:C	A:C	A:C	A:C	A:C	A:C	A:C	A:C	A:C	A:C	A:C	A:C	C:C	A:C	A:C	A:C	A:C	A:C	C:C	A:C	C:C
Ptr-4CL13_SNP80	Potri.010G230200	CDS	C/T	C:T	C:T	C:T	C:C	C:T	C:T	C:T	C:T	C:T	C:T	C:T	C:T	C:T	C:T	C:T	C:T	C:T	C:T	C:T	C:T	C:T	C:T	C:T	C:T	C:T	C:T	C:T	C:T	C:T	C:T	C:T	C:T	C:T	C:T	C:T	C:T	C:T	C:C	C:T	C:T	C:T	C:T	C:T	C:C	C:T	C:T
Ptr-4CL13_SNP81	Potri.010G230200	CDS	C/A	C:C	C:C	C:C	A:C	C:C	C:C	A:C	C:C	C:C	A:C	C:C	C:C	C:C	C:C	C:C	A:C	C:C	C:C	C:C	C:C	A:C	C:C	C:C	C:C	C:C	A:C	C:C	C:C	C:C	C:C	C:C	A:C	A:C	C:C	C:C	C:C	C:C	A:C	C:C	C:C	C:C	C:C	C:C	A:C	C:C	A:C
Ptr-4CL13_SNP82	Potri.010G230200	Intron	G/A	G:G	G:G	G:G	A:G	G:G	G:G	A:G	G:G	G:G	A:G	G:G	G:G	G:G	G:G	G:G	A:G	G:G	G:G	G:G	G:G	A:G	G:G	G:G	G:G	G:G	A:G	G:G	G:G	G:G	G:G	G:G	G:G	A:G	G:G	G:G	G:G	G:G	A:G	G:G	G:G	G:G	G:G	G:G	A:G	G:G	A:G
Ptr-4CL13_SNP83	Potri.010G230200	Intron	T/C	C:T	C:T	C:T	T:T	C:T	C:T	C:T	C:T	T:T	C:T	C:T	C:T	C:T	C:T	C:T	C:T	C:T	C:T	C:T	C:T	C:T	C:T	C:T	C:T	C:T	C:T	C:T	C:T	C:T	C:T	C:T	T:T	C:T	C:T	C:T	C:T	C:T	T:T	C:T	C:T	T:T	T:T	C:T	T:T	C:T	C:T
Ptr-4CL13_SNP84	Potri.010G230200	Intron	A/G	A:A	A:A	A:A	A:A	A:A	A:A	A:G	A:A	A:A	A:G	A:A	A:A	A:A	A:A	A:A	A:G	A:A	A:A	A:A	A:A	A:G	A:A	A:A	A:A	A:A	A:G	A:A	A:A	A:A	A:A	A:A	A:G	A:G	A:A	A:A	A:A	A:A	A:G	A:A	A:A	A:A	A:A	A:A	A:G	A:A	A:G
Ptr-4CL13_SNP85	Potri.010G230200	Intron	A/C	A:A	A:C	A:C	A:A	A:C	A:C	A:C	A:C	A:A	A:C	A:C	A:C	A:C	A:C	A:C	A:C	A:C	A:C	A:C	A:C	A:C	A:C	A:C	A:C	A:C	A:C	A:C	A:C	A:C	A:C	A:A	A:C	A:C	A:C	A:C	A:C	A:C	A:C	A:A	A:C	A:C	A:A	A:C	A:C	A:C	A:C
Ptr-4CL13_SNP86	Potri.010G230200	Intron	C/A	A:C	C:C	A:C	A:C	C:C	A:C	A:C	A:C	C:C	A:C	A:C	A:C	A:C	A:C	A:C	A:C	A:C	A:C	C:C	A:C	A:C	A:C	A:C	A:C	A:C	A:C	A:C	A:C	A:C	A:C	A:C	A:C	A:C	A:C	A:C	C:C	A:C	A:C	A:C	A:C	A:C	A:C	A:C	A:C	A:C	A:C
Ptr-4CL13_SNP87	Potri.010G230200	Intron	G/T	G:T	G:G	G:T	G:T	G:G	G:T	G:G	G:T	G:G	G:T	G:T	G:T	G:T	G:T	G:T	G:T	G:T	G:T	G:G	G:T	G:T	G:T	G:T	G:T	G:T	G:T	G:T	G:T	G:T	G:T	G:T	G:T	G:G	G:T	G:T	G:G	G:T	G:T	G:T	G:T	G:T	G:T	G:T	G:G	G:T	G:T
Ptr-4CL13_SNP88	Potri.010G230200	Intron	G/C	C:G	G:G	C:G	C:G	G:G	C:G	G:G	C:G	G:G	C:G	C:G	C:G	C:G	C:G	C:G	C:G	C:G	C:G	G:G	C:G	C:G	C:G	G:G	C:G	C:G	C:G	C:G	C:G	C:G	C:G	C:G	C:G	G:G	C:G	C:G	G:G	C:G	C:G	C:G	C:G	C:G	C:G	C:G	G:G	C:G	C:G
Ptr-4CL13_SNP89	Potri.010G230200	Intron	T/C	T:T	T:T	T:T	T:T	T:T	T:T	T:T	T:T	T:T	C:T	T:T	C:T	T:T	C:T	C:T	T:T	T:T	C:T	T:T	C:T	T:T	C:T	T:T	C:T	C:T	C:T	T:T	C:T	C:T	C:T	C:T	C:T	T:T	T:T	T:T	T:T	C:T	C:T	T:T	C:T	T:T	C:T	T:T	T:T	C:T	C:T
Ptr-4CL13_SNP90	Potri.010G230200	Intron	C/A	C:C	A:C	A:C	A:C	C:C	A:C	C:C	C:C	C:C	A:C	C:C	A:C	C:C	A:C	A:C	C:C	C:C	A:C	A:C	A:C	C:C	A:C	C:C	C:C	A:C	C:C	C:C	A:C	A:C	A:C	C:C	A:C	C:C	A:C	A:C	C:C	A:C	A:C	A:C	A:C	A:C	C:C	C:C	C:C	A:C	A:C
Ptr-4CL13_SNP91	Potri.010G230200	Intron	A/G	A:A	A:G	A:G	A:G	?:?	A:G	A:A	A:A	A:A	A:G	A:A	A:G	A:A	A:A	A:G	A:A	A:A	A:G	A:G	A:A	A:A	A:G	A:A	A:A	A:G	A:A	A:A	A:G	A:G	A:G	A:A	A:G	A:A	A:G	A:G	A:A	A:G	A:G	A:G	A:G	A:G	A:A	A:A	A:A	A:G	A:G
Ptr-4CL13_SNP92	Potri.010G230200	Intron	T/C	T:T	C:T	C:T	C:T	T:T	C:T	T:T	T:T	T:T	C:T	T:T	C:T	T:T	T:T	C:T	T:T	T:T	C:T	C:T	T:T	T:T	C:T	T:T	T:T	C:T	T:T	T:T	C:T	C:T	C:T	T:T	C:T	T:T	C:T	C:T	T:T	C:T	C:T	C:T	C:T	C:T	T:T	T:T	T:T	C:T	C:T
Ptr-4CL13_SNP93	Potri.010G230200	Intron	C/A	C:C	A:C	A:C	A:C	C:C	A:C	C:C	C:C	C:C	A:C	C:C	A:C	C:C	C:C	A:C	C:C	C:C	A:C	A:C	C:C	C:C	A:C	C:C	C:C	A:C	C:C	C:C	A:C	A:C	A:C	C:C	A:C	C:C	A:C	A:C	C:C	A:C	C:C	A:C	A:C	A:C	C:C	C:C	C:C	A:C	A:C
Ptr-4CL13_SNP94	Potri.010G230200	CDS	G/A	G:G	G:G	G:G	A:G	G:G	G:G	A:G	G:G	G:G	A:G	G:G	G:G	G:G	G:G	G:G	A:G	G:G	G:G	G:G	G:G	A:G	G:G	G:G	G:G	G:G	A:G	G:G	G:G	G:G	G:G	G:G	A:G	A:G	A:G	G:G	G:G	G:G	A:G	G:G	A:G	G:G	G:G	G:G	A:G	G:G	A:G
Ptr-4CL13_SNP95	Potri.010G230200	Flanking	G/A	G:G	G:G	G:G	G:G	G:G	G:G	G:G	A:G	G:G	G:G	G:G	G:G	G:G	G:G	G:G	G:G	G:G	G:G	G:G	G:G	G:G	G:G	G:G	G:G	G:G	G:G	G:G	G:G	G:G	G:G	G:G	A:G	G:G	A:G	G:G	G:G	G:G	G:G	G:G	G:G	G:G	G:G	G:G	G:G	G:G	G:G
Ptr-4CL13_SNP96	Potri.010G230200	Flanking	T/C	T:T	T:T	T:T	T:T	T:T	T:T	T:T	C:T	T:T	T:T	T:T	T:T	T:T	T:T	?:?	T:T	T:T	T:T	T:T	T:T	T:T	T:T	T:T	T:T	C:T	T:T	T:T	T:T	T:T	T:T	T:T	C:T	T:T	C:T	T:T	T:T	T:T	T:T	T:T	T:T	T:T	T:T	T:T	T:T	T:T	T:T
Ptr-4CL13_SNP97	Potri.010G230200	Flanking	T/A	T:T	T:T	T:T	A:T	T:T	T:T	A:T	T:T	T:T	A:T	T:T	T:T	T:T	T:T	T:T	A:T	T:T	T:T	T:T	T:T	A:T	T:T	T:T	T:T	T:T	T:T	T:T	T:T	T:T	T:T	T:T	T:T	A:T	T:T	T:T	T:T	T:T	A:A	T:T	A:T	T:T	T:T	T:T	T:T	T:T	A:T
Ptr-4CL13_SNP98	Potri.010G230200	Flanking	C/T	C:C	C:C	C:C	C:T	C:C	C:C	C:T	C:C	C:C	C:T	C:C	C:C	C:C	C:C	C:C	C:T	?:?	C:C	C:C	C:C	C:T	C:C	C:C	C:C	C:C	C:T	C:C	?:?	C:C	C:C	C:C	C:C	C:C	C:C	C:C	C:C	C:C	?:?	C:C	C:T	C:C	C:C	C:C	C:T	C:C	?:?
Ptr-4CL13_SNP99	Potri.010G230200	Flanking	C/T	C:C	C:C	C:C	C:T	C:C	C:C	C:T	C:C	C:C	C:C	C:C	C:C	C:C	C:C	C:C	C:T	?:?	C:C	C:C	C:C	C:T	C:C	C:C	C:C	C:C	C:T	C:C	?:?	C:C	C:C	C:C	C:C	C:C	C:C	C:C	C:C	C:C	?:?	C:C	C:C	C:C	C:C	C:C	C:T	C:C	C:C
Ptr-4CL13_SNP100	Potri.010G230200	Flanking	A/G	A:G	A:A	A:A	A:G	A:A	A:G	A:G	A:A	A:G	A:A	A:G	A:A	A:A	A:G	A:A	A:A	A:A	A:G	A:G	A:G	A:A	A:G	A:A	A:A	A:G	A:G	A:A	?:?	A:A	A:A	A:G	A:A	A:A	A:G	?:?	A:A	A:A	A:A	G:G	A:A	A:G	A:A	A:A	A:A	A:G	A:A
Ptr-4CL13_SNP101	Potri.010G230200	Flanking	T/C	C:T	T:T	T:T	C:T	T:T	C:T	C:T	T:T	C:T	T:T	C:T	T:T	T:T	C:T	T:T	T:T	T:T	C:T	C:T	C:T	T:T	C:T	T:T	T:T	C:T	C:T	T:T	?:?	T:T	T:T	C:T	T:T	T:T	C:T	?:?	T:T	T:T	T:T	C:C	T:T	C:T	T:T	T:T	T:T	C:T	T:T
Ptr-4CL13_SNP102	Potri.010G230200	Flanking	G/A	A:G	G:G	G:G	A:G	G:G	A:G	A:G	G:G	A:G	G:G	A:G	G:G	G:G	A:G	G:G	G:G	G:G	A:G	A:G	A:G	G:G	A:G	G:G	G:G	A:G	A:G	?:?	G:G	G:G	G:G	A:G	G:G	G:G	A:G	?:?	G:G	G:G	G:G	A:G	G:G	A:G	G:G	G:G	G:G	A:G	G:G
Ptr-4CL13_SNP103	Potri.010G230200	Flanking	A/T	A:T	A:A	A:A	A:T	A:A	A:T	A:T	A:A	A:A	A:T	A:T	A:A	A:A	A:T	A:A	A:T	A:A	A:T	A:A	A:T	A:T	A:T	A:A	A:A	A:T	A:T	?:?	A:A	A:A	A:A	A:T	A:T	A:T	A:T	?:?	A:A	A:A	A:T	A:T	A:A	A:A	A:A	A:A	T:T	A:T	A:T
Ptr-4CL13_SNP104	Potri.010G230200	Flanking	A/C	A:C	A:A	A:C	A:C	A:A	A:C	A:A	A:C	A:C	A:C	A:A	A:C	A:A	A:C	A:A	A:A	A:C	A:C	A:A	A:C	A:C	A:C	A:C	A:A	A:C	A:C	A:A	A:C	A:A	A:C	A:A	A:C	A:A	A:C	A:A	A:C	A:C	A:A	A:C	A:A	A:A	A:C	A:C	A:A	A:C	A:A
Ptr-4CL13_SNP105	Potri.010G230200	Flanking	A/T	A:T	A:A	A:T	A:T	A:A	A:T	A:A	A:T	A:T	A:T	?:?	A:T	A:A	A:T	A:A	A:T	A:T	A:T	A:A	A:T	A:T	A:T	A:T	A:A	A:T	A:T	A:A	A:T	A:A	A:T	A:A	A:T	A:A	A:T	A:A	A:T	A:T	A:A	A:T	A:A	A:A	A:T	A:T	A:A	A:T	A:A
Ptr-4CL13_SNP106	Potri.010G230200	Flanking	T/C	C:T	C:T	C:T	C:T	C:T	C:T	C:T	?:?	C:T	C:T	C:T	T:T	T:T	C:T	C:T	C:T	C:T	C:T	C:T	C:T	C:T	C:T	C:T	C:T	C:T	C:T	T:T	C:T	C:T	C:T	C:T	C:T	C:T	C:T	C:T	C:T	C:T	T:T	C:T	C:T	T:T	C:T	C:T	T:T	C:T	T:T
Ptr-4CL13_SNP107	Potri.010G230200	Flanking	A/G	A:G	A:G	A:G	A:A	A:G	A:G	A:G	?:?	A:G	A:G	A:G	A:A	A:A	A:G	A:G	A:G	A:G	A:G	A:G	A:G	A:G	A:G	A:G	A:G	A:G	A:G	A:A	A:G	A:G	A:G	A:G	A:A	A:G	A:G	A:G	A:G	A:G	A:A	A:G	A:G	A:A	A:G	A:G	A:A	A:G	A:A
Ptr-4CL13_SNP108	Potri.010G230200	Flanking	T/A	A:T	A:T	A:T	T:T	?:?	A:T	A:T	?:?	A:T	A:T	A:T	T:T	T:T	A:T	A:T	A:T	A:T	A:T	A:T	A:T	A:T	A:T	A:T	A:T	A:T	A:T	T:T	A:T	A:T	A:T	A:T	T:T	A:T	A:T	A:T	A:T	A:T	T:T	A:T	A:T	T:T	A:T	A:T	T:T	A:T	T:T
Ptr-4CL13_SNP109	Potri.010G230200	Flanking	G/A	A:G	A:G	A:G	G:G	?:?	A:G	A:G	?:?	G:G	A:G	A:G	G:G	G:G	A:G	A:G	A:G	A:G	A:G	A:G	A:G	A:G	A:G	A:G	A:G	A:G	A:G	G:G	A:G	A:G	A:G	?:?	G:G	A:G	A:G	A:G	A:G	A:G	G:G	A:G	A:G	?:?	A:G	A:G	G:G	A:G	G:G
Ptr-4CL13_SNP110	Potri.010G230200	Flanking	T/C	T:T	T:T	T:T	T:T	T:T	T:T	C:T	?:?	T:T	C:T	T:T	T:T	T:T	T:T	T:T	C:T	T:T	T:T	T:T	T:T	C:T	T:T	T:T	T:T	T:T	C:T	T:T	T:T	T:T	T:T	?:?	C:T	C:T	T:T	T:T	T:T	T:T	C:T	T:T	?:?	?:?	T:T	T:T	T:T	T:T	T:T
Ptr-4CL13_SNP111	Potri.010G230200	Flanking	C/G	C:G	C:G	C:G	C:C	?:?	C:G	C:G	C:G	C:G	C:G	C:G	C:C	C:C	C:G	C:G	C:G	C:G	C:C	C:G	C:G	C:G	C:G	C:G	C:C	C:G	C:G	C:C	C:G	C:G	C:G	C:G	C:C	C:G	C:G	C:G	C:G	C:G	C:C	C:G	C:G	C:C	C:G	C:C	C:C	C:G	C:C
Ptr-4CL14_SNP1	Potri.010G057000	Promoter	C/T	?:?	C:C	C:C	C:C	T:T	C:C	C:C	C:C	C:C	C:C	C:C	C:C	T:T	?:?	C:C	C:C	C:C	T:T	C:C	C:C	C:C	C:C	C:C	?:?	C:C	C:C	C:C	C:C	?:?	?:?	C:C	C:C	C:C	C:C	T:T	T:T	T:T	C:C	C:C	C:C	C:C	C:C	C:C	?:?	C:C	C:C
Ptr-4CL14_SNP2	Potri.010G057000	Promoter	C/T	C:C	C:C	C:C	C:C	C:C	C:C	C:C	C:C	C:C	C:C	C:C	C:C	C:C	T:T	C:C	C:C	C:C	C:C	C:C	C:C	C:C	C:C	C:C	T:T	T:T	C:C	C:C	C:C	C:C	C:C	C:C	C:C	C:C	C:C	C:C	C:C	C:C	C:C	C:C	C:C	C:C	C:C	C:C	?:?	C:C	C:C
Ptr-4CL14_SNP3	Potri.010G057000	Promoter	G/T	G:G	G:G	G:G	G:T	G:G	G:G	G:G	G:G	G:G	G:T	G:G	G:G	G:G	G:G	G:G	G:G	G:G	G:G	G:G	G:G	G:T	G:G	G:G	G:G	G:G	G:T	G:G	G:G	G:G	G:G	G:G	G:T	G:T	G:G	G:G	G:G	G:G	G:T	G:G	G:G	G:G	G:G	G:G	T:T	G:G	G:T
Ptr-4CL14_SNP4	Potri.010G057000	Promoter	C/T	C:C	C:C	C:C	C:T	C:C	C:C	C:T	C:C	C:C	C:T	C:C	C:C	C:C	C:C	C:C	C:C	C:C	C:C	C:C	C:C	C:T	C:C	C:C	C:C	C:C	C:T	C:C	C:C	C:C	C:C	C:C	C:T	C:C	C:C	C:C	C:C	C:C	C:T	C:C	C:T	C:C	C:C	C:C	T:T	C:C	C:T
Ptr-4CL14_SNP5	Potri.010G057000	Promoter	A/G	A:A	A:A	A:A	A:G	A:A	A:A	A:G	A:A	A:A	A:G	A:A	A:A	A:A	A:A	A:A	A:A	A:A	A:A	A:A	A:A	A:G	A:A	A:A	A:A	A:A	A:G	A:A	A:A	A:A	A:A	A:A	A:G	A:G	A:A	A:A	A:A	A:A	A:G	A:A	A:A	A:A	A:A	A:A	A:G	A:A	A:G
Ptr-4CL14_SNP6	Potri.010G057000	Promoter	T/G	T:T	T:T	T:T	G:T	T:T	T:T	G:T	T:T	T:T	G:T	T:T	T:T	T:T	T:T	T:T	T:T	T:T	T:T	T:T	T:T	G:T	T:T	T:T	T:T	T:T	G:T	T:T	T:T	T:T	T:T	T:T	T:T	G:T	T:T	T:T	T:T	T:T	G:T	T:T	T:T	T:T	T:T	T:T	G:G	T:T	G:T
Ptr-4CL14_SNP7	Potri.010G057000	Promoter	A/T	A:A	A:A	A:A	A:T	A:A	A:A	A:T	A:A	A:A	A:A	A:A	A:A	A:A	A:A	A:A	A:A	A:A	A:A	A:A	A:A	A:T	A:A	A:A	A:A	A:A	A:T	A:A	A:A	A:A	A:A	A:A	A:A	A:T	A:A	A:A	A:A	A:A	A:T	A:A	A:A	A:A	A:A	A:A	A:T	A:A	A:T
Ptr-4CL14_SNP8	Potri.010G057000	Promoter	A/C	A:A	A:A	A:A	A:C	A:A	A:A	A:C	A:A	A:A	A:A	A:A	A:A	A:A	A:A	A:A	A:A	A:A	A:A	A:A	A:A	A:C	A:A	A:A	A:A	A:A	A:C	A:A	A:A	A:A	A:A	A:A	A:A	A:C	A:A	A:A	A:A	A:A	A:C	A:A	A:C	A:A	A:A	A:A	A:C	A:A	A:C
Ptr-4CL14_SNP9	Potri.010G057000	Promoter	A/G	A:A	A:A	A:A	A:G	A:A	A:A	A:G	A:A	A:A	A:A	A:A	A:A	A:A	A:A	A:A	?:?	A:A	A:A	A:A	A:A	A:G	A:A	A:A	A:A	A:A	A:G	A:A	A:A	A:A	A:A	A:A	A:A	A:G	A:A	A:A	A:A	A:A	A:G	A:A	A:G	A:A	A:A	A:A	A:G	A:A	A:G
Ptr-4CL14_SNP10	Potri.010G057000	Promoter	C/T	C:C	C:C	C:C	C:T	C:C	C:C	C:T	C:C	C:C	C:C	C:C	C:C	C:C	C:C	C:C	?:?	C:C	C:C	C:C	C:C	T:T	C:C	C:C	C:C	C:C	C:T	C:C	C:C	C:C	C:C	C:C	C:C	T:T	C:C	C:C	C:C	C:C	C:T	C:C	C:T	C:C	C:C	C:C	C:T	C:C	C:T
Ptr-4CL14_SNP11	Potri.010G057000	Promoter	G/C	G:G	G:G	G:G	C:G	G:G	G:G	C:G	G:G	G:G	G:G	G:G	G:G	G:G	G:G	G:G	G:G	G:G	G:G	G:G	G:G	C:G	G:G	G:G	G:G	G:G	C:G	G:G	G:G	G:G	G:G	G:G	C:G	C:G	G:G	G:G	G:G	G:G	C:G	G:G	C:G	G:G	G:G	G:G	C:G	G:G	C:G
Ptr-4CL14_SNP12	Potri.010G057000	Promoter	T/A	T:T	T:T	T:T	T:T	T:T	T:T	T:T	T:T	T:T	T:T	T:T	T:T	T:T	T:T	T:T	A:T	T:T	T:T	T:T	T:T	?:?	T:T	T:T	T:T	T:T	T:T	T:T	T:T	T:T	T:T	T:T	A:T	T:T	T:T	T:T	T:T	T:T	A:T	T:T	A:T	T:T	T:T	T:T	A:A	T:T	A:T
Ptr-4CL14_SNP13	Potri.010G057000	Promoter	C/A	C:C	C:C	C:C	C:C	C:C	C:C	C:C	C:C	C:C	C:C	C:C	C:C	C:C	C:C	C:C	A:C	C:C	C:C	C:C	C:C	C:C	C:C	C:C	C:C	C:C	C:C	C:C	C:C	C:C	C:C	C:C	A:C	C:C	C:C	C:C	C:C	C:C	A:C	C:C	A:C	C:C	C:C	C:C	A:A	C:C	A:C
Ptr-4CL14_SNP14	Potri.010G057000	Promoter	C/T	C:C	C:C	C:C	C:C	C:C	C:C	C:C	C:C	C:C	C:T	C:C	C:C	C:C	C:C	C:C	C:T	C:C	C:C	C:C	C:C	C:C	C:C	C:C	C:C	C:C	C:C	C:C	C:C	C:C	C:C	C:C	C:T	C:C	C:C	C:C	C:C	C:C	C:T	C:C	C:T	C:C	C:C	C:C	T:T	C:C	C:T
Ptr-4CL14_SNP15	Potri.010G057000	Promoter	T/G	T:T	T:T	T:T	T:T	T:T	T:T	T:T	T:T	T:T	T:T	T:T	T:T	T:T	T:T	T:T	G:T	T:T	T:T	T:T	T:T	T:T	T:T	T:T	T:T	T:T	G:T	T:T	T:T	T:T	T:T	T:T	G:T	T:T	T:T	T:T	T:T	T:T	G:T	T:T	G:T	T:T	T:T	T:T	T:T	T:T	G:T
Ptr-4CL14_SNP16	Potri.010G057000	Promoter	T/C	T:T	T:T	T:T	T:T	T:T	T:T	C:T	T:T	T:T	T:T	T:T	T:T	T:T	T:T	T:T	T:T	T:T	T:T	T:T	T:T	T:T	T:T	T:T	T:T	T:T	C:T	T:T	T:T	T:T	T:T	T:T	T:T	C:T	T:T	T:T	T:T	T:T	T:T	T:T	C:T	T:T	T:T	T:T	T:T	T:T	C:T
Ptr-4CL14_SNP17	Potri.010G057000	Promoter	G/T	G:G	G:G	G:G	G:G	G:G	G:G	G:T	G:G	G:G	G:G	G:G	G:G	G:G	G:G	G:G	G:G	G:G	G:G	G:G	G:G	G:G	G:G	G:G	G:G	G:G	G:T	G:G	G:G	G:G	G:G	G:G	G:G	G:T	G:G	G:G	G:G	G:G	G:G	G:G	G:T	G:G	G:G	G:G	T:T	G:G	G:T
Ptr-4CL14_SNP18	Potri.010G057000	Promoter	G/A	G:G	G:G	G:G	G:G	G:G	G:G	A:G	G:G	G:G	A:G	G:G	G:G	G:G	G:G	G:G	G:G	G:G	G:G	?:?	G:G	G:G	G:G	G:G	G:G	G:G	A:G	G:G	G:G	G:G	G:G	G:G	G:G	A:G	G:G	G:G	G:G	G:G	G:G	G:G	A:G	G:G	G:G	G:G	A:A	G:G	A:G
Ptr-4CL14_SNP19	Potri.010G057000	Promoter	C/T	C:C	C:C	C:C	C:C	C:C	C:C	C:C	C:C	C:C	C:T	C:C	?:?	C:C	C:C	C:C	C:T	C:C	C:C	C:C	C:C	C:C	C:C	C:C	C:C	C:C	C:T	C:C	C:C	C:C	C:C	C:C	C:T	C:T	C:C	C:C	C:C	C:C	C:T	C:C	C:T	C:C	C:C	C:C	C:T	C:C	C:C
Ptr-4CL14_SNP20	Potri.010G057000	Promoter	A/T	A:A	A:A	A:A	A:A	A:A	A:A	A:T	A:A	A:A	A:T	A:A	A:A	A:A	A:A	A:A	A:T	A:A	A:A	A:A	A:A	A:A	A:A	A:A	A:A	A:A	A:T	A:A	A:A	A:A	A:A	A:A	A:T	A:T	A:A	A:A	A:A	A:A	A:T	A:A	A:T	A:A	A:A	A:A	A:A	A:A	A:A
Ptr-4CL14_SNP21	Potri.010G057000	Promoter	T/G	T:T	T:T	T:T	T:T	T:T	T:T	G:T	T:T	T:T	T:T	T:T	T:T	T:T	T:T	T:T	T:T	T:T	T:T	T:T	T:T	T:T	T:T	T:T	T:T	T:T	G:T	T:T	T:T	T:T	T:T	T:T	G:T	G:T	T:T	T:T	T:T	T:T	G:T	T:T	G:T	T:T	T:T	T:T	G:G	T:T	G:T
Ptr-4CL14_SNP22	Potri.010G057000	Promoter	G/A	G:G	G:G	G:G	G:G	A:A	A:A	G:G	G:G	G:G	G:G	G:G	G:G	A:A	A:A	G:G	G:G	G:G	A:A	G:G	G:G	G:G	G:G	G:G	A:A	A:A	G:G	G:G	G:G	G:G	G:G	G:G	G:G	G:G	G:G	A:A	A:A	A:A	?:?	G:G	G:G	G:G	G:G	G:G	?:?	G:G	G:G
Ptr-4CL14_SNP23	Potri.010G057000	Promoter	G/A	G:G	G:G	G:G	?:?	A:A	G:G	G:G	G:G	G:G	G:G	G:G	G:G	G:G	G:G	G:G	G:G	G:G	A:A	G:G	G:G	G:G	G:G	G:G	G:G	G:G	G:G	G:G	G:G	G:G	?:?	G:G	G:G	G:G	G:G	G:G	A:A	A:A	?:?	G:G	G:G	?:?	G:G	G:G	?:?	?:?	G:G
Ptr-4CL14_SNP24	Potri.010G057000	Promoter	G/T	G:G	G:G	G:G	G:G	G:G	G:G	G:T	G:G	G:G	G:T	G:G	G:G	G:G	G:G	G:G	G:G	G:G	G:G	G:G	G:G	G:G	G:G	G:G	G:G	G:G	G:G	G:G	G:G	G:G	G:G	G:G	G:T	G:G	G:G	G:G	G:G	G:G	G:T	G:G	G:T	G:G	G:G	G:G	G:G	G:G	G:G
Ptr-4CL14_SNP25	Potri.010G057000	CDS	A/C	A:A	A:A	A:A	A:A	A:A	A:A	A:C	A:A	A:A	A:A	A:A	A:A	A:A	A:A	A:A	A:C	A:A	A:A	A:A	A:A	A:A	A:A	A:A	A:A	A:A	A:C	A:A	A:A	A:A	A:A	A:A	A:C	A:C	A:A	A:A	A:A	A:A	A:C	A:A	A:C	A:A	A:A	A:A	A:A	A:A	A:C
Ptr-4CL14_SNP26	Potri.010G057000	CDS	G/A	G:G	G:G	G:G	G:G	G:G	G:G	A:G	G:G	G:G	G:G	G:G	G:G	G:G	G:G	G:G	A:G	G:G	G:G	G:G	G:G	G:G	G:G	G:G	G:G	G:G	A:G	G:G	G:G	G:G	G:G	G:G	A:G	A:G	G:G	G:G	G:G	G:G	A:G	G:G	A:G	G:G	G:G	G:G	G:G	G:G	A:G
Ptr-4CL14_SNP27	Potri.010G057000	CDS	G/T	G:G	G:G	G:G	G:G	G:G	G:G	G:T	G:G	G:G	G:G	G:G	G:G	G:G	G:G	G:G	G:T	G:G	G:G	G:G	G:G	G:G	G:G	G:G	G:G	G:G	G:T	G:G	G:G	G:G	G:G	G:G	G:T	G:T	G:G	G:G	G:G	G:G	G:T	G:G	G:T	G:G	G:G	G:G	G:G	G:G	G:T
Ptr-4CL14_SNP28	Potri.010G057000	CDS	A/C	A:A	A:A	A:A	A:C	A:A	A:A	A:A	A:A	A:A	A:C	A:A	A:A	A:A	A:A	A:A	A:C	A:A	A:A	A:A	A:A	A:C	A:A	A:A	A:A	A:A	A:C	A:A	A:A	A:A	A:A	A:A	A:A	A:C	A:A	A:A	?:?	A:A	A:C	A:A	A:A	A:A	A:A	A:A	A:C	A:A	A:C
Ptr-4CL14_SNP29	Potri.010G057000	CDS	C/T	C:C	C:C	C:C	C:T	C:C	C:C	C:C	C:C	C:C	C:T	C:C	C:C	C:C	C:C	C:C	C:T	?:?	C:C	C:C	C:C	C:T	C:C	C:C	C:C	C:C	C:T	C:C	C:C	C:C	C:C	C:C	C:C	C:T	C:C	C:C	C:C	C:C	C:T	C:C	?:?	C:C	C:C	C:C	C:T	C:C	C:T
Ptr-4CL14_SNP30	Potri.010G057000	CDS	C/T	C:C	C:C	C:C	C:T	C:C	C:C	C:C	C:C	C:C	C:T	C:C	C:C	C:C	C:C	C:C	C:T	C:C	C:C	C:C	C:C	C:T	C:C	C:C	C:C	C:C	C:C	C:C	C:C	C:C	C:C	C:C	C:C	C:T	C:C	C:C	C:C	C:C	C:T	C:C	C:C	C:C	C:C	C:C	C:T	C:C	C:T
Ptr-4CL14_SNP31	Potri.010G057000	CDS	C/T	C:T	C:T	C:C	C:C	C:T	C:C	C:T	?:?	C:C	C:T	C:C	C:C	C:T	C:C	C:C	C:T	C:C	C:T	C:T	C:T	C:C	C:C	C:T	C:C	C:T	C:C	C:C	C:C	C:T	C:C	C:T	C:T	C:T	C:T	C:T	C:C	C:T	C:C	C:T	C:C	C:C	?:?	C:T	C:C	C:C	C:T
Ptr-4CL14_SNP32	Potri.010G057000	CDS	T/A	A:T	A:T	T:T	T:T	A:T	T:T	A:T	?:?	T:T	A:T	T:T	T:T	A:T	A:T	T:T	A:T	T:T	A:T	A:T	A:T	T:T	T:T	A:T	T:T	A:T	T:T	T:T	T:T	A:T	T:T	A:T	A:T	A:T	A:T	A:T	T:T	A:T	A:T	A:T	T:T	T:T	?:?	A:T	A:A	T:T	A:T
Ptr-4CL14_SNP33	Potri.010G057000	CDS	G/A	A:G	A:G	G:G	A:G	A:G	G:G	A:G	A:A	G:G	A:G	A:G	A:G	A:G	A:G	A:G	A:A	A:G	A:G	A:G	A:G	A:G	A:G	A:G	A:G	A:G	A:G	G:G	A:G	A:G	?:?	A:G	A:G	A:A	A:G	A:G	G:G	A:G	A:G	A:G	A:G	A:G	?:?	A:G	A:A	G:G	A:G
Ptr-4CL14_SNP34	Potri.010G057000	CDS	C/G	C:G	C:G	C:C	C:G	C:G	C:C	C:G	?:?	C:C	C:G	C:G	C:G	C:G	C:G	C:G	G:G	C:G	C:G	C:G	C:G	C:G	C:G	C:G	C:G	C:G	C:G	C:G	C:G	C:G	G:G	C:G	C:G	G:G	C:G	C:G	C:C	C:G	C:G	C:G	G:G	C:G	?:?	C:G	C:G	C:C	C:G
Ptr-4CL14_SNP35	Potri.010G057000	CDS	G/A	A:G	A:G	A:G	G:G	A:G	A:G	A:G	G:G	A:A	A:G	G:G	A:G	A:G	A:G	A:G	G:G	A:G	A:G	A:G	A:G	A:G	A:G	A:G	G:G	A:G	A:G	A:G	A:G	A:G	G:G	A:G	A:G	G:G	A:G	A:G	A:A	A:G	A:G	A:G	G:G	A:G	?:?	A:G	A:G	A:G	A:G
Ptr-4CL14_SNP36	Potri.010G057000	Intron	A/G	A:A	A:A	A:A	A:G	A:A	A:A	A:G	A:A	A:A	A:G	A:A	A:A	A:A	A:A	A:A	?:?	A:A	A:A	A:A	A:A	A:G	A:A	A:A	A:A	A:A	A:G	A:A	A:A	A:A	A:A	A:A	A:G	A:G	A:A	A:A	A:A	A:A	A:G	A:A	A:G	A:A	A:A	A:A	G:G	A:A	A:G
Ptr-4CL14_SNP37	Potri.010G057000	CDS	T/C	T:T	T:T	T:T	C:T	T:T	T:T	T:T	T:T	T:T	T:T	T:T	T:T	T:T	T:T	T:T	T:T	T:T	T:T	T:T	T:T	C:T	T:T	T:T	T:T	T:T	C:T	T:T	T:T	T:T	?:?	T:T	C:T	C:T	T:T	T:T	T:T	T:T	T:T	T:T	T:T	T:T	T:T	T:T	C:T	T:T	C:T
Ptr-4CL14_SNP38	Potri.010G057000	CDS	A/G	A:A	A:A	A:A	A:G	A:A	A:A	A:A	A:A	A:A	A:A	A:A	A:A	A:A	A:A	A:A	G:G	A:A	A:A	A:A	A:A	A:G	A:A	A:A	A:A	A:A	A:G	A:A	A:A	A:A	A:A	A:A	A:G	A:G	A:A	A:A	A:A	A:A	A:A	?:?	A:A	A:A	A:A	A:A	A:G	A:A	A:G
Ptr-4CL14_SNP39	Potri.010G057000	CDS	T/C	T:T	C:T	?:?	T:T	T:T	T:T	T:T	T:T	C:T	T:T	T:T	T:T	C:T	T:T	T:T	T:T	T:T	T:T	T:T	C:T	T:T	C:T	T:T	T:T	T:T	C:T	C:T	T:T	T:T	T:T	?:?	T:T	T:T	T:T	C:T	T:T	C:T	T:T	?:?	T:T	T:T	T:T	T:T	T:T	C:T	T:T
Ptr-4CL14_SNP40	Potri.010G057000	CDS	A/C	A:A	A:A	A:A	A:A	A:A	A:A	A:C	A:A	A:A	A:A	A:A	A:A	A:A	A:A	A:A	A:A	A:A	A:A	A:A	A:A	A:C	A:A	A:A	A:A	A:A	A:C	A:A	A:A	A:A	A:A	A:A	A:C	A:C	A:A	A:A	A:A	A:A	A:A	A:A	A:C	A:A	A:A	A:A	?:?	A:A	C:C
Ptr-4CL14_SNP41	Potri.010G057000	Flanking	A/G	A:A	A:A	A:A	A:G	A:A	A:A	A:G	A:A	A:A	A:G	A:A	A:A	A:A	A:A	A:A	A:G	A:A	A:A	A:A	A:A	A:A	A:A	A:A	A:A	A:A	A:G	A:A	A:A	A:A	A:A	A:A	A:G	A:A	A:A	A:A	A:A	A:A	A:A	A:A	A:G	A:A	A:A	A:A	G:G	A:A	A:A
Ptr-4CL14_SNP42	Potri.010G057000	Flanking	A/G	A:A	A:A	A:A	A:G	A:A	A:A	A:A	A:A	A:A	A:G	A:A	A:A	A:A	A:A	A:A	A:G	A:A	A:A	A:A	A:A	A:G	A:A	A:A	A:A	A:A	A:G	A:A	A:A	A:A	A:A	A:A	A:G	?:?	A:A	A:A	A:A	A:A	A:A	A:A	A:G	A:A	A:A	A:A	A:A	A:A	A:A
Ptr-4CL14_SNP43	Potri.010G057000	Flanking	C/T	C:C	C:C	C:C	C:T	T:T	T:T	C:T	C:C	C:C	C:T	C:C	C:C	C:C	T:T	C:C	C:T	C:C	T:T	C:C	C:C	C:T	C:C	C:C	T:T	T:T	C:T	C:C	C:C	C:C	C:C	C:C	C:T	C:C	C:C	C:C	T:T	T:T	C:C	C:C	C:T	C:C	C:C	C:C	?:?	C:C	C:C
Ptr-4CL14_SNP44	Potri.010G057000	Flanking	C/T	C:C	C:C	C:C	C:C	C:C	C:C	C:T	C:C	C:C	C:T	C:C	C:C	C:C	C:C	C:C	C:T	C:C	C:C	C:C	C:C	?:?	C:C	C:C	C:C	C:C	C:C	C:C	C:C	C:C	C:C	C:C	C:T	C:C	C:C	C:C	C:C	C:C	C:C	C:C	C:C	C:C	C:C	C:C	T:T	C:C	C:C
Ptr-4CL14_SNP45	Potri.010G057000	Flanking	A/T	A:A	A:A	A:A	A:A	T:T	T:T	A:T	A:A	A:A	A:A	A:A	A:A	A:A	T:T	A:A	A:T	A:A	T:T	A:A	A:A	A:T	A:A	A:A	T:T	T:T	A:A	A:A	A:A	A:A	A:A	A:A	A:T	A:A	A:A	A:A	T:T	T:T	A:A	A:A	A:A	A:A	A:A	A:A	?:?	A:A	A:A
Ptr-4CL14_SNP46	Potri.010G057000	Flanking	T/C	T:T	T:T	T:T	T:T	C:C	?:?	C:T	T:T	T:T	T:T	T:T	T:T	T:T	C:C	T:T	T:T	T:T	C:C	T:T	T:T	T:T	T:T	T:T	C:C	C:C	C:T	T:T	T:T	?:?	T:T	T:T	C:T	T:T	T:T	T:T	C:C	C:C	T:T	T:T	T:T	T:T	T:T	T:T	C:C	T:T	T:T
Ptr-4CL14_SNP47	Potri.010G057000	Flanking	G/T	G:G	G:G	G:G	G:G	T:T	?:?	G:G	G:G	G:G	?:?	G:G	G:G	G:G	T:T	G:G	G:G	G:G	T:T	G:G	G:G	G:G	G:G	G:G	T:T	?:?	G:G	G:G	G:G	?:?	G:G	G:G	G:G	G:G	G:G	G:G	T:T	T:T	G:G	G:G	?:?	G:G	G:G	G:G	G:G	G:G	G:G
Ptr-4CL17_SNP1	Potri.012G095000	Flanking	C/T	C:C	C:C	C:C	C:C	C:C	C:C	C:T	C:C	C:C	C:T	C:C	C:C	C:C	C:C	C:C	C:T	C:C	C:C	C:C	C:C	?:?	C:C	C:C	C:C	C:C	C:T	C:C	C:C	C:C	C:C	C:C	C:C	C:C	C:C	C:C	C:C	C:C	?:?	C:C	?:?	C:C	C:C	C:C	?:?	C:C	C:T
Ptr-4CL17_SNP2	Potri.012G095000	Flanking	C/T	C:T	C:C	C:C	C:C	C:C	C:T	C:T	C:T	C:T	C:T	C:C	C:C	C:T	C:T	C:T	C:T	C:T	C:T	C:T	C:T	C:C	C:T	C:T	C:T	C:T	C:T	C:T	C:C	C:C	C:T	C:T	C:T	C:C	C:T	C:T	C:C	C:T	?:?	C:C	?:?	C:C	C:C	C:T	?:?	C:C	C:T
Ptr-4CL17_SNP3	Potri.012G095000	Flanking	C/T	C:T	C:C	C:C	C:C	C:C	C:T	C:T	C:T	C:T	C:T	C:C	C:C	C:T	C:T	C:T	C:T	C:T	C:T	C:T	C:T	C:C	C:T	C:T	C:T	C:T	C:T	C:T	C:C	C:C	C:C	C:T	C:T	C:T	C:C	C:T	C:T	C:T	?:?	C:C	C:C	C:C	C:C	C:T	C:T	C:C	C:T
Ptr-4CL17_SNP4	Potri.012G095000	Flanking	T/A	T:T	T:T	A:T	T:T	A:T	T:T	T:T	T:T	T:T	A:T	T:T	T:T	T:T	A:T	A:T	A:T	A:T	A:T	A:T	A:T	?:?	A:T	A:T	A:T	A:T	A:T	T:T	T:T	T:T	T:T	A:T	A:T	A:T	T:T	A:T	A:T	A:T	?:?	T:T	A:T	T:T	T:T	A:T	A:T	A:T	A:T
Ptr-4CL17_SNP5	Potri.012G095000	Flanking	G/A	A:A	G:G	A:G	A:G	A:G	A:A	A:G	G:G	G:G	A:G	A:G	A:G	A:A	A:G	A:G	A:G	A:G	A:G	A:G	A:G	A:G	A:G	A:G	A:G	A:G	A:G	A:G	A:G	A:A	A:A	A:G	A:G	A:G	G:G	A:A	A:G	A:G	G:G	G:G	A:G	A:G	G:G	A:G	A:A	A:G	A:G
Ptr-4CL17_SNP6	Potri.012G095000	Flanking	A/G	A:A	A:A	A:A	A:G	A:A	A:A	A:G	A:A	A:A	A:G	A:A	A:A	A:A	A:A	A:A	A:G	A:A	A:A	A:A	A:A	A:G	A:A	A:A	A:A	A:A	A:G	A:A	A:A	A:A	A:A	A:A	A:G	A:G	A:A	A:A	A:A	A:A	A:G	A:A	A:G	A:A	A:A	A:A	A:G	A:A	A:G
Ptr-4CL17_SNP7	Potri.012G095000	Flanking	G/C	C:G	G:G	G:G	G:G	G:G	C:G	G:G	G:G	G:G	G:G	G:G	G:G	C:G	G:G	G:G	G:G	G:G	G:G	G:G	G:G	G:G	G:G	G:G	G:G	G:G	G:G	G:G	G:G	C:G	C:G	G:G	G:G	G:G	G:G	C:G	G:G	G:G	G:G	G:G	G:G	G:G	G:G	G:G	G:G	G:G	G:G
Ptr-4CL17_SNP8	Potri.012G095000	Flanking	T/A	T:T	T:T	A:T	T:T	A:T	A:T	A:T	A:T	A:T	T:T	T:T	A:T	A:T	A:T	T:T	A:T	?:?	A:T	T:T	A:T	T:T	A:T	A:T	T:T	A:T	T:T	T:T	A:T	A:T	A:T	A:T	A:T	A:T	A:T	A:T	A:T	A:T	A:T	A:T	A:T	T:T	T:T	A:T	T:T	A:T	A:T
Ptr-4CL17_SNP9	Potri.012G095000	Flanking	T/A	T:T	T:T	T:T	A:T	T:T	T:T	A:T	T:T	T:T	A:T	T:T	T:T	T:T	T:T	T:T	A:T	T:T	T:T	T:T	T:T	A:T	T:T	T:T	T:T	T:T	A:T	T:T	T:T	T:T	T:T	T:T	A:T	A:T	T:T	T:T	T:T	T:T	A:T	T:T	A:T	T:T	T:T	T:T	A:T	T:T	A:T
Ptr-4CL17_SNP10	Potri.012G095000	Flanking	T/C	T:T	T:T	C:T	T:T	C:T	C:T	C:T	C:T	C:T	T:T	T:T	T:T	C:T	C:T	T:T	C:T	?:?	C:T	?:?	C:T	T:T	C:T	C:T	T:T	C:T	T:T	T:T	C:T	C:T	T:T	C:T	C:T	C:T	C:T	C:T	C:T	C:T	T:T	C:T	C:T	T:T	T:T	C:T	T:T	C:T	C:T
Ptr-4CL17_SNP11	Potri.012G095000	Flanking	T/G	T:T	T:T	G:T	G:T	G:T	G:T	G:T	G:T	T:T	G:T	T:T	T:T	G:T	G:T	T:T	G:T	T:T	G:T	?:?	G:T	G:T	G:T	G:T	T:T	G:T	G:T	T:T	G:T	G:T	T:T	G:T	G:T	G:T	G:T	G:T	T:T	G:T	G:T	G:T	G:T	?:?	T:T	G:T	G:T	G:T	G:T
Ptr-4CL17_SNP12	Potri.012G095000	Flanking	G/T	G:G	G:G	G:G	G:T	G:G	G:G	G:T	G:G	G:G	G:T	G:G	G:G	G:G	G:G	G:G	G:T	G:G	G:G	G:G	G:G	G:T	G:G	G:G	G:G	G:G	G:T	G:G	G:G	G:G	G:G	G:G	G:T	G:T	G:G	G:G	G:G	G:G	G:T	G:G	G:T	G:G	G:G	G:G	G:T	G:G	G:T
Ptr-4CL17_SNP13	Potri.012G095000	Flanking	A/G	A:G	A:G	A:G	A:A	A:G	A:G	A:G	A:G	A:G	A:G	A:A	A:G	A:G	A:G	A:G	A:G	A:G	A:G	A:G	A:G	A:G	A:G	G:G	A:G	A:A	A:G	A:G	A:G	A:G	A:G	A:G	A:G	A:A	A:G	A:G	A:A	A:G	A:A	A:G	A:G	A:G	A:G	A:G	A:A	A:G	?:?
Ptr-4CL17_SNP14	Potri.012G095000	Flanking	G/A	A:G	A:G	A:G	G:G	A:G	A:G	A:G	A:G	A:G	A:G	A:G	G:G	A:G	A:G	A:G	A:G	A:G	A:G	A:G	A:G	A:G	A:G	A:G	A:G	A:G	A:G	A:G	A:G	A:G	A:G	A:G	A:G	A:G	A:G	A:G	A:G	A:G	A:G	A:G	A:G	A:G	A:G	A:G	G:G	A:G	A:G
Ptr-4CL17_SNP15	Potri.012G095000	CDS	T/C	C:T	C:T	C:T	T:T	C:T	?:?	C:T	C:T	C:T	C:T	C:T	C:T	C:T	T:T	C:T	T:T	T:T	C:T	C:T	C:T	C:T	C:T	C:T	C:T	C:T	C:T	C:T	C:T	C:T	C:T	C:T	T:T	T:T	C:T	C:T	C:T	C:T	C:T	C:T	C:T	C:T	C:T	C:T	T:T	C:T	T:T
Ptr-4CL17_SNP16	Potri.012G095000	Intron	A/C	A:A	A:A	A:A	A:C	A:A	A:A	A:C	A:A	A:A	A:C	A:A	?:?	A:A	A:A	A:A	A:C	A:A	A:A	A:A	A:A	A:A	?:?	A:A	A:A	A:A	A:C	A:A	A:A	A:A	A:A	A:A	?:?	A:C	A:A	?:?	A:A	A:A	A:C	?:?	A:C	A:A	A:A	A:A	A:C	A:A	A:A
Ptr-4CL17_SNP17	Potri.012G095000	Intron	T/G	T:T	T:T	T:T	G:T	T:T	T:T	G:T	T:T	T:T	G:T	T:T	T:T	T:T	T:T	T:T	G:T	T:T	T:T	T:T	T:T	T:T	?:?	T:T	T:T	T:T	G:T	T:T	T:T	T:T	T:T	T:T	?:?	G:T	T:T	?:?	T:T	T:T	G:T	?:?	G:T	T:T	T:T	T:T	G:G	T:T	T:T
Ptr-4CL17_SNP18	Potri.012G095000	Intron	C/T	C:C	C:C	C:C	C:C	C:C	C:C	C:C	C:C	C:C	C:C	C:C	C:C	C:C	C:C	C:C	C:T	C:C	C:C	C:C	C:C	C:C	?:?	C:C	C:C	C:C	C:T	C:C	C:C	C:C	C:C	C:C	C:C	C:T	C:C	C:C	C:C	C:C	C:C	?:?	C:C	C:C	C:C	C:C	C:T	C:C	C:C
Ptr-4CL17_SNP19	Potri.012G095000	Intron	A/G	A:A	A:A	A:A	A:A	A:A	A:A	A:A	A:A	A:A	A:A	A:A	A:A	A:A	A:A	A:A	A:G	A:A	A:A	A:A	A:A	A:A	?:?	A:A	A:A	A:A	A:G	A:A	A:A	A:A	A:A	A:A	A:A	A:G	A:A	A:A	A:A	A:A	A:A	?:?	A:A	A:A	A:A	A:A	A:A	A:A	A:A
Ptr-4CL17_SNP20	Potri.012G095000	Intron	C/T	T:T	C:C	C:C	C:C	C:C	C:T	C:C	C:C	C:C	C:C	C:C	C:C	T:T	C:C	C:C	C:C	C:C	C:C	C:C	C:C	C:C	C:C	C:C	C:C	C:C	C:C	C:C	C:C	T:T	T:T	C:C	C:C	C:C	C:C	C:T	C:C	C:C	C:C	C:C	C:C	C:C	C:C	C:C	?:?	C:C	C:C
Ptr-4CL17_SNP21	Potri.012G095000	Intron	A/G	A:A	A:A	A:A	A:G	A:A	A:A	A:G	A:A	A:A	A:G	A:A	A:A	A:A	A:A	A:A	A:G	A:A	A:A	A:A	A:A	A:G	A:A	A:A	A:A	A:A	A:A	A:A	A:A	A:A	A:A	A:A	A:G	A:A	A:A	A:A	A:A	A:A	A:G	A:A	A:A	A:A	A:A	A:A	A:A	A:A	A:G
Ptr-4CL17_SNP22	Potri.012G095000	Intron	T/G	G:T	T:T	T:T	T:T	T:T	G:T	T:T	T:T	T:T	T:T	T:T	T:T	G:T	T:T	T:T	T:T	T:T	T:T	T:T	T:T	T:T	T:T	T:T	T:T	T:T	T:T	T:T	T:T	G:T	G:T	T:T	T:T	T:T	T:T	G:T	T:T	T:T	T:T	T:T	T:T	T:T	T:T	T:T	T:T	T:T	T:T
Ptr-4CL17_SNP23	Potri.012G095000	Intron	C/G	C:G	C:C	C:C	C:C	C:C	C:G	C:C	C:C	C:C	C:C	C:C	C:C	C:G	C:C	C:C	C:C	C:C	C:C	C:C	C:C	C:C	C:C	C:C	C:C	C:C	C:C	C:C	C:C	C:G	C:G	C:C	C:C	C:C	C:C	C:G	C:C	C:C	C:C	C:C	C:C	C:C	C:C	C:C	C:C	C:C	C:C
Ptr-4CL17_SNP24	Potri.012G095000	CDS	A/T	A:A	A:A	A:A	A:T	A:A	A:A	A:T	A:A	A:A	A:T	A:A	A:A	A:A	A:A	A:A	A:A	A:A	A:A	A:A	A:A	A:T	A:A	A:A	A:A	A:A	A:T	A:A	A:A	A:A	A:A	A:A	A:T	A:T	A:A	A:A	A:A	A:A	A:T	A:A	A:T	A:A	A:A	A:A	A:A	A:A	A:T
Ptr-4CL17_SNP25	Potri.012G095000	CDS	A/G	A:G	A:G	A:G	A:A	A:G	A:G	A:G	A:G	A:G	A:G	A:A	A:G	A:G	A:G	A:G	A:A	A:G	A:G	A:G	A:G	A:G	A:G	A:G	A:G	A:G	A:G	A:G	A:G	A:G	A:G	A:G	A:G	A:G	A:G	A:G	A:G	A:G	A:G	A:G	A:G	A:G	A:G	A:G	A:A	A:G	A:G
Ptr-4CL17_SNP26	Potri.012G095000	CDS	T/A	A:T	A:T	T:T	A:T	A:T	A:T	A:T	A:T	A:T	A:T	A:T	A:T	A:T	A:T	A:T	A:T	A:T	A:T	A:T	A:T	A:T	A:T	A:T	A:T	A:T	A:T	A:T	A:T	A:T	A:T	A:T	A:T	A:T	A:T	A:T	A:T	A:T	A:T	A:T	A:T	A:T	A:T	A:T	A:T	A:T	A:T
Ptr-4CL17_SNP27	Potri.012G095000	CDS	C/T	C:T	C:T	C:T	C:T	C:T	C:T	C:T	C:T	C:T	C:T	C:T	C:T	C:T	C:T	C:T	C:T	C:T	C:T	C:T	C:T	C:T	C:T	C:T	C:T	C:T	C:T	C:T	C:T	C:T	C:T	C:T	C:C	C:T	C:T	C:T	C:T	C:T	C:T	C:C	C:T	C:T	C:T	C:T	C:T	C:T	C:T
Ptr-4CL17_SNP28	Potri.012G095000	Intron	C/A	A:C	A:C	A:C	A:C	A:C	A:C	A:C	A:C	A:C	A:C	A:C	A:C	A:C	A:C	A:C	A:C	A:C	A:C	A:C	A:C	A:C	A:C	A:C	A:C	A:C	A:C	A:C	A:C	A:C	A:C	A:C	A:C	A:C	A:C	A:C	A:C	A:C	A:C	C:C	A:C	A:C	A:C	A:C	C:C	A:C	C:C
Ptr-4CL17_SNP29	Potri.012G095000	Intron	T/C	T:T	T:T	T:T	C:T	T:T	T:T	C:T	T:T	T:T	T:T	T:T	T:T	T:T	T:T	T:T	C:T	T:T	T:T	T:T	T:T	C:T	T:T	T:T	T:T	T:T	C:T	T:T	T:T	T:T	T:T	T:T	C:T	C:T	T:T	T:T	T:T	T:T	C:T	T:T	C:T	T:T	T:T	T:T	T:T	T:T	C:T
Ptr-4CL17_SNP30	Potri.012G095000	Intron	A/T	A:A	A:A	A:A	A:T	A:A	A:A	A:T	A:A	A:A	A:T	A:A	A:A	A:A	A:A	A:A	A:T	A:A	A:A	A:A	A:A	A:T	A:A	A:A	A:A	A:A	A:T	A:A	A:A	A:A	A:A	A:A	A:T	A:A	A:A	A:A	A:A	A:A	A:T	A:A	A:T	A:A	A:A	A:A	A:T	A:A	A:T
Ptr-4CL17_SNP31	Potri.012G095000	Intron	C/T	C:C	C:C	C:C	C:T	C:C	C:C	C:T	C:C	C:C	C:T	C:C	C:C	C:C	C:C	C:C	C:T	C:C	C:C	C:C	C:C	C:T	C:C	C:C	C:C	C:C	C:T	C:C	C:C	C:C	C:C	C:C	C:T	C:C	C:C	C:C	C:C	C:C	C:T	C:C	C:T	C:C	C:C	C:C	C:C	C:C	C:T
Ptr-4CL17_SNP32	Potri.012G095000	Intron	A/G	A:A	A:G	A:G	A:G	A:G	A:A	A:G	A:G	A:G	A:G	A:G	A:A	A:A	A:G	A:G	A:G	A:G	A:G	A:G	A:G	A:G	A:G	A:G	A:G	A:G	A:G	A:G	A:G	A:A	A:A	A:G	A:G	A:G	A:G	A:A	A:G	A:G	A:G	A:G	A:G	A:G	A:G	A:G	A:A	A:G	A:G
Ptr-4CL17_SNP33	Potri.012G095000	Intron	A/T	A:A	A:A	A:A	A:A	A:A	A:A	A:A	A:A	A:A	A:T	A:A	A:A	A:A	A:A	A:A	A:T	A:A	A:A	A:A	A:A	A:T	A:A	A:A	A:A	A:A	A:T	A:A	A:A	A:A	A:A	A:A	A:T	A:A	A:A	A:A	A:A	A:A	A:T	A:A	A:T	A:A	A:A	A:A	A:T	A:A	A:T
Ptr-4CL17_SNP34	Potri.012G095000	Intron	A/C	A:A	A:A	A:A	A:A	A:A	A:A	A:A	A:A	A:A	A:C	A:A	A:A	A:A	A:A	A:A	A:C	A:A	A:A	A:A	A:A	A:C	A:A	A:A	A:A	A:A	A:C	A:A	A:A	A:A	A:A	A:A	A:C	A:A	A:A	A:A	A:A	A:A	A:A	A:A	A:C	A:A	A:A	A:A	A:A	A:A	A:C
Ptr-4CL17_SNP35	Potri.012G095000	Intron	C/T	C:C	C:C	C:C	C:C	C:C	C:C	C:T	C:C	C:C	C:T	C:C	C:C	C:C	C:C	C:C	C:T	C:C	C:C	C:C	C:C	C:T	C:C	C:C	C:C	C:C	C:T	C:C	C:C	C:C	C:C	C:C	C:T	C:C	C:C	C:C	C:C	C:C	C:T	C:C	C:T	C:C	C:C	C:C	C:C	C:C	C:T
Ptr-4CL17_SNP36	Potri.012G095000	Intron	C/T	C:T	C:C	C:C	C:T	C:C	C:T	C:T	C:C	C:C	C:T	C:C	C:C	C:T	C:C	C:C	C:T	C:C	C:C	C:C	C:C	C:T	C:C	C:C	C:C	C:C	C:T	C:C	C:C	C:T	C:T	C:C	C:T	C:C	C:C	C:T	C:C	C:C	C:T	C:C	C:T	C:C	C:C	C:C	T:T	C:C	C:T
Ptr-4CL17_SNP37	Potri.012G095000	CDS	A/G	A:A	A:A	A:A	A:G	A:A	A:A	A:G	A:A	A:A	A:G	A:A	A:A	A:A	A:A	A:A	A:G	A:A	A:A	A:A	A:A	A:G	A:A	A:A	A:A	A:A	A:G	A:A	A:A	A:A	A:A	A:A	A:G	A:A	A:A	A:A	A:A	A:A	A:G	A:A	A:G	A:A	A:A	A:A	A:A	A:A	A:G
Ptr-4CL17_SNP38	Potri.012G095000	Intron	T/C	T:T	T:T	T:T	C:T	T:T	T:T	C:T	T:T	T:T	C:T	T:T	T:T	T:T	T:T	T:T	C:T	T:T	T:T	T:T	T:T	C:T	T:T	T:T	T:T	T:T	C:T	T:T	T:T	T:T	T:T	T:T	C:T	T:T	T:T	T:T	T:T	T:T	C:T	T:T	C:T	T:T	T:T	T:T	T:T	T:T	C:T
Ptr-4CL17_SNP39	Potri.012G095000	CDS	T/G	G:T	T:T	T:T	T:T	T:T	G:T	T:T	T:T	T:T	T:T	T:T	T:T	G:T	T:T	T:T	T:T	T:T	T:T	T:T	T:T	T:T	T:T	T:T	T:T	T:T	T:T	T:T	T:T	G:T	T:T	T:T	T:T	T:T	T:T	G:T	T:T	T:T	T:T	T:T	T:T	T:T	T:T	T:T	T:T	T:T	T:T
Ptr-4CL17_SNP40	Potri.012G095000	CDS	T/A	T:T	T:T	T:T	A:T	T:T	T:T	A:T	T:T	T:T	A:T	T:T	T:T	T:T	T:T	T:T	A:T	T:T	T:T	T:T	T:T	A:T	T:T	T:T	T:T	T:T	A:T	T:T	T:T	T:T	T:T	T:T	A:T	A:T	T:T	T:T	T:T	T:T	A:T	T:T	A:T	T:T	T:T	T:T	T:T	T:T	A:T
Ptr-4CL17_SNP41	Potri.012G095000	Intron	C/T	C:C	C:C	C:C	C:C	C:C	C:T	C:C	C:C	C:C	C:C	C:C	C:C	C:T	C:C	C:C	C:C	C:C	C:C	C:C	C:C	C:C	C:C	C:C	C:C	C:C	C:C	C:C	C:C	C:T	C:T	C:C	C:C	C:C	C:C	C:T	C:C	C:C	C:C	C:C	C:C	C:C	C:C	C:C	C:C	C:C	C:C
Ptr-4CL17_SNP42	Potri.012G095000	Intron	G/T	T:T	G:T	G:T	G:G	G:T	G:T	G:T	G:T	G:T	G:T	G:T	G:T	G:T	G:T	G:T	G:T	G:T	G:T	G:T	G:T	G:T	G:T	G:T	G:T	G:T	G:T	G:T	G:T	G:T	G:T	G:T	G:T	G:T	G:T	G:T	G:T	G:T	G:T	G:T	G:T	G:T	G:T	G:T	G:G	G:T	G:T
Ptr-4CL17_SNP43	Potri.012G095000	Intron	G/T	G:T	G:T	G:T	G:G	G:T	G:T	G:T	G:T	G:T	G:T	G:T	G:T	G:T	G:T	G:T	G:T	G:T	G:T	G:T	G:T	G:T	G:T	G:T	G:T	G:T	G:T	G:T	G:T	G:T	G:T	G:T	G:T	G:T	G:T	G:T	G:T	G:T	G:T	G:T	G:T	G:T	G:T	G:T	G:G	G:T	G:T
Ptr-4CL17_SNP44	Potri.012G095000	Intron	T/C	T:T	C:T	C:T	C:T	C:T	T:T	C:T	C:T	C:T	C:T	C:T	C:T	T:T	C:T	C:T	C:T	C:T	C:T	C:T	C:T	C:T	C:T	C:T	C:T	C:T	C:T	C:T	C:T	T:T	T:T	C:T	C:T	C:T	C:T	T:T	C:T	C:T	C:T	C:T	C:T	C:T	C:T	C:T	T:T	C:T	C:T
Ptr-4CL17_SNP45	Potri.012G095000	Intron	A/T	A:T	A:A	?:?	A:A	A:A	A:T	A:A	A:A	A:A	A:A	?:?	A:A	A:T	A:A	A:A	A:A	A:A	A:A	A:A	A:A	A:A	A:A	A:A	A:A	A:A	A:A	A:A	A:A	A:T	A:T	A:A	A:A	A:A	A:A	A:T	A:A	A:A	A:A	A:A	A:A	A:A	A:A	A:A	A:T	A:A	A:A
Ptr-4CL17_SNP46	Potri.012G095000	Intron	T/A	A:T	T:T	?:?	T:T	T:T	A:T	T:T	T:T	T:T	T:T	?:?	T:T	A:T	T:T	T:T	T:T	?:?	T:T	T:T	T:T	T:T	T:T	T:T	T:T	T:T	T:T	T:T	?:?	A:T	A:T	T:T	T:T	T:T	?:?	A:T	T:T	T:T	T:T	T:T	T:T	T:T	T:T	T:T	A:T	T:T	?:?
Ptr-4CL17_SNP47	Potri.012G095000	CDS	G/A	G:G	G:G	A:G	G:G	A:G	A:G	A:G	A:G	G:G	A:G	G:G	A:G	A:G	A:G	A:G	G:G	A:G	A:G	A:G	A:G	A:G	A:G	A:G	A:G	A:G	A:G	G:G	G:G	G:G	A:G	G:G	G:G	G:G	A:G	A:G	A:G	G:G	A:G	G:G	A:G	A:G	A:G	A:G	A:G	A:G	A:G
Ptr-4CL17_SNP48	Potri.012G095000	CDS	C/T	C:T	C:C	C:C	C:T	C:C	C:T	C:T	C:C	C:C	C:T	C:C	C:C	C:T	C:C	C:C	C:T	C:C	C:C	C:C	C:C	C:T	C:C	C:C	C:C	C:C	C:T	C:C	C:C	C:T	C:C	C:C	C:C	C:T	C:C	C:T	C:C	C:C	C:T	C:C	C:T	C:C	C:C	C:C	C:T	C:C	C:C
Ptr-4CL17_SNP49	Potri.012G095000	CDS	T/C	T:T	T:T	C:T	T:T	C:T	C:T	C:T	C:T	T:T	C:T	C:T	C:T	C:T	C:T	C:T	T:T	C:T	C:T	C:T	C:T	C:T	C:T	C:T	C:T	C:T	C:T	T:T	T:T	T:T	C:T	T:T	T:T	T:T	C:T	C:T	C:T	C:T	C:T	T:T	C:T	C:T	C:T	C:T	C:T	C:T	C:T
Ptr-4CL17_SNP50	Potri.012G095000	CDS	A/G	A:A	A:A	A:G	A:A	A:G	A:G	A:G	A:G	A:A	A:G	A:G	A:G	A:G	A:G	A:G	A:A	A:G	A:G	A:G	A:G	A:G	A:G	A:G	A:G	A:G	A:G	A:A	A:A	A:A	A:G	A:A	A:A	A:G	A:G	A:G	A:G	A:G	A:G	A:A	A:G	A:G	A:G	A:G	A:G	A:G	A:G
Ptr-4CL17_SNP51	Potri.012G095000	CDS	G/A	G:G	G:G	G:G	G:G	A:G	A:G	G:G	A:G	G:G	G:G	G:G	A:G	A:G	A:G	G:G	G:G	G:G	A:G	G:G	A:G	G:G	G:G	G:G	G:G	G:G	G:G	G:G	G:G	G:G	G:G	G:G	G:G	G:G	A:G	A:G	G:G	G:G	G:G	G:G	G:G	A:G	G:G	A:G	G:G	G:G	A:G
Ptr-4CL17_SNP52	Potri.012G095000	CDS	G/T	G:G	G:G	G:G	G:G	G:G	G:G	G:G	G:G	G:G	G:G	G:G	G:G	G:G	G:G	G:T	G:G	G:T	G:G	G:G	G:T	G:G	G:T	G:G	G:T	G:G	G:G	G:G	G:G	G:G	G:G	G:T	G:G	G:T	G:G	G:G	G:G	G:G	G:G	G:G	G:G	G:G	G:G	G:G	G:T	G:G	G:G
Ptr-4CL17_SNP53	Potri.012G095000	Intron	T/C	T:T	T:T	T:T	T:T	T:T	T:T	C:T	T:T	T:T	C:T	T:T	T:T	T:T	T:T	T:T	T:T	T:T	T:T	T:T	T:T	C:T	?:?	T:T	T:T	T:T	C:T	T:T	T:T	T:T	T:T	T:T	C:T	C:T	T:T	T:T	T:T	T:T	C:T	T:T	C:T	T:T	?:?	T:T	T:T	T:T	C:T
Ptr-4CL17_SNP54	Potri.012G095000	Intron	C/G	C:C	C:C	C:C	C:C	C:C	C:C	C:G	C:C	C:C	C:G	C:C	C:C	C:C	C:C	C:C	C:G	C:C	C:C	C:C	C:C	C:G	C:C	C:C	C:C	C:C	C:G	C:C	C:C	C:C	C:C	C:C	C:G	C:G	C:C	C:C	C:C	C:C	C:G	C:C	C:G	C:C	C:C	C:C	C:C	C:C	C:G
Ptr-4CL17_SNP55	Potri.012G095000	Intron	G/A	A:G	G:G	G:G	G:G	A:G	A:G	A:G	A:G	A:G	G:G	G:G	?:?	A:G	A:G	A:G	A:G	?:?	A:G	A:G	A:G	A:G	G:G	A:G	G:G	G:G	A:G	A:G	A:G	A:G	A:G	?:?	A:G	A:G	A:G	A:G	A:G	G:G	G:G	A:G	A:G	A:G	A:G	A:G	G:G	G:G	G:G
Ptr-4CL17_SNP56	Potri.012G095000	Intron	A/T	A:T	A:A	A:A	A:A	A:T	A:T	A:T	A:T	A:A	A:A	A:A	A:A	A:T	A:T	A:T	A:T	A:A	A:T	A:T	A:T	A:A	A:A	A:T	A:A	A:A	A:T	A:A	A:T	A:T	A:T	?:?	A:T	A:A	A:T	A:T	A:T	A:A	A:A	A:A	A:T	A:T	A:T	A:T	A:A	A:A	A:A
Ptr-4CL17_SNP57	Potri.012G095000	CDS	G/A	G:G	G:G	G:G	?:?	G:G	G:G	G:G	A:G	G:G	G:G	G:G	?:?	A:G	A:G	A:G	G:G	G:G	G:G	?:?	A:G	G:G	G:G	A:G	G:G	G:G	G:G	G:G	A:G	A:G	G:G	?:?	G:G	G:G	A:G	A:G	A:G	G:G	G:G	G:G	A:G	G:G	G:G	G:G	G:G	G:G	G:G
Ptr-4CL17_SNP58	Potri.012G095000	CDS	A/G	A:A	A:A	A:A	A:A	A:A	A:A	A:A	A:A	A:A	A:A	A:A	A:A	A:G	A:G	A:G	A:A	?:?	A:A	A:A	A:G	A:A	A:A	A:A	A:A	A:A	A:A	A:A	A:A	A:G	A:A	A:A	A:A	A:A	A:G	A:G	A:G	A:A	A:A	A:A	A:G	A:A	A:A	A:A	A:A	A:A	A:A
Ptr-4CL17_SNP59	Potri.012G095000	CDS	G/A	G:G	G:G	G:G	?:?	G:G	G:G	?:?	G:G	G:G	G:G	G:G	G:G	G:G	A:G	A:G	G:G	?:?	G:G	G:G	A:G	G:G	G:G	G:G	G:G	G:G	G:G	G:G	G:G	A:G	G:G	G:G	G:G	G:G	A:G	G:G	A:G	G:G	G:G	G:G	A:G	G:G	G:G	G:G	G:G	G:G	G:G
Ptr-4CL17_SNP60	Potri.012G095000	CDS	A/C	A:A	A:A	A:A	?:?	A:A	A:A	?:?	A:A	A:A	A:A	A:A	A:A	A:A	A:A	A:C	A:A	A:A	A:A	A:A	A:C	A:A	A:A	A:A	A:A	A:A	A:A	A:A	A:A	A:C	A:A	A:A	A:A	A:A	A:C	A:A	A:C	A:A	A:A	A:A	A:C	A:A	A:A	A:A	A:A	A:A	A:A
Ptr-4CL17_SNP61	Potri.012G095000	Intron	G/A	G:G	G:G	G:G	A:G	G:G	G:G	A:G	G:G	G:G	A:G	G:G	G:G	G:G	G:G	G:G	G:G	G:G	G:G	G:G	G:G	G:G	G:G	G:G	G:G	G:G	A:G	G:G	G:G	G:G	G:G	G:G	A:G	A:G	G:G	G:G	G:G	G:G	A:G	G:G	A:G	G:G	G:G	G:G	G:G	G:G	G:G
Ptr-4CL17_SNP62	Potri.012G095000	Intron	C/T	C:C	C:C	C:C	C:T	C:C	C:C	C:T	C:C	C:C	C:T	C:C	C:C	C:C	C:C	C:C	C:C	C:C	C:C	C:C	C:C	C:C	C:C	C:C	C:C	C:C	C:T	C:C	C:C	C:C	C:C	C:C	C:T	C:T	C:C	C:C	C:C	C:C	C:T	C:C	C:T	C:C	C:C	C:C	C:C	C:C	C:C
Ptr-4CL17_SNP63	Potri.012G095000	Intron	C/A	A:C	A:C	A:C	C:C	A:C	A:C	A:C	A:C	A:C	A:C	A:C	A:C	A:C	A:C	A:C	A:C	A:C	A:C	A:C	A:C	A:C	A:C	A:C	C:C	A:C	A:C	A:C	A:C	A:C	A:C	A:C	A:C	A:C	A:C	A:C	A:C	A:C	A:C	A:C	C:C	A:C	A:C	A:C	C:C	A:C	C:C
Ptr-4CL17_SNP64	Potri.012G095000	Intron	C/A	A:C	A:C	A:C	C:C	A:C	A:C	A:C	A:C	A:C	A:C	A:C	A:C	A:C	A:C	A:C	A:C	A:C	A:C	A:C	A:C	A:C	A:C	A:C	A:C	A:C	A:C	A:C	A:C	A:C	A:C	A:C	A:C	A:C	A:C	A:C	A:C	A:C	A:C	A:C	A:C	A:C	A:C	A:C	C:C	A:C	C:C
Ptr-4CL17_SNP65	Potri.012G095000	Intron	T/G	T:T	T:T	T:T	G:T	T:T	T:T	G:T	T:T	T:T	T:T	T:T	T:T	T:T	T:T	T:T	T:T	T:T	T:T	T:T	T:T	G:T	T:T	T:T	T:T	T:T	G:T	T:T	T:T	T:T	T:T	T:T	G:T	G:T	T:T	T:T	T:T	T:T	G:T	T:T	G:T	T:T	T:T	T:T	T:T	T:T	T:T
Ptr-4CL17_SNP66	Potri.012G095000	Intron	T/C	T:T	T:T	T:T	C:T	T:T	T:T	C:T	T:T	T:T	T:T	T:T	T:T	T:T	T:T	T:T	T:T	T:T	T:T	T:T	T:T	C:T	T:T	T:T	T:T	T:T	C:T	T:T	T:T	T:T	T:T	T:T	C:T	C:T	T:T	T:T	T:T	T:T	C:T	T:T	C:T	T:T	T:T	T:T	T:T	T:T	T:T
Ptr-4CL17_SNP67	Potri.012G095000	Intron	C/T	C:C	C:C	C:C	C:T	C:C	C:C	C:C	C:C	C:C	C:C	C:C	C:C	C:C	C:C	C:C	C:C	C:C	C:C	C:C	C:C	C:T	C:C	C:C	C:C	C:C	C:T	C:C	C:C	C:C	C:C	C:C	C:T	C:T	C:C	C:C	C:C	C:C	C:C	C:C	C:T	C:C	C:C	C:C	C:C	C:C	C:C
Ptr-4CL17_SNP68	Potri.012G095000	Intron	G/A	G:G	G:G	G:G	A:G	G:G	G:G	G:G	G:G	G:G	G:G	G:G	G:G	G:G	G:G	G:G	G:G	G:G	G:G	G:G	G:G	A:G	G:G	G:G	G:G	G:G	A:G	G:G	G:G	G:G	G:G	G:G	A:G	A:G	G:G	G:G	G:G	G:G	G:G	G:G	A:G	G:G	G:G	G:G	G:G	G:G	G:G
Ptr-4CL17_SNP69	Potri.012G095000	Intron	C/T	C:T	C:T	C:T	C:C	C:T	C:T	C:T	C:T	C:T	C:C	C:T	C:T	C:T	C:C	C:T	C:T	C:T	C:T	C:T	C:T	C:C	C:T	C:T	C:T	C:C	C:T	C:T	C:T	C:T	C:T	C:T	C:T	C:T	C:T	C:T	C:T	C:T	C:T	C:T	C:T	C:C	C:T	C:T	C:T	C:T	C:C
Ptr-4CL17_SNP70	Potri.012G095000	Intron	G/A	A:G	A:G	A:G	G:G	A:G	A:G	A:G	G:G	A:G	G:G	A:G	A:G	A:G	A:G	A:G	A:G	A:G	A:G	A:G	A:G	G:G	A:G	A:G	A:G	G:G	A:G	A:G	A:G	A:G	A:G	A:G	A:G	A:G	A:G	A:G	A:G	A:G	A:G	A:G	A:G	G:G	A:G	A:G	A:G	A:G	G:G
Ptr-4CL17_SNP71	Potri.012G095000	Intron	G/A	A:G	A:G	A:G	G:G	A:G	G:G	A:G	A:G	A:G	G:G	A:G	A:G	A:G	A:G	A:G	G:G	A:G	A:G	A:G	?:?	G:G	A:G	G:G	G:G	A:G	A:G	G:G	A:G	A:G	A:G	G:G	A:G	A:G	A:G	A:G	G:G	A:G	A:G	A:G	A:G	A:G	A:G	A:G	A:A	A:G	A:G
Ptr-4CL17_SNP72	Potri.012G095000	Intron	A/G	A:A	A:G	A:G	A:A	A:G	A:A	A:G	A:G	A:G	A:A	A:G	A:G	A:A	A:A	A:G	A:A	A:G	A:G	A:G	?:?	A:A	A:G	A:A	A:A	A:A	A:G	A:A	A:G	A:G	A:A	A:A	A:G	A:G	A:G	A:A	A:A	A:A	A:G	A:G	A:G	A:G	A:G	A:G	A:A	A:G	A:G
Ptr-4CL17_SNP73	Potri.012G095000	Intron	T/A	A:T	A:T	A:T	T:T	A:T	T:T	A:T	A:T	A:T	T:T	T:T	T:T	A:T	T:T	A:T	T:T	A:T	T:T	A:T	A:T	T:T	A:T	T:T	T:T	T:T	A:T	T:T	A:T	A:T	A:T	A:T	A:T	A:T	A:T	A:T	A:T	A:T	T:T	A:T	A:T	A:T	A:T	A:T	T:T	T:T	T:T
Ptr-4CL17_SNP74	Potri.012G095000	Intron	C/G	C:C	C:G	C:G	C:C	C:G	C:C	C:G	C:G	C:G	C:C	C:C	C:C	C:G	C:C	C:C	C:C	C:G	C:C	C:G	C:G	C:C	C:G	C:C	C:C	C:C	C:G	C:C	C:G	C:G	C:G	C:G	C:G	C:G	C:G	C:G	C:G	C:G	C:C	C:G	C:G	C:G	C:C	C:G	C:G	C:C	C:G
Ptr-4CL17_SNP75	Potri.012G095000	Intron	T/C	T:T	C:T	C:T	T:T	C:T	T:T	T:T	C:T	C:T	T:T	T:T	T:T	T:T	T:T	T:T	T:T	C:T	T:T	C:T	C:T	T:T	C:T	T:T	T:T	T:T	C:T	C:T	C:T	C:T	T:T	C:T	C:T	T:T	C:T	T:T	C:T	T:T	T:T	C:T	C:T	T:T	T:T	C:T	T:T	T:T	T:T
Ptr-4CL17_SNP76	Potri.012G095000	Intron	A/T	A:A	A:T	A:T	A:A	A:T	A:A	A:A	A:T	A:T	A:A	A:A	A:A	A:T	A:T	A:A	A:A	A:T	A:A	A:T	A:T	A:A	A:T	A:A	A:A	A:A	A:T	A:T	A:T	A:T	A:A	A:T	A:T	A:A	A:T	A:T	A:T	A:T	A:A	A:T	A:A	A:A	A:A	A:T	A:A	A:A	A:A
Ptr-4CL17_SNP77	Potri.012G095000	Intron	C/T	C:C	C:T	C:T	C:C	C:T	C:C	C:C	C:T	C:T	C:C	C:C	C:C	C:T	C:T	C:C	C:C	C:T	C:C	C:T	C:T	C:C	C:T	C:C	C:C	C:C	C:T	C:T	C:T	C:T	C:C	C:T	C:T	C:C	C:T	C:T	C:T	C:T	C:C	C:T	C:C	C:C	C:C	C:T	T:T	C:C	C:C
Ptr-4CL17_SNP78	Potri.012G095000	Intron	G/C	G:G	C:G	C:G	G:G	C:G	G:G	G:G	C:G	C:G	G:G	G:G	G:G	C:G	C:G	G:G	G:G	C:G	G:G	C:G	C:G	G:G	C:G	G:G	G:G	G:G	C:G	C:G	C:G	C:G	G:G	C:G	C:G	G:G	C:G	C:G	C:G	C:G	G:G	C:G	G:G	G:G	G:G	C:G	G:G	G:G	G:G
Ptr-4CL17_SNP79	Potri.012G095000	Intron	G/A	A:A	G:G	G:G	G:G	G:G	A:A	G:G	G:G	G:G	G:G	G:G	G:G	A:A	G:G	G:G	G:G	G:G	G:G	G:G	G:G	G:G	G:G	G:G	G:G	G:G	G:G	G:G	G:G	A:A	A:A	G:G	G:G	G:G	G:G	A:A	G:G	G:G	G:G	G:G	?:?	G:G	G:G	G:G	?:?	G:G	G:G
Ptr-4CL17_SNP80	Potri.012G095000	Intron	C/T	T:T	C:C	C:C	?:?	C:C	T:T	C:C	C:C	C:C	C:C	C:C	C:C	T:T	C:C	C:C	C:C	C:C	C:C	C:C	C:C	C:C	C:C	C:C	C:C	C:C	C:C	C:C	C:C	T:T	T:T	C:C	C:C	C:C	C:C	T:T	C:C	C:C	C:C	C:C	C:C	C:C	C:C	C:C	C:C	C:C	C:C
Ptr-4CL17_SNP81	Potri.012G095000	Intron	C/T	T:T	C:C	C:C	C:C	C:C	T:T	C:C	C:C	C:C	C:C	C:C	C:C	T:T	C:C	C:C	C:C	C:C	C:C	C:C	C:C	C:C	C:C	C:C	C:C	C:C	C:C	C:C	C:C	T:T	T:T	C:C	C:C	C:C	C:C	T:T	C:C	C:C	C:C	C:C	C:C	C:C	C:C	C:C	C:C	C:C	C:C
Ptr-4CL17_SNP82	Potri.012G095000	Intron	A/G	A:A	A:A	A:A	A:G	A:A	A:A	A:G	A:A	A:A	A:G	A:A	A:A	A:A	A:A	A:A	A:G	A:A	A:A	A:A	A:A	A:G	A:A	A:A	A:A	A:A	A:G	A:A	A:A	A:A	A:A	A:A	A:A	G:G	A:A	A:A	A:A	A:A	A:A	A:A	A:G	A:A	A:A	A:A	A:A	A:A	A:G
Ptr-4CL17_SNP83	Potri.012G095000	Intron	A/T	A:A	A:A	A:A	A:A	A:A	A:A	A:A	A:A	A:A	A:A	A:A	A:T	A:T	A:T	A:A	A:A	A:A	A:A	A:A	A:A	A:A	A:A	A:A	A:T	A:T	A:A	A:A	A:A	A:A	A:T	A:A	A:A	A:A	A:A	A:T	A:A	A:T	A:A	A:A	A:A	A:A	A:A	A:A	A:T	A:A	A:A
Ptr-4CL17_SNP84	Potri.012G095000	CDS	A/C	A:A	A:A	A:A	A:C	A:A	A:A	A:C	A:A	A:A	A:C	A:A	A:A	A:A	A:A	A:A	A:C	A:A	A:A	A:A	A:A	A:C	A:A	A:A	A:A	A:A	A:C	A:A	A:A	A:A	A:A	A:A	A:C	A:C	A:A	A:A	A:A	A:A	A:C	A:A	A:C	A:A	A:A	A:A	A:A	A:A	A:C
Ptr-4CL17_SNP85	Potri.012G095000	CDS	C/T	C:T	C:C	C:C	C:C	C:C	C:C	C:C	C:C	C:C	C:C	C:C	C:T	C:T	C:T	C:C	C:C	C:C	C:C	C:C	C:C	C:C	C:C	C:C	C:T	C:T	C:C	C:C	C:C	C:C	C:T	C:C	C:C	C:C	C:C	C:T	C:C	C:T	C:C	C:C	C:C	C:C	C:C	C:C	C:C	C:C	C:C
Ptr-4CL17_SNP86	Potri.012G095000	CDS	A/G	A:G	A:A	A:A	A:A	A:A	A:A	A:A	A:A	A:A	A:A	A:A	A:G	A:G	A:G	A:A	A:A	A:A	A:A	A:A	A:A	A:A	A:A	A:A	A:G	A:G	A:A	A:A	A:A	A:A	A:G	A:A	A:A	A:A	A:A	A:G	A:A	A:G	A:A	A:A	A:A	A:A	A:A	A:A	A:A	A:A	A:A
Ptr-4CL17_SNP87	Potri.012G095000	Intron	G/A	A:G	G:G	G:G	A:G	A:G	G:G	A:G	G:G	A:A	A:G	G:G	A:G	A:G	A:G	A:G	A:G	A:G	A:G	G:G	A:G	A:G	G:G	A:G	A:G	A:G	A:G	G:G	G:G	G:G	A:G	G:G	A:G	A:G	G:G	A:G	G:G	A:G	A:G	G:G	A:G	G:G	G:G	G:G	A:G	A:G	A:G
Ptr-4CL17_SNP88	Potri.012G095000	Intron	A/C	A:C	A:A	A:A	A:A	A:C	A:A	A:A	A:A	C:C	A:A	A:A	A:C	A:C	A:C	A:C	A:A	A:C	A:C	A:A	A:C	A:C	A:A	A:C	A:C	A:C	A:A	A:A	A:A	A:C	A:C	A:A	A:A	A:C	A:A	A:C	A:A	A:C	A:A	A:A	A:C	A:A	A:A	A:A	A:A	A:C	A:C
Ptr-4CL17_SNP89	Potri.012G095000	Intron	G/C	C:G	G:G	G:G	C:G	C:G	G:G	C:G	G:G	C:C	C:G	G:G	C:G	C:G	C:G	C:G	C:G	C:G	C:G	?:?	C:G	C:G	G:G	C:G	C:G	C:G	C:G	G:G	G:G	C:G	C:G	G:G	C:G	C:G	G:G	C:G	G:G	C:G	C:G	G:G	C:G	G:G	G:G	G:G	C:G	C:G	C:G
Ptr-4CL17_SNP90	Potri.012G095000	Intron	A/T	A:A	A:T	A:T	A:A	A:T	A:T	A:A	A:T	A:T	A:A	A:T	A:A	A:A	A:A	A:T	A:A	A:T	A:T	A:T	A:T	A:T	A:T	A:T	A:A	A:A	A:A	A:T	A:T	A:T	A:A	A:A	A:A	A:T	A:A	A:A	A:T	A:A	A:T	A:A	A:T	A:A	A:T	A:A	A:A	A:T	A:T
Ptr-4CL17_SNP91	Potri.012G095000	Intron	T/A	T:T	T:T	T:T	T:T	T:T	T:T	T:T	T:T	T:T	T:T	T:T	A:T	T:T	A:T	T:T	T:T	T:T	T:T	T:T	T:T	T:T	T:T	T:T	A:T	A:T	T:T	T:T	T:T	T:T	T:T	T:T	T:T	T:T	T:T	T:T	T:T	A:T	T:T	T:T	T:T	T:T	T:T	T:T	T:T	T:T	T:T
Ptr-4CL17_SNP92	Potri.012G095000	Intron	A/G	A:A	A:A	A:A	A:G	A:A	A:A	A:A	A:A	A:A	A:G	A:A	A:A	A:A	A:A	A:A	A:A	A:A	A:A	A:A	A:A	A:G	A:A	A:A	A:A	A:A	A:G	A:A	A:A	A:A	A:A	A:A	A:A	A:A	A:A	A:A	A:A	A:A	A:G	A:A	A:A	A:A	A:A	A:A	A:G	A:A	A:G
Ptr-4CL17_SNP93	Potri.012G095000	Intron	A/G	A:G	A:G	A:A	A:G	A:G	A:G	A:G	A:A	A:G	A:G	A:G	A:G	A:A	A:A	A:A	A:G	A:G	A:G	A:G	A:G	A:G	A:G	A:G	A:G	A:G	A:G	A:G	A:G	A:G	A:G	A:A	A:A	A:G	A:G	A:G	A:A	A:G	A:G	?:?	A:G	A:A	A:A	A:A	A:G	A:G	A:G
Ptr-4CL17_SNP94	Potri.012G095000	Intron	A/G	A:G	A:A	A:A	A:G	A:A	A:A	A:G	A:G	A:G	A:G	A:A	A:G	A:A	A:A	A:A	A:G	A:A	A:G	A:A	A:G	A:G	A:G	A:G	A:G	A:G	A:G	A:G	A:G	A:A	A:A	A:A	A:A	A:A	A:G	A:G	A:A	A:G	A:G	A:A	A:G	A:A	A:G	A:A	A:G	A:G	A:G
Ptr-4CL17_SNP95	Potri.012G095000	Intron	C/T	C:T	C:C	C:C	C:C	C:C	C:C	C:C	C:T	C:C	C:C	C:C	C:T	C:C	C:C	C:C	C:C	C:C	C:T	C:C	C:T	C:C	C:C	C:T	C:T	C:T	C:C	C:T	C:T	C:C	?:?	C:C	C:C	C:C	C:T	C:T	C:C	C:T	C:C	C:C	C:T	C:C	C:T	C:C	C:C	C:T	C:C
Ptr-4CL17_SNP96	Potri.012G095000	Intron	C/T	C:C	C:C	C:C	C:C	C:C	C:C	C:C	C:T	C:C	C:C	C:C	C:T	C:C	C:C	C:C	C:C	C:C	C:T	C:C	C:T	C:C	C:C	C:T	C:T	C:T	C:C	C:T	C:T	C:C	?:?	C:C	C:C	C:C	C:T	C:C	C:C	C:T	C:C	C:C	C:T	C:C	C:T	C:C	C:C	C:T	C:C
Ptr-4CL17_SNP97	Potri.012G095000	Intron	C/T	C:T	C:C	C:C	C:C	C:C	C:C	C:C	C:C	C:C	C:C	C:C	C:T	C:C	C:C	C:C	C:C	C:C	C:C	C:C	C:C	C:C	C:C	C:C	C:T	C:T	C:C	C:C	C:C	C:C	?:?	C:C	C:C	C:C	C:C	C:T	C:C	C:T	C:C	C:C	C:C	C:C	C:C	C:C	C:C	C:C	C:C
Ptr-4CL17_SNP98	Potri.012G095000	Intron	G/A	A:G	G:G	G:G	G:G	G:G	G:G	G:G	A:G	G:G	G:G	G:G	G:G	G:G	G:G	G:G	G:G	G:G	A:G	G:G	A:G	G:G	G:G	A:G	G:G	A:G	G:G	A:G	A:G	G:G	?:?	G:G	G:G	G:G	G:G	A:G	G:G	A:G	G:G	G:G	A:G	G:G	A:G	G:G	G:G	A:G	G:G
Ptr-4CL17_SNP99	Potri.012G095000	Intron	T/C	T:T	T:T	T:T	C:T	T:T	T:T	T:T	C:T	T:T	C:T	T:T	T:T	T:T	T:T	T:T	?:?	T:T	C:T	T:T	C:T	C:T	T:T	C:T	T:T	C:T	C:T	C:T	C:T	T:T	?:?	T:T	T:T	T:T	T:T	T:T	T:T	C:T	T:T	T:T	C:T	T:T	C:T	T:T	T:T	C:T	C:T
Ptr-4CL17_SNP100	Potri.012G095000	Intron	G/A	G:G	G:G	G:G	A:G	G:G	G:G	G:G	G:G	G:G	A:G	G:G	G:G	G:G	G:G	G:G	?:?	G:G	G:G	G:G	G:G	A:G	G:G	G:G	G:G	G:G	A:G	G:G	G:G	G:G	?:?	G:G	G:G	G:G	G:G	G:G	G:G	G:G	G:G	G:G	G:G	G:G	G:G	G:G	G:G	G:G	A:G
Ptr-4CL17_SNP101	Potri.012G095000	Intron	G/A	A:G	G:G	G:G	A:G	G:G	G:G	G:G	A:G	G:G	A:G	G:G	A:G	G:G	G:G	G:G	G:G	G:G	A:G	G:G	A:G	A:G	G:G	A:G	G:G	A:G	A:G	A:G	A:G	G:G	?:?	G:G	?:?	G:G	G:G	A:G	G:G	A:G	G:G	G:G	A:G	G:G	G:G	G:G	G:G	G:G	A:G
Ptr-4CL17_SNP102	Potri.012G095000	Intron	T/A	A:T	T:T	T:T	A:T	T:T	T:T	T:T	A:T	T:T	A:T	T:T	A:T	T:T	T:T	T:T	?:?	T:T	A:T	T:T	A:T	A:T	T:T	A:T	T:T	A:T	A:T	A:T	A:T	T:T	?:?	T:T	T:T	T:T	T:T	A:T	T:T	A:T	T:T	T:T	T:T	T:T	T:T	T:T	T:T	T:T	A:T
Ptr-4CL17_SNP103	Potri.012G095000	Intron	C/A	A:C	C:C	C:C	C:C	C:C	C:C	C:C	C:C	C:C	C:C	C:C	C:C	C:C	C:C	C:C	C:C	C:C	C:C	C:C	C:C	A:C	C:C	C:C	C:C	A:C	C:C	C:C	C:C	C:C	C:C	C:C	C:C	C:C	C:C	A:C	C:C	A:C	C:C	C:C	C:C	C:C	C:C	C:C	A:A	C:C	A:C
Ptr-4CL17_SNP104	Potri.012G095000	Intron	C/T	C:T	C:C	C:C	C:C	C:C	C:C	C:C	C:C	C:C	C:C	C:C	C:C	C:C	C:C	C:C	C:C	C:C	C:C	C:C	C:C	?:?	C:C	C:C	C:C	C:T	C:C	C:C	C:C	C:C	C:C	C:C	C:C	C:C	C:C	C:C	C:C	C:T	C:C	C:C	C:C	C:C	C:C	C:C	C:C	C:C	C:T
Ptr-4CL17_SNP105	Potri.012G095000	Intron	A/G	G:G	A:A	A:A	A:A	A:A	G:G	A:A	A:A	A:A	A:A	A:A	A:A	G:G	A:A	A:A	A:A	A:A	A:A	A:A	A:A	A:A	A:A	A:A	A:A	A:A	A:A	A:A	A:A	G:G	G:G	A:A	A:A	A:A	A:A	G:G	A:A	A:A	A:A	A:A	A:A	A:A	A:A	A:A	G:G	A:A	A:A
Ptr-4CL17_SNP106	Potri.012G095000	CDS	A/G	G:G	A:A	A:A	A:A	A:A	G:G	A:A	A:A	A:A	A:A	A:A	A:A	G:G	A:A	A:A	A:A	A:A	A:A	A:A	A:A	A:A	A:A	A:A	A:A	A:A	A:A	A:A	A:A	G:G	G:G	A:A	A:A	A:A	A:A	G:G	A:A	A:A	A:A	A:A	A:A	A:A	A:A	A:A	G:G	A:A	A:A
Ptr-4CL17_SNP107	Potri.012G095000	Intron	C/A	C:C	C:C	C:C	C:C	C:C	C:C	A:A	C:C	C:C	C:C	C:C	C:C	C:C	C:C	C:C	C:C	C:C	C:C	C:C	C:C	C:C	C:C	C:C	C:C	C:C	A:C	C:C	C:C	C:C	C:C	C:C	A:C	C:C	C:C	C:C	C:C	C:C	C:C	C:C	C:C	C:C	C:C	C:C	A:A	C:C	A:C
Ptr-4CL17_SNP108	Potri.012G095000	Intron	C/T	C:C	C:C	C:C	C:C	C:C	C:C	?:?	C:C	C:C	C:C	C:C	C:C	C:C	C:C	C:C	C:C	C:C	C:C	C:C	C:C	C:C	C:C	C:C	C:C	C:C	C:T	C:C	C:C	C:C	C:C	C:C	C:T	C:C	C:C	C:C	C:C	C:C	C:C	C:C	C:C	C:C	C:C	C:C	C:C	C:C	C:T
Ptr-4CL17_SNP109	Potri.012G095000	Intron	T/A	T:T	A:T	T:T	T:T	T:T	T:T	T:T	T:T	T:T	T:T	T:T	T:T	T:T	?:?	T:T	T:T	T:T	T:T	T:T	T:T	T:T	T:T	T:T	T:T	T:T	A:T	T:T	T:T	T:T	T:T	T:T	T:T	?:?	T:T	T:T	T:T	T:T	T:T	A:T	T:T	A:T	T:T	T:T	T:T	T:T	T:T
Ptr-4CL17_SNP110	Potri.012G095000	Intron	C/T	C:C	C:T	C:C	C:C	C:C	C:C	C:C	C:C	C:C	C:C	C:C	C:C	C:C	?:?	C:C	C:C	C:C	C:C	C:C	C:C	C:C	C:C	C:C	C:C	C:C	C:T	C:C	C:C	C:C	C:C	C:C	C:C	?:?	C:C	C:C	C:C	C:C	C:C	C:T	C:C	C:T	C:C	C:C	C:C	C:C	?:?
Ptr-4CL17_SNP111	Potri.012G095000	Intron	G/C	G:G	C:G	G:G	G:G	G:G	G:G	G:G	G:G	G:G	G:G	G:G	G:G	G:G	G:G	G:G	G:G	G:G	G:G	G:G	G:G	G:G	G:G	G:G	G:G	G:G	C:G	G:G	G:G	G:G	G:G	G:G	G:G	?:?	G:G	G:G	G:G	G:G	G:G	C:G	G:G	C:G	G:G	G:G	G:G	G:G	G:G
Ptr-4CL17_SNP112	Potri.012G095000	Intron	G/A	G:G	A:G	G:G	G:G	G:G	G:G	G:G	G:G	G:G	G:G	G:G	G:G	G:G	G:G	G:G	G:G	G:G	G:G	G:G	G:G	G:G	G:G	G:G	G:G	G:G	A:G	G:G	G:G	G:G	G:G	G:G	G:G	?:?	G:G	G:G	G:G	G:G	G:G	A:G	G:G	A:G	G:G	G:G	G:G	G:G	G:G
Ptr-4CL17_SNP113	Potri.012G095000	CDS	G/A	G:G	G:G	G:G	G:G	G:G	G:G	G:G	G:G	G:G	G:G	G:G	G:G	G:G	G:G	G:G	G:G	G:G	G:G	G:G	G:G	?:?	G:G	G:G	G:G	G:G	A:G	G:G	G:G	G:G	G:G	G:G	G:G	G:G	G:G	G:G	G:G	G:G	G:G	A:G	G:G	G:G	G:G	G:G	G:G	G:G	?:?
Ptr-4CL17_SNP114	Potri.012G095000	Intron	A/C	A:C	A:C	A:C	A:A	A:C	A:C	A:A	A:C	A:C	A:C	A:C	A:C	A:C	A:C	A:C	A:C	A:C	A:C	A:C	A:C	A:C	A:C	A:C	A:C	A:C	A:C	A:C	A:C	A:C	A:C	A:C	A:A	A:C	A:C	A:C	A:C	A:A	A:C	A:C	A:C	A:C	A:C	A:C	A:C	A:C	A:C
Ptr-4CL17_SNP115	Potri.012G095000	Intron	G/A	A:G	G:G	G:G	G:G	A:G	G:G	A:G	G:G	A:G	A:G	A:G	G:G	G:G	G:G	A:G	A:G	A:G	A:G	G:G	G:G	A:G	A:G	G:G	A:G	G:G	A:G	A:G	A:G	A:G	G:G	A:G	G:G	G:G	A:G	A:G	G:G	G:G	G:G	G:G	A:G	G:G	G:G	A:G	A:G	G:G	A:G
Ptr-4CL17_SNP116	Potri.012G095000	CDS	A/C	A:C	A:C	A:A	A:A	A:C	A:C	A:A	A:C	A:A	A:C	A:A	A:A	A:C	A:A	A:C	A:C	A:C	A:C	A:A	A:C	A:C	A:C	A:A	A:A	A:A	A:C	A:C	A:C	A:C	A:C	A:C	?:?	A:A	A:A	A:A	A:A	A:A	A:C	A:A	A:A	A:C	A:C	A:C	C:C	A:A	A:A
Ptr-4CL17_SNP117	Potri.012G095000	CDS	G/T	G:G	G:T	G:G	G:G	G:T	G:T	G:G	G:T	G:G	G:T	G:T	G:G	G:T	G:G	G:T	G:T	G:T	G:T	G:G	G:T	G:T	G:T	G:G	?:?	G:G	G:T	G:T	G:T	G:T	G:T	G:T	G:T	G:G	G:G	G:G	G:G	G:G	G:T	G:G	G:G	G:T	G:T	G:T	T:T	G:T	G:T
Ptr-4CL17_SNP118	Potri.012G095000	Intron	G/C	G:G	G:G	G:G	G:G	G:G	C:G	G:G	G:G	G:G	C:G	G:G	G:G	G:G	G:G	G:G	G:G	C:G	G:G	G:G	C:G	G:G	G:G	G:G	G:G	G:G	G:G	G:G	G:G	G:G	G:G	G:G	G:G	G:G	C:G	G:G	C:G	G:G	C:G	G:G	G:G	G:G	G:G	G:G	C:C	G:G	G:G
Ptr-4CL17_SNP119	Potri.012G095000	Intron	T/A	T:T	T:T	T:T	T:T	T:T	T:T	T:T	T:T	T:T	A:T	T:T	T:T	T:T	T:T	T:T	T:T	T:T	T:T	T:T	T:T	A:T	T:T	?:?	T:T	T:T	T:T	T:T	T:T	T:T	T:T	T:T	T:T	T:T	T:T	T:T	T:T	T:T	A:T	T:T	A:T	T:T	T:T	T:T	T:T	T:T	T:T
Ptr-4CL17_SNP120	Potri.012G095000	Intron	T/C	C:T	C:T	C:T	T:T	C:T	C:T	C:T	C:T	C:T	C:T	C:T	C:T	C:T	C:T	C:T	C:T	C:T	C:T	C:T	C:T	C:T	C:T	C:C	C:T	C:T	C:T	C:T	C:T	C:T	C:T	C:T	T:T	C:T	C:T	C:T	C:T	C:T	C:T	C:T	C:T	C:T	C:T	C:T	C:T	C:T	C:T
Ptr-4CL17_SNP121	Potri.012G095000	Intron	T/A	T:T	T:T	T:T	T:T	T:T	T:T	A:T	T:T	T:T	A:T	T:T	T:T	T:T	T:T	T:T	A:T	T:T	T:T	T:T	T:T	A:T	T:T	T:T	T:T	T:T	A:T	T:T	T:T	T:T	T:T	T:T	A:T	A:T	T:T	T:T	T:T	T:T	A:T	T:T	A:T	T:T	T:T	T:T	T:T	T:T	T:T
Ptr-4CL17_SNP122	Potri.012G095000	Intron	T/C	T:T	T:T	T:T	T:T	T:T	T:T	C:T	T:T	T:T	C:T	T:T	T:T	T:T	T:T	T:T	C:T	T:T	T:T	T:T	T:T	C:T	T:T	T:T	T:T	T:T	T:T	T:T	T:T	T:T	T:T	T:T	C:T	C:T	T:T	T:T	T:T	T:T	T:T	T:T	C:T	T:T	T:T	T:T	T:T	T:T	T:T
Ptr-4CL17_SNP123	Potri.012G095000	Intron	T/G	G:T	T:T	T:T	T:T	T:T	T:T	G:T	T:T	T:T	G:T	T:T	T:T	T:T	T:T	T:T	G:T	T:T	T:T	T:T	T:T	G:T	T:T	T:T	T:T	T:T	G:T	T:T	T:T	T:T	T:T	T:T	G:T	T:T	T:T	T:T	T:T	T:T	G:T	T:T	G:T	T:T	T:T	T:T	G:T	T:T	G:T
Ptr-4CL17_SNP124	Potri.012G095000	Intron	A/G	A:G	A:A	A:A	A:A	A:G	A:G	A:G	A:G	A:G	A:A	A:G	A:A	A:G	A:A	A:A	A:G	A:A	A:A	A:G	?:?	A:G	A:G	?:?	A:G	A:G	A:G	A:G	A:A	A:A	A:G	A:A	A:G	A:A	A:A	A:A	A:G	A:G	A:G	A:G	A:G	A:G	A:A	A:A	A:G	A:G	A:A
Ptr-4CL17_SNP125	Potri.012G095000	Intron	A/C	A:C	A:A	A:A	A:A	A:C	A:C	A:C	A:C	A:C	A:A	A:C	A:A	A:C	A:A	A:A	A:C	A:A	A:A	A:C	A:A	A:C	A:C	?:?	A:C	A:C	A:C	A:C	A:A	A:A	A:C	A:A	A:C	A:A	A:A	A:A	A:C	A:C	A:C	A:C	A:C	A:A	A:A	A:A	A:C	A:C	A:A
Ptr-4CL17_SNP126	Potri.012G095000	Intron	A/G	A:G	A:A	A:A	A:A	A:G	A:G	A:G	A:G	A:G	A:A	A:G	A:A	A:G	A:A	A:A	A:G	A:A	A:A	A:G	A:A	A:G	A:G	?:?	A:G	A:G	A:G	A:G	A:A	A:A	A:G	A:A	A:G	A:A	A:A	A:A	A:G	A:G	A:G	A:G	A:G	A:A	A:A	A:A	A:G	A:G	A:A
Ptr-4CL17_SNP127	Potri.012G095000	Intron	A/C	A:C	A:A	A:A	A:C	A:C	A:C	A:C	A:C	A:A	A:C	A:A	A:A	A:C	A:C	A:A	A:C	A:A	A:C	A:C	A:A	A:C	A:C	?:?	A:C	A:C	A:C	A:C	?:?	A:A	A:C	A:A	A:C	A:C	A:A	A:C	A:C	A:C	A:C	A:C	A:C	A:A	A:A	A:A	C:C	A:C	A:C
Ptr-4CL17_SNP128	Potri.012G095000	Intron	C/T	C:T	C:T	C:C	C:T	C:T	C:T	C:C	C:T	C:C	C:T	C:C	C:T	C:T	C:T	C:T	C:T	C:T	C:T	C:T	C:C	C:T	C:T	?:?	C:C	C:T	C:T	C:T	C:C	C:T	C:T	C:C	C:C	C:T	C:C	C:T	?:?	C:T	C:T	C:T	C:T	C:C	C:T	C:C	T:T	C:T	C:C
[truncated: 15,840 more rows]
[truncated: 389 more columns]

[truncated: 6 more sheets: Data S10, Data S11, Data S12, Data S13, Data S14, Data S15]
